# Supplementary material for: Proteomic Discovery of Biomarkers to Predict Prognosis of High-Grade Serous Ovarian Carcinoma
Source: Cancers (Basel). 2020 Mar 26;12(4):790. doi: 10.3390/cancers12040790 (PMC7226362; doi:10.3390/cancers12040790)
Supplement: Supplementary file 1 [file cancers-12-00790-s001.zip]

Archive with 14 entries (14 files):
- Supplementary Table 8.docx
- Supplementary Table 7.docx
- Supplementary Table 6.docx
- Supplementary Table 5.xlsx
- Supplementary Table 4.xlsx
- Supplementary Table 3.xlsx
- Supplementary Table 2.xlsx
- Supplementary Table 1.docx
- Supplementary Fig. 6.tif
- Supplementary Fig. 5.tif
- Supplementary Fig. 4.tiff
- Supplementary Fig. 3.tif
- Supplementary Fig. 2.png
- Supplementary Fig. 1.tif
