# Supplementary material for: Proteomic Discovery of Biomarkers to Predict Prognosis of High-Grade Serous Ovarian Carcinoma
Source: Cancers (Basel). 2020 Mar 26;12(4):790. doi: 10.3390/cancers12040790 (PMC7226362; doi:10.3390/cancers12040790)
Supplement: Supplementary file 1 [file cancers-12-00790-s001.zip › Supplementary Table 5.xlsx]

## Sheet: Supplementary Table 5
Supplementary Table 5. Ranked protein list obtained using "geNetClassifier"
BothClasses.ranking (Uniprot accession)	Gene names	BothClasses.class	BothClasses.postProb	BothClasses.exprsMeanDiff	BothClasses.exprsUpDw	BothClasses.isRedundant
P15090	FABP4	1	BothClasses	1	2.6387	UP	FALSE
P61956-2	SUMO2	2	BothClasses	1	-2.4639	DOWN	FALSE
Q16853	AOC3	3	BothClasses	1	2.6779	UP	TRUE
O75339	CILP	4	BothClasses	1	2.3731	UP	FALSE
P02776	PF4;PF4V1	5	BothClasses	1	1.6046	UP	FALSE
Q9TQE0	HLA-DRB1	6	BothClasses	1	2.3278	UP	FALSE
A0A096LPE2	SAA2-SAA4	7	BothClasses	1	-1.9665	DOWN	FALSE
P09493-8	TPM1	8	BothClasses	1	2.2016	UP	FALSE
P15088	CPA3	9	BothClasses	1	1.9928	UP	FALSE
P11678	EPX	10	BothClasses	1	1.767	UP	FALSE
A0A096LP10	ALG13	11	BothClasses	1	1.6647	UP	TRUE
P50281	MMP14	12	BothClasses	1	1.4816	UP	FALSE
Q9H773	DCTPP1	13	BothClasses	1	-1.5172	DOWN	FALSE
E7EU05	CD36	14	BothClasses	1	1.0596	UP	FALSE
P12314-2	FCGR1A;FCGR1C;FCGR1B	15	BothClasses	1	1.3038	UP	FALSE
P35442	THBS2	16	BothClasses	1	1.3121	UP	FALSE
P13727	PRG2	17	BothClasses	1	1.0702	UP	FALSE
P23946	CMA1	18	BothClasses	1	0.3388	UP	FALSE
Q15126	PMVK	19	BothClasses	1	-1.2913	DOWN	TRUE
O75607	NPM3	20	BothClasses	1	-2.5377	DOWN	FALSE
D6RA57	TMA16	21	BothClasses	1	-1.5637	DOWN	TRUE
P98095	FBLN2	22	BothClasses	1	2.0041	UP	TRUE
Q9H3G5	CPVL	23	BothClasses	1	1.1701	UP	FALSE
Q6XQN6	NAPRT	24	BothClasses	1	-1.7753	DOWN	FALSE
Q5M9N0	CCDC158	25	BothClasses	1	0.9867	UP	TRUE
Q8TBF4	ZCRB1	26	BothClasses	1	1.7642	UP	TRUE
Q53H82	LACTB2	27	BothClasses	1	-1.0399	DOWN	FALSE
Q9NRX3	NDUFA4L2	28	BothClasses	1	1.8059	UP	FALSE
O95674	CDS2	29	BothClasses	1	1.102	UP	TRUE
P04440	HLA-DPB1	30	BothClasses	1	-1.5871	DOWN	TRUE
H3BN06	CMTM3	31	BothClasses	1	1.3968	UP	TRUE
Q15773	MLF2	32	BothClasses	1	-1.271	DOWN	FALSE
P36404	ARL2;ARL2-SNX15	33	BothClasses	1	-0.6676	DOWN	FALSE
Q9UGR2-2	ZC3H7B	34	BothClasses	1	2.1257	UP	TRUE
P10696	ALPPL2	35	BothClasses	1	-0.3004	DOWN	FALSE
Q9H7C9	AAMDC	36	BothClasses	1	-1.0404	DOWN	FALSE
G3V5H2	LRR1	37	BothClasses	1	-1.4099	DOWN	FALSE
Q9Y5U9	IER3IP1	38	BothClasses	1	1.2029	UP	TRUE
P08294	SOD3	39	BothClasses	1	0.9442	UP	FALSE
Q9BW30	TPPP3	40	BothClasses	1	1.2989	UP	FALSE
Q15063-5	POSTN	41	BothClasses	1	1.9898	UP	TRUE
P15144	ANPEP	42	BothClasses	1	1.8012	UP	TRUE
Q9UHB6	LIMA1	43	BothClasses	1	1.4028	UP	FALSE
P17661	DES	44	BothClasses	1	1.0504	UP	FALSE
Q8TB22	SPATA20	45	BothClasses	1	1.3897	UP	TRUE
Q12884	FAP	46	BothClasses	1	2.2122	UP	FALSE
Q8NFQ8	TOR1AIP2	47	BothClasses	1	1.2499	UP	TRUE
A0A087X105	CADM1	48	BothClasses	1	-1.5546	DOWN	FALSE
D6RF35	GC	49	BothClasses	1	-1.9553	DOWN	FALSE
Q96FZ7	CHMP6	50	BothClasses	1	0.5911	UP	FALSE
Q96I59	NARS2	51	BothClasses	1	-0.9622	DOWN	TRUE
P13284	IFI30	52	BothClasses	1	0.9244	UP	TRUE
K7ES70	MFAP4	53	BothClasses	1	1.3361	UP	TRUE
Q7L266	ASRGL1	54	BothClasses	1	-1.5072	DOWN	FALSE
Q9NR99	MXRA5	55	BothClasses	1	1.0773	UP	TRUE
P36959	GMPR	56	BothClasses	1	-0.3729	DOWN	FALSE
A0A087WT99	C11orf54	57	BothClasses	1	-1.1325	DOWN	TRUE
Q2TB90	HKDC1	58	BothClasses	1	-1.257	DOWN	FALSE
P16284-3	PECAM1	59	BothClasses	1	0.9914	UP	TRUE
P09601	HMOX1	60	BothClasses	1	1.1571	UP	FALSE
P02775	PPBP	61	BothClasses	1	1.1786	UP	FALSE
P45877	PPIC	62	BothClasses	1	1.4196	UP	FALSE
Q8N4T8	CBR4	63	BothClasses	1	-1.9875	DOWN	FALSE
Q9GZM7-3	TINAGL1	64	BothClasses	1	2.2458	UP	TRUE
Q14314	FGL2	65	BothClasses	1	0.6933	UP	FALSE
Q9Y2H6-2	FNDC3A	66	BothClasses	1	0.9681	UP	TRUE
Q13257	MAD2L1	67	BothClasses	1	1.9992	UP	TRUE
I3L4Z6	GOSR2	68	BothClasses	1	1.1304	UP	FALSE
Q13030	GPErik;GYPA	69	BothClasses	1	1.1929	UP	FALSE
Q15063-2	POSTN	70	BothClasses	1	2.3987	UP	TRUE
P25774	CTSS	71	BothClasses	1	1.1672	UP	TRUE
Q9H832	UBE2Z	72	BothClasses	1	-0.8487	DOWN	TRUE
Q02487	DSC2	73	BothClasses	1	-0.7078	DOWN	TRUE
Q32P28	LEPRE1	74	BothClasses	1	1.0102	UP	TRUE
P23141-3	CES1	75	BothClasses	1	2.0458	UP	TRUE
P13224	GP1BB	76	BothClasses	1	-0.1344	DOWN	TRUE
O14558	HSPB6	77	BothClasses	1	0.8489	UP	TRUE
P16219	ACADS	78	BothClasses	1	0.7428	UP	FALSE
Q9BXR6	CFHR5	79	BothClasses	1	-1.8161	DOWN	FALSE
O95825	CRYZL1	80	BothClasses	1	-0.964	DOWN	FALSE
P23083	IGHV1-2	81	BothClasses	1	-1.9703	DOWN	FALSE
P43121	MCAM	82	BothClasses	1	0.9999	UP	TRUE
Q6NSH3	CT45A10;CT45A9;CT45A4;CT45A2;CT45A7;CT45A3;CT45A1	83	BothClasses	1	-1.6026	DOWN	FALSE
P08648	ITGA5	84	BothClasses	1	1.3952	UP	TRUE
Q5TDH0	DDI2	85	BothClasses	1	0.619	UP	FALSE
O00762	UBE2C	86	BothClasses	1	-0.7786	DOWN	FALSE
O95810	SDPR	87	BothClasses	1	1.3963	UP	TRUE
Q5RJ85	HLA-G	88	BothClasses	1	0.9955	UP	FALSE
Q8WX93-3	PALLD	89	BothClasses	1	0.8187	UP	TRUE
Q8WU39	MZB1	90	BothClasses	0.99999	2.2384	UP	FALSE
P22676	CALB2	91	BothClasses	0.99999	1.3924	UP	FALSE
Q14520-2	HABP2	92	BothClasses	0.99999	-0.9195	DOWN	FALSE
D3DQH8	SPARC	93	BothClasses	0.99999	0.6932	UP	FALSE
A0A087X0M4	SLC4A1AP	94	BothClasses	0.99999	-0.7886	DOWN	FALSE
G3XAM2	CFI	95	BothClasses	0.99999	-0.5109	DOWN	FALSE
Q6UW78	UQCC3	96	BothClasses	0.99999	-1.704	DOWN	FALSE
P03897	MT-ND3	97	BothClasses	0.99999	-1.4044	DOWN	FALSE
Q9NUV9	GIMAP4	98	BothClasses	0.99999	1.0156	UP	TRUE
B4DI03	SEC11L3;SEC11C	99	BothClasses	0.99998	1.8307	UP	TRUE
O60547-2	GMDS	100	BothClasses	0.99998	-0.5621	DOWN	FALSE
P13761	HLA-DRB1	101	BothClasses	0.99998	1.8299	UP	FALSE
P24557	TBXAS1	102	BothClasses	0.99998	0.9248	UP	TRUE
Q5SXH7-3	PLEKHS1	103	BothClasses	0.99998	1.2324	UP	TRUE
Q92506	HSD17B8	104	BothClasses	0.99998	-1.4813	DOWN	TRUE
Q9NZB8-7	MOCS1	105	BothClasses	0.99997	1.4998	UP	TRUE
P01116-2	KRAS	106	BothClasses	0.99996	-1.4327	DOWN	FALSE
P23378	GLDC	107	BothClasses	0.99996	0.9772	UP	FALSE
Q05315	CLC	108	BothClasses	0.99996	1.0705	UP	TRUE
P30453	HLA-A	109	BothClasses	0.99996	1.4637	UP	FALSE
P28907	CD38	110	BothClasses	0.99995	1.1533	UP	FALSE
Q14191	WRN	111	BothClasses	0.99995	1.0762	UP	FALSE
Q969G5	PRKCDBP	112	BothClasses	0.99995	1.1076	UP	TRUE
Q8NBJ4-2	GOLM1	113	BothClasses	0.99995	0.9345	UP	TRUE
P20338	RAB4A	114	BothClasses	0.99995	1.0711	UP	FALSE
Q8TF66	LRRC15	115	BothClasses	0.99994	0.7984	UP	FALSE
Q14315	FLNC	116	BothClasses	0.99994	0.3607	UP	FALSE
A0A087WZ40	MAP7	117	BothClasses	0.99994	0.7626	UP	FALSE
E7EQR8	YIPF3	118	BothClasses	0.99993	0.672	UP	TRUE
A0A075B6I0	IGLV8-61	119	BothClasses	0.99993	1.8501	UP	FALSE
P13611	VCAN	120	BothClasses	0.99993	0.885	UP	TRUE
Q12805-2	EFEMP1	121	BothClasses	0.99993	1.2138	UP	TRUE
P21730	C5AR1	122	BothClasses	0.99992	1.4055	UP	TRUE
Q03154	ACY1	123	BothClasses	0.99992	-1.6764	DOWN	TRUE
P08514	ITGA2B	124	BothClasses	0.99992	1.4193	UP	TRUE
Q13683-3	ITGA7	125	BothClasses	0.99988	1.5145	UP	TRUE
P84157-2	MXRA7	126	BothClasses	0.99988	1.0672	UP	FALSE
Q9Y613	FHOD1	127	BothClasses	0.99988	1.2065	UP	TRUE
Q8IUE6	HIST2H2AB	128	BothClasses	0.99987	1.4962	UP	FALSE
E9PJD7	CYHR1	129	BothClasses	0.99983	1.1365	UP	FALSE
F5H5P2	BCKDHA	130	BothClasses	0.99982	-1.1929	DOWN	TRUE
O00273	DFFA	131	BothClasses	0.99982	-1.4358	DOWN	FALSE
E5RGX5	STMN2	132	BothClasses	0.99982	1.9517	UP	TRUE
P11117	ACP2	133	BothClasses	0.99982	0.7355	UP	TRUE
P19474	TRIM21	134	BothClasses	0.99975	0.968	UP	TRUE
Q4LE39-2	ARID4B	135	BothClasses	0.99969	0.9499	UP	FALSE
O60240	PLIN1	136	BothClasses	0.99966	1.9723	UP	TRUE
Q13740-2	ALCAM	137	BothClasses	0.99966	-1.3548	DOWN	FALSE
A0A087X130	IGKC	138	BothClasses	0.99965	0.5643	UP	FALSE
Q6BDS2	UHRF1BP1	139	BothClasses	0.99963	1.7132	UP	TRUE
C9JNE2	OARD1	140	BothClasses	0.99961	-1.7869	DOWN	TRUE
S4R371	FABP3	141	BothClasses	0.99958	-0.6707	DOWN	FALSE
A0A087X0K0	COL15A1	142	BothClasses	0.99956	0.8722	UP	TRUE
P55899	FCGRT	143	BothClasses	0.99952	0.8503	UP	FALSE
Q14166	TTLL12	144	BothClasses	0.99951	-1.2104	DOWN	TRUE
P53582	METAP1	145	BothClasses	0.99942	-0.7169	DOWN	TRUE
O95104-3	SCAF4	146	BothClasses	0.9994	0.9506	UP	TRUE
P05534	HLA-A	147	BothClasses	0.99939	2.3302	UP	TRUE
Q9BUP0	EFHD1	148	BothClasses	0.99939	-0.9254	DOWN	FALSE
Q14790-9	CASP8	149	BothClasses	0.99937	0.3358	UP	FALSE
Q9BXX0	EMILIN2	150	BothClasses	0.99934	1.9842	UP	TRUE
Q15746	MYLK	151	BothClasses	0.99934	0.7937	UP	FALSE
Q92556	ELMO1	152	BothClasses	0.9992	0.5879	UP	FALSE
Q13637	RAB32	153	BothClasses	0.99901	0.5426	UP	TRUE
Q702N8-2	XIRP1	154	BothClasses	0.99895	0.8823	UP	TRUE
P08185	SERPINA6	155	BothClasses	0.99895	-0.4741	DOWN	TRUE
Q8WWP7	GIMAP1	156	BothClasses	0.99892	0.979	UP	TRUE
D6RAN8	MRPL27	157	BothClasses	0.99885	-1.1211	DOWN	TRUE
P35270	SPR	158	BothClasses	0.99882	-1.1883	DOWN	TRUE
Q9UKN8	GTF3C4	159	BothClasses	0.99871	-0.2033	DOWN	FALSE
Q16363-2	LAMA4	160	BothClasses	0.99869	0.9587	UP	TRUE
Q16678	CYP1B1	161	BothClasses	0.99845	1.3066	UP	FALSE
A0A087WU91	IGHV3-49	162	BothClasses	0.99843	-1.0553	DOWN	TRUE
O14498	ISLR	163	BothClasses	0.99839	0.9841	UP	TRUE
O43795-2	MYO1B	164	BothClasses	0.99836	0.7538	UP	TRUE
Q6P1X6	C8orf82	165	BothClasses	0.99831	-0.9482	DOWN	FALSE
P02750	LRG1	166	BothClasses	0.99825	-0.8171	DOWN	FALSE
Q9Y426-3	C2CD2	167	BothClasses	0.99822	1.7197	UP	TRUE
Q9NWH9	SLTM	168	BothClasses	0.99808	-0.7317	DOWN	FALSE
Q5JTZ9	AARS2	169	BothClasses	0.998	-0.7603	DOWN	TRUE
Q8NEJ9-2	NGDN	170	BothClasses	0.99797	-0.7522	DOWN	FALSE
P62837	UBE2D2;UBE2D3	171	BothClasses	0.99773	-1.3391	DOWN	TRUE
Q9Y673	ALG5	172	BothClasses	0.9975	0.5152	UP	TRUE
P23497-4	SP100	173	BothClasses	0.99748	0.9561	UP	TRUE
P27487	DPP4	174	BothClasses	0.99742	0.5425	UP	FALSE
Q9BU23-2	LMF2	175	BothClasses	0.997	1.1435	UP	TRUE
Q8NE62	CHDH	176	BothClasses	0.99691	-1.0182	DOWN	FALSE
Q14160	SCRIB	177	BothClasses	0.99682	-0.8252	DOWN	TRUE
Q5TDF0	NTPCR	178	BothClasses	0.99657	-0.883	DOWN	FALSE
Q16647	PTGIS	179	BothClasses	0.99645	0.7406	UP	TRUE
G3V511	LTBP2	180	BothClasses	0.99632	0.8896	UP	FALSE
P0DJI8	SAA1	181	BothClasses	0.99591	-0.8815	DOWN	FALSE
Q8IYI6	EXOC8	182	BothClasses	0.99574	0.8962	UP	FALSE
P33241	LSP1	183	BothClasses	0.99563	1.0869	UP	TRUE
Q13126	MTAP	184	BothClasses	0.9956	-0.7996	DOWN	FALSE
Q9BWD1	ACAT2	185	BothClasses	0.99527	-0.6328	DOWN	FALSE
J3QTS8	TPSAB1;TPSB2	186	BothClasses	0.99517	1.0962	UP	FALSE
P31431-2	SDC4	187	BothClasses	0.99508	0.6966	UP	TRUE
A0A087WVM2	CD177	188	BothClasses	0.99489	1.5739	UP	TRUE
Q8IVL5	LEPREL1	189	BothClasses	0.99426	2.3146	UP	TRUE
Q9NXA8	SIRT5	190	BothClasses	0.99368	-0.8738	DOWN	FALSE
Q9UBF2	COPG2	191	BothClasses	0.99321	-0.7776	DOWN	FALSE
Q53GG5-2	PDLIM3	192	BothClasses	0.99303	1.7952	UP	TRUE
Q99828	CIB1	193	BothClasses	0.9928	-0.8473	DOWN	FALSE
P53634	CTSC	194	BothClasses	0.99277	0.8903	UP	TRUE
Q96A35	MRPL24	195	BothClasses	0.99261	0.5457	UP	TRUE
Q9BQ69	MACROD1	196	BothClasses	0.99259	-1.0639	DOWN	TRUE
Q13643	FHL3	197	BothClasses	0.99244	0.8287	UP	TRUE
Q5SRE7	PHYHD1	198	BothClasses	0.99241	-1.8279	DOWN	FALSE
Q53FT3	C11orf73	199	BothClasses	0.99102	-2.3727	DOWN	TRUE
A0A087X0C8	CAPN5	200	BothClasses	0.99071	-1.2129	DOWN	FALSE
Q63ZY3-3	KANK2	201	BothClasses	0.99048	1.1873	UP	FALSE
Q9HD34	LYRM4	202	BothClasses	0.9892	1.469	UP	FALSE
Q9HAV0	GNB4	203	BothClasses	0.9872	1.0513	UP	TRUE
Q30134	HLA-DRB1	204	BothClasses	0.98715	-1.3152	DOWN	FALSE
Q9UH62	ARMCX3	205	BothClasses	0.9871	0.5697	UP	FALSE
P36269	GGT5	206	BothClasses	0.98629	1.0992	UP	TRUE
Q99959-2	PKP2	207	BothClasses	0.9842	-1.1458	DOWN	TRUE
P02741	CRP	208	BothClasses	0.98398	-0.7894	DOWN	FALSE
P18084	ITGB5	209	BothClasses	0.98338	0.678	UP	TRUE
E7ETU9	PLOD2	210	BothClasses	0.98305	0.7151	UP	TRUE
P53367	ARFIP1	211	BothClasses	0.98144	-0.6757	DOWN	FALSE
Q06203	PPAT	212	BothClasses	0.98092	-0.9071	DOWN	FALSE
P02730	SLC4A1	213	BothClasses	0.97776	1.0729	UP	TRUE
Q9BS40	LXN	214	BothClasses	0.97541	1.0424	UP	FALSE
Q69YL0	NCBP2-AS2	215	BothClasses	0.97526	3.1482	UP	FALSE
O43240	KLK10	216	BothClasses	0.97494	-1.2963	DOWN	TRUE
Q00796	SORD	217	BothClasses	0.97158	-1.0979	DOWN	TRUE
O96005	CLPTM1	218	BothClasses	0.96942	0.732	UP	TRUE
P51580	TPMT	219	BothClasses	0.96941	-0.7034	DOWN	TRUE
P23142	FBLN1	220	BothClasses	0.96817	0.9274	UP	TRUE
Q9BRX9	WDR83	221	BothClasses	0.96428	-1.207	DOWN	FALSE
P25311	AZGP1	222	BothClasses	0.96377	-1.1225	DOWN	TRUE
Q9NRZ7-2	AGPAT3	223	BothClasses	0.96101	1.5205	UP	TRUE
O15061	SYNM	224	BothClasses	0.95961	1.452	UP	TRUE
P17655	CAPN2	225	BothClasses	0.95928	-0.6937	DOWN	FALSE
H3BQ48	CLN3	226	BothClasses	0.9569	-0.8966	DOWN	FALSE
P19652	ORM2	227	BothClasses	0.95398	-0.9178	DOWN	TRUE
P54687-4	BCAT1	228	BothClasses	0.95361	-0.6862	DOWN	FALSE
P10586-2	PTPRF	229	BothClasses	0.95029	-1.1468	DOWN	TRUE
