# Supplementary material for: Proteomic Discovery of Biomarkers to Predict Prognosis of High-Grade Serous Ovarian Carcinoma
Source: Cancers (Basel). 2020 Mar 26;12(4):790. doi: 10.3390/cancers12040790 (PMC7226362; doi:10.3390/cancers12040790)
Supplement: Supplementary file 1 [file cancers-12-00790-s001.zip › Supplementary Table 4.xlsx]

## Sheet: Supplementary Table 4
Supplementary Table 4. Results of gene ontology enrichment in differentially expressed proteins
gene ontology (GO) biological process (BP) in the up-regulated proteins in the good prognosis group
Category	Term	Count	%	PValue	Genes	List Total	Pop Hits	Pop Total	Fold Enrichment	Bonferroni	Benjamini	FDR
GOTERM_BP_FAT	GO:0022613~ribonucleoprotein complex biogenesis	25	8.65052	9.57e-07	Q13685, Q99848, Q7L2H7, Q9H8H0, Q9NY12, Q9NXF1, Q9NYY8, Q13107, Q9UKV8, P62306, O95232, Q9BV38, Q8IZL8, Q8IWA0, P52756, P62312, Q8TB72, A6NJ78, Q13535, O75607, P54105, O14980, P78346, Q5SY16, P62310	269	480	16650	3.22375	0.003757	0.003757	0.001776
GOTERM_BP_FAT	GO:0044085~cellular component biogenesis	79	27.3356	1.66e-06	P04196, Q8TEU7, Q9NYY8, Q86Y39, Q9UIC8, Q5H9R7, P12268, Q9Y5Y2, Q8IZL8, Q9BV38, Q9H773, Q5JTZ9, P12830, Q96SN8, Q15370, Q9Y4P8, Q08257, Q9Y3E1, Q00535, Q99959, Q5SY16, Q13753, O43520, Q13153, Q9BU61, Q9H8H0, Q9NY12, Q13107, P13760, P62312, P08069, Q9BV73, O00418, Q9GZY4, Q9NZW5, P02647, P62310, Q13685, Q7L2H7, Q9NXF1, Q9UKV8, Q9UBD5, Q9NVA1, P62306, P25685, Q5TAQ0, O43677, Q6UW78, Q8IWA0, P10644,…	269	2914	16650	1.67803	0.006509	0.00326	0.00308
GOTERM_BP_FAT	GO:0086042~cardiac muscle cell-cardiac muscle cell adhesion	5	1.7301	2.21e-06	P78310, Q02487, Q14126, P14923, Q99959	269	7	16650	44.2114	0.008658	0.002895	0.004102
GOTERM_BP_FAT	GO:0002526~acute inflammatory response	13	4.49827	2.38e-06	P02763, P02765, P08603, P19652, P00751, P09211, P01009, A0A096LPE2, P15529, P03952, P00748, P01024, P01023	269	138	16650	5.83077	0.009333	0.002341	0.004423
GOTERM_BP_FAT	GO:0033108~mitochondrial respiratory chain complex assembly	10	3.46021	1.44e-05	Q5JTZ9, P49821, Q9BU61, Q86Y39, Q9GZY4, Q9NVA1, Q5TAQ0, O95139, Q6UW78, O43677	269	90	16650	6.87732	0.054898	0.011229	0.026633
GOTERM_BP_FAT	GO:0007005~mitochondrion organization	27	9.34256	2.08e-05	P78310, P62714, P54098, Q8IXI1, Q96CQ1, Q86Y39, Q96EY1, Q709C8, Q9NVA1, P30405, Q5TAQ0, Q6UW78, O43677, Q8IWA0, O95376, P27348, Q5JTZ9, Q9Y4P8, Q9P0M9, P49821, Q9BU61, Q5MNZ6, O95139, O96019, Q16739, Q9GZY4, P31749	269	653	16650	2.55925	0.078494	0.013532	0.038556
GOTERM_BP_FAT	GO:0055114~oxidation-reduction process	35	12.1107	2.11e-05	Q9NYY8, P00441, Q86Y39, Q00796, P12268, Q8N4Q0, O43677, Q8N2H3, Q6UW78, P30044, Q9BWD1, Q08257, P35270, P49821, Q8TBF2, O00625, P00338, P43304, Q8N4T8, Q13630, O95139, P21953, Q9NV66, Q9Y2Q3, Q92506, Q9P2T1, Q5SRE7, P12694, P07919, Q9UBQ7, Q9NVS9, Q16539, Q14914, P02647, P31749	269	983	16650	2.20382	0.079535	0.01177	0.039089
GOTERM_BP_FAT	GO:0043603~cellular amide metabolic process	35	12.1107	2.66e-05	Q7L2H7, P49914, P16870, Q96CQ1, P00441, Q96I59, Q9UKV8, Q9NVA1, Q03154, Q5TAQ0, Q9ULA0, P43490, Q5JTZ9, O43390, Q6XQN6, Q9P0M9, P53582, Q5PRF9, P26639, Q9NR50, P27361, Q9Y2Q3, Q8TB72, Q16739, O43776, P54803, P01019, P09211, Q96KP4, O00418, Q9GZY4, P13798, Q96PD5, P00533, P31749	269	994	16650	2.17943	0.099313	0.01299	0.049332
GOTERM_BP_FAT	GO:0055086~nucleobase-containing small molecule metabolic process	28	9.68858	4.93e-05	Q9BQ69, Q86Y39, P12268, P07741, P30405, Q9H0P0, Q5TAQ0, P49789, P11172, Q6UW78, O43677, O43865, P43490, Q9H773, P30044, Q9Y530, Q6XQN6, Q9UHJ6, Q96AT9, P05026, Q06203, P49821, P02766, P00338, O95139, Q9P2T1, P22234, P07919	269	728	16650	2.38061	0.176071	0.021289	0.091322
GOTERM_BP_FAT	GO:0050727~regulation of inflammatory response	17	5.88235	5.19e-05	P02765, P08603, P13760, P00751, P01019, P09211, P15529, Q9UHJ6, P03952, Q16539, Q96PD5, H0YC40, P00748, P01024, P00533, P02647, P01023	269	314	16650	3.35105	0.184571	0.020197	0.096209
GOTERM_BP_FAT	GO:0002576~platelet degranulation	10	3.46021	5.75e-05	P04196, P02763, P02787, P01042, P00441, P02765, P01009, P19652, P02647, P01023	269	107	16650	5.78467	0.202315	0.020339	0.106577
GOTERM_BP_FAT	GO:0006082~organic acid metabolic process	32	11.0727	6.21e-05	P49914, Q96I59, Q00796, Q03154, Q8N4Q0, O43865, Q5JTZ9, Q9BWD1, Q7L266, Q8IYQ7, P01024, O43520, Q8TBF2, Q06203, P26639, P00338, Q8N4T8, P27361, P21953, Q92506, O43776, Q96KP4, P09211, L0R819, P12694, O75608, Q9UBQ7, Q16539, Q14914, P02647, P31749, Q9UHY7	269	907	16650	2.18376	0.21674	0.020152	0.115177
GOTERM_BP_FAT	GO:0019752~carboxylic acid metabolic process	30	10.3806	6.87e-05	P49914, Q96I59, Q00796, Q03154, Q8N4Q0, Q5JTZ9, Q9BWD1, Q7L266, Q8IYQ7, P01024, O43520, Q8TBF2, Q06203, P26639, P00338, Q8N4T8, P27361, P21953, Q92506, O43776, P09211, L0R819, P12694, O75608, Q9UBQ7, Q16539, Q14914, P02647, P31749, Q9UHY7	269	826	16650	2.24804	0.236855	0.020578	0.127435
GOTERM_BP_FAT	GO:0043436~oxoacid metabolic process	30	10.3806	7.6e-05	P49914, Q96I59, Q00796, Q03154, Q8N4Q0, Q5JTZ9, Q9BWD1, Q7L266, Q8IYQ7, P01024, O43520, Q8TBF2, Q06203, P26639, P00338, Q8N4T8, P27361, P21953, Q92506, O43776, P09211, L0R819, P12694, O75608, Q9UBQ7, Q16539, Q14914, P02647, P31749, Q9UHY7	269	831	16650	2.23451	0.25847	0.021133	0.140972
GOTERM_BP_FAT	GO:0086073~bundle of His cell-Purkinje myocyte adhesion involved in cell communication	4	1.38408	7.96e-05	Q02487, Q14126, P14923, Q99959	269	6	16650	41.2639	0.268667	0.020643	0.147494
GOTERM_BP_FAT	GO:1901657~glycosyl compound metabolic process	20	6.92042	8.48e-05	P49821, Q06203, Q9BQ69, Q86Y39, P00338, Q8N4T8, P07741, P12268, P30405, Q9H0P0, Q5TAQ0, O95139, P11172, Q6UW78, O43677, O43865, Q9P2T1, Q9Y530, P07919, P05026	269	435	16650	2.84579	0.283463	0.020617	0.157122
GOTERM_BP_FAT	GO:0009161~ribonucleoside monophosphate metabolic process	16	5.53633	9.84e-05	Q06203, P49821, Q86Y39, P00338, P12268, P07741, P30405, Q5TAQ0, O95139, P11172, Q6UW78, O43677, Q9P2T1, P22234, P07919, P05026	269	297	16650	3.33446	0.320851	0.022503	0.182359
GOTERM_BP_FAT	GO:0009116~nucleoside metabolic process	19	6.57439	0.000133	P49821, Q06203, Q9BQ69, Q86Y39, P00338, P07741, P12268, P30405, Q9H0P0, Q5TAQ0, O95139, P11172, Q6UW78, O43677, O43865, Q9P2T1, Q9Y530, P07919, P05026	269	413	16650	2.84751	0.408163	0.02872	0.247137
GOTERM_BP_FAT	GO:0006518~peptide metabolic process	29	10.0346	0.000141	Q7L2H7, P16870, Q96CQ1, P00441, Q96I59, Q9UKV8, Q9NVA1, Q03154, Q5TAQ0, Q9ULA0, Q5JTZ9, O43390, Q9P0M9, Q5PRF9, P26639, Q9NR50, P27361, Q9Y2Q3, Q8TB72, O43776, P01019, Q96KP4, P09211, O00418, Q9GZY4, P13798, Q96PD5, P00533, P31749	269	818	16650	2.19435	0.425912	0.028787	0.261464
GOTERM_BP_FAT	GO:0006396~RNA processing	31	10.7266	0.000158	Q13595, Q9NXF1, Q8NAV1, Q9NXH9, Q9UKV8, P62306, Q9BV38, Q8IZL8, Q8IWA0, O43865, Q9BTD8, A6NJ78, Q5JTZ9, O43390, Q9Y3C6, Q5SY16, Q99848, Q9H8H0, Q9NY12, Q13107, Q8TDD1, Q9NV66, O95232, Q8IY67, P52756, P62312, O75607, P54105, P78346, P00533, P62310	269	910	16650	2.10854	0.462242	0.030541	0.292219
GOTERM_BP_FAT	GO:0009123~nucleoside monophosphate metabolic process	16	5.53633	0.000163	Q06203, P49821, Q86Y39, P00338, P12268, P07741, P30405, Q5TAQ0, O95139, P11172, Q6UW78, O43677, Q9P2T1, P22234, P07919, P05026	269	311	16650	3.18436	0.473973	0.030127	0.302593
GOTERM_BP_FAT	GO:0002673~regulation of acute inflammatory response	8	2.76817	0.000186	P00751, P09211, P08603, P15529, P03952, P01024, P00748, P01023	269	74	16650	6.69145	0.518217	0.032649	0.343906
GOTERM_BP_FAT	GO:0009167~purine ribonucleoside monophosphate metabolic process	15	5.19031	0.000224	Q06203, P49821, Q86Y39, P00338, P12268, P07741, P30405, Q5TAQ0, O95139, Q6UW78, O43677, Q9P2T1, P22234, P07919, P05026	269	285	16650	3.25768	0.58492	0.037508	0.41394
GOTERM_BP_FAT	GO:0009126~purine nucleoside monophosphate metabolic process	15	5.19031	0.000231	Q06203, P49821, Q86Y39, P00338, P12268, P07741, P30405, Q5TAQ0, O95139, Q6UW78, O43677, Q9P2T1, P22234, P07919, P05026	269	286	16650	3.24629	0.596727	0.037132	0.427496
GOTERM_BP_FAT	GO:0042278~purine nucleoside metabolic process	17	5.88235	0.000245	P49821, Q9BQ69, Q86Y39, P00338, P07741, P12268, P30405, Q9H0P0, Q5TAQ0, O95139, Q6UW78, O43677, O43865, Q9P2T1, Q9Y530, P07919, P05026	269	359	16650	2.931	0.61807	0.037769	0.453035
GOTERM_BP_FAT	GO:0031347~regulation of defense response	25	8.65052	0.000253	P62837, P08603, Q96EY1, P00751, Q9UHJ6, P01024, H0YC40, P01023, Q13153, P02765, P13760, P27361, Q8TB72, P01019, P09211, P15529, P01116, Q96PD5, Q16539, P02790, P03952, P00748, P00533, P02647, P61966	269	676	16650	2.28905	0.63017	0.037536	0.468154
GOTERM_BP_FAT	GO:0006954~inflammatory response	24	8.3045	0.000266	P02763, Q96EE3, P01042, P02765, P08603, P13760, P19652, P00751, P30044, Q00653, P01019, P09211, A0A096LPE2, P01009, P15529, P03952, Q16539, H0YC40, P00748, P01024, P00533, P02647, P01023, P31749	269	637	16650	2.33203	0.648978	0.038032	0.492657
GOTERM_BP_FAT	GO:0022607~cellular component assembly	65	22.4914	0.000301	Q8TEU7, P04196, Q9NYY8, Q86Y39, Q9UIC8, Q5H9R7, P12268, Q9Y5Y2, Q9H773, Q5JTZ9, P12830, Q96SN8, Q15370, Q9Y4P8, Q08257, Q9Y3E1, Q00535, Q99959, Q13753, O43520, Q9BU61, Q13153, Q13107, P13760, P08069, Q9BV73, O00418, Q9GZY4, Q9NZW5, P02647, P62310, Q7L2H7, Q9UKV8, Q9UBD5, Q9NVA1, P62306, P25685, Q5TAQ0, O43677, Q6UW78, P10644, P01009, Q86YH6, Q9HCM4, P49821, Q06203, Q5MNZ6, Q8N4T8, P14923, P27361,…	269	2618	16650	1.53676	0.694251	0.041438	0.557456
GOTERM_BP_FAT	GO:0032930~positive regulation of superoxide anion generation	4	1.38408	0.000322	P01019, P09211, P00441, P00533	269	9	16650	27.5093	0.718581	0.042779	0.596347
GOTERM_BP_FAT	GO:0006144~purine nucleobase metabolic process	5	1.7301	0.000382	Q9P2T1, P22234, Q06203, P02766, P07741	269	22	16650	14.0672	0.777406	0.048847	0.70625
GOTERM_BP_FAT	GO:0009112~nucleobase metabolic process	6	2.07613	0.000432	Q9P2T1, P22234, Q06203, P02766, P07741, P11172	269	40	16650	9.28439	0.817147	0.053334	0.798329
GOTERM_BP_FAT	GO:0051186~cofactor metabolic process	17	5.88235	0.00053	P49914, P00338, Q8N4T8, Q9Y5Y2, O43865, P43490, Q8NI60, P30044, Q15126, P53602, Q6XQN6, Q96AT9, Q9UHJ6, Q86YH6, P02790, Q9NVS9, P35270	269	385	16650	2.73307	0.875624	0.063063	0.978512
GOTERM_BP_FAT	GO:0006753~nucleoside phosphate metabolic process	24	8.3045	0.000597	P49821, Q06203, Q86Y39, P00338, P07741, P12268, Q9H0P0, P30405, Q5TAQ0, O95139, P49789, P11172, Q6UW78, O43677, Q9H773, P43490, Q9P2T1, P30044, P22234, Q6XQN6, P07919, Q96AT9, Q9UHJ6, P05026	269	675	16650	2.20074	0.90443	0.068676	1.1015
GOTERM_BP_FAT	GO:0045861~negative regulation of proteolysis	15	5.19031	0.000649	P04196, P01042, P05543, P02765, Q96EY1, P49789, P68400, P30044, P01019, P01009, Q00535, P15529, P01024, P01023, P31749	269	317	16650	2.92883	0.922015	0.07229	1.19633
GOTERM_BP_FAT	GO:1901566~organonitrogen compound biosynthetic process	39	13.4948	0.00072	Q7L2H7, P49914, Q96CQ1, Q96I59, Q9UKV8, P07741, Q9NVA1, P12268, Q5TAQ0, P11172, Q6UW78, P43490, Q5JTZ9, Q6XQN6, O43390, Q8IYQ7, Q9P0M9, P35270, Q06203, Q5PRF9, P26639, Q9NR50, P27361, Q9Y2Q3, Q8TB72, Q16739, Q9P2T1, O43776, P22234, P09211, Q96KP4, L0R819, O00418, Q9GZY4, Q9NVS9, P13798, P00533, Q9UHY7, P31749	269	1375	16650	1.75559	0.941018	0.077688	1.32641
GOTERM_BP_FAT	GO:0080134~regulation of response to stress	37	12.8028	0.000786	P04196, Q96EE3, P62837, P00441, P08603, Q96EY1, Q709C8, P25685, P00751, Q9UHJ6, H0YC40, P01024, P01023, P01042, Q13153, P02765, P13760, P27361, Q53FT3, Q8TB72, P08069, Q13535, P01019, P09211, D6RDA2, P15529, P02790, P01116, Q96PD5, Q16539, P03952, P00533, Q9UL54, P00748, P02647, P31749, P61966	269	1285	16650	1.78222	0.954614	0.082318	1.44831
GOTERM_BP_FAT	GO:0045055~regulated exocytosis	14	4.84429	0.000823	P04196, P02763, P02787, P01042, Q14160, P02765, P00441, P12429, P19652, P20339, P01009, Q00535, P01023, P02647	269	288	16650	3.00883	0.960689	0.08375	1.51509
GOTERM_BP_FAT	GO:0098901~regulation of cardiac muscle cell action potential	5	1.7301	0.00086	P78310, Q02487, Q14126, P14923, Q99959	269	27	16650	11.4622	0.966109	0.085217	1.58399
GOTERM_BP_FAT	GO:0006887~exocytosis	17	5.88235	0.000877	P04196, P02763, P02787, P01042, Q96FV2, Q13153, P00441, Q14160, P02765, P12429, P19652, P20339, Q9NV70, P01009, Q00535, P02647, P01023	269	404	16650	2.60453	0.968277	0.084679	1.61469
GOTERM_BP_FAT	GO:0086065~cell communication involved in cardiac conduction	6	2.07613	0.000919	P78310, Q02487, Q14126, P14923, Q99959, P05026	269	47	16650	7.90161	0.973091	0.086418	1.69103
GOTERM_BP_FAT	GO:0034113~heterotypic cell-cell adhesion	6	2.07613	0.000919	P78310, Q02487, Q14126, P14923, Q99959, P02647	269	47	16650	7.90161	0.973091	0.086418	1.69103
GOTERM_BP_FAT	GO:0032928~regulation of superoxide anion generation	4	1.38408	0.001047	P01019, P09211, P00441, P00533	269	13	16650	19.0449	0.983708	0.095539	1.92347
GOTERM_BP_FAT	GO:0072521~purine-containing compound metabolic process	21	7.26644	0.001049	P49821, Q06203, Q9BQ69, Q86Y39, P02766, P00338, P07741, P12268, P30405, Q9H0P0, Q5TAQ0, O95139, P49789, Q6UW78, O43677, O43865, Q9P2T1, P22234, Q9Y530, P07919, P05026	269	575	16650	2.26055	0.983842	0.093552	1.92729
GOTERM_BP_FAT	GO:0042254~ribosome biogenesis	15	5.19031	0.001105	Q13685, Q99848, Q9H8H0, Q9NXF1, Q9NY12, Q9NYY8, Q9BV38, Q8IZL8, Q8IWA0, P62312, A6NJ78, O75607, O14980, P78346, Q5SY16	269	335	16650	2.77146	0.98708	0.096192	2.0307
GOTERM_BP_FAT	GO:0030162~regulation of proteolysis	24	8.3045	0.001123	P04196, Q9Y4X5, P01042, P05543, P02765, P08603, Q96EY1, P49789, P68400, O95376, P00751, P30044, P01019, Q9UBS8, P61956, P01009, P15529, Q00535, P03952, P00748, P01024, Q8N668, P01023, P31749	269	708	16650	2.09817	0.987962	0.095567	2.06338
GOTERM_BP_FAT	GO:0009117~nucleotide metabolic process	23	7.95848	0.001199	P49821, Q06203, Q86Y39, P00338, P07741, P12268, Q9H0P0, P30405, Q5TAQ0, O95139, P49789, P11172, Q6UW78, O43677, P43490, Q9P2T1, P30044, P22234, Q6XQN6, P07919, Q96AT9, Q9UHJ6, P05026	269	667	16650	2.13434	0.991077	0.099558	2.20163
GOTERM_BP_FAT	GO:0044248~cellular catabolic process	43	14.8789	0.001261	Q9Y4X5, P62837, P62714, P49914, Q9UKV8, O00273, Q00796, Q03154, Q9H0P0, Q5TAQ0, P49789, Q93034, O43865, O95376, Q9H773, P30044, Q9UNS2, Q7L266, Q9BWD1, P61956, O43390, Q08257, Q00535, D6RHI9, Q8N668, P63279, Q06203, Q6IQ22, Q5PRF9, A0AVT1, Q13107, P43304, P21953, P62312, P54803, Q96KP4, Q9UBS8, P12694, P62256, Q9H832, P02647, P31749, P62310	269	1616	16650	1.64698	0.993004	0.102265	2.31385
GOTERM_BP_FAT	GO:0006952~defense response	41	14.1868	0.001288	P04196, Q96EE3, P62837, P78310, P12429, P20036, P08603, Q96EY1, P00751, O95373, P30044, Q00653, A0A096LPE2, P01009, Q9UHJ6, H0YC40, P01024, P01023, P02763, P01042, Q13153, P02765, P13760, P27361, P19652, Q9BXR6, Q8TB72, P04440, P01019, P09211, P15529, P02790, P01116, Q96PD5, Q16539, P03952, P00748, P00533, P02647, P31749, P61966	269	1518	16650	1.67176	0.99371	0.102236	2.36284
GOTERM_BP_FAT	GO:0098911~regulation of ventricular cardiac muscle cell action potential	4	1.38408	0.001316	Q02487, Q14126, P14923, Q99959	269	14	16650	17.6846	0.994364	0.10227	2.41335
GOTERM_BP_FAT	GO:0086069~bundle of His cell to Purkinje myocyte communication	4	1.38408	0.001316	Q02487, Q14126, P14923, Q99959	269	14	16650	17.6846	0.994364	0.10227	2.41335
GOTERM_BP_FAT	GO:0009119~ribonucleoside metabolic process	16	5.53633	0.001499	P49821, Q86Y39, P00338, P12268, P07741, P30405, Q9H0P0, Q5TAQ0, O95139, P11172, Q6UW78, O43677, O43865, Q9P2T1, P07919, P05026	269	385	16650	2.5723	0.997261	0.113442	2.74494
GOTERM_BP_FAT	GO:0010951~negative regulation of endopeptidase activity	12	4.15225	0.001539	P04196, P01042, P30044, P05543, P01019, P02765, P01009, Q96EY1, P01024, P68400, P01023, P31749	269	235	16650	3.16064	0.997653	0.114051	2.81592
GOTERM_BP_FAT	GO:0002920~regulation of humoral immune response	6	2.07613	0.00159	P00751, P08603, P15529, P02790, P01024, P01023	269	53	16650	7.00708	0.998082	0.115448	2.90831
GOTERM_BP_FAT	GO:0006957~complement activation, alternative pathway	4	1.38408	0.001626	P00751, P08603, Q9BXR6, P01024	269	15	16650	16.5056	0.998334	0.115762	2.97292
GOTERM_BP_FAT	GO:0006508~proteolysis	44	15.2249	0.00172	P04196, Q9Y4X5, P62837, Q96FV2, Q9Y6M0, P62714, P16870, P08603, Q96EY1, Q03154, P49789, P68400, Q93034, O95376, Q9ULA0, P00751, P30044, Q9UNS2, Q8IYS1, Q7L266, P61956, P01009, Q00535, Q8N668, P01024, P01023, P63279, P53582, P01042, P05543, P02765, A0AVT1, Q13107, Q14520, P01019, Q96KP4, Q9UBS8, P15529, P62256, P13798, P03952, Q9H832, P00748, P31749	269	1693	16650	1.60864	0.998851	0.119893	3.14269
GOTERM_BP_FAT	GO:0051262~protein tetramerization	9	3.11419	0.001779	P08069, Q92506, Q9H773, Q06203, P13760, Q08257, Q8N4T8, P12268, Q86YH6	269	138	16650	4.03669	0.99909	0.121609	3.24914
GOTERM_BP_FAT	GO:0032787~monocarboxylic acid metabolic process	20	6.92042	0.001829	Q8TBF2, O43520, P49914, P00338, Q00796, Q8N4T8, P27361, Q8N4Q0, P21953, Q92506, P09211, P12694, O75608, Q9BWD1, Q9UBQ7, Q14914, Q16539, P01024, P02647, P31749	269	559	16650	2.21452	0.999251	0.122651	3.33807
GOTERM_BP_FAT	GO:0006732~coenzyme metabolic process	14	4.84429	0.001839	P49914, P00338, O43865, P43490, Q8NI60, P30044, Q15126, P53602, Q6XQN6, Q9UHJ6, Q86YH6, Q96AT9, Q9NVS9, P35270	269	315	16650	2.75093	0.99928	0.121225	3.35626
GOTERM_BP_FAT	GO:0019637~organophosphate metabolic process	32	11.0727	0.001876	Q86Y39, Q00796, P07741, P12268, Q9H0P0, P30405, Q5TAQ0, P49789, P11172, O43677, Q6UW78, P14324, Q9H773, P43490, P30044, Q6XQN6, P53602, Q96AT9, Q96PE3, Q9UHJ6, P05026, P49821, Q06203, P00338, P43304, O95139, Q9P2T1, Q15126, P22234, P07919, P00533, P02647	269	1108	16650	1.78761	0.999378	0.121489	3.42296
GOTERM_BP_FAT	GO:0021782~glial cell development	7	2.42214	0.001946	P09211, P00441, Q9NR50, Q00535, P01116, P00533, P31749	269	81	16650	5.34903	0.999529	0.123721	3.54912
GOTERM_BP_FAT	GO:0046128~purine ribonucleoside metabolic process	15	5.19031	0.001955	P49821, Q86Y39, P00338, P12268, P07741, P30405, Q9H0P0, Q5TAQ0, O95139, Q6UW78, O43677, O43865, Q9P2T1, P07919, P05026	269	356	16650	2.60797	0.999544	0.12225	3.56419
GOTERM_BP_FAT	GO:0065003~macromolecular complex assembly	44	15.2249	0.002081	Q7L2H7, Q9NYY8, Q86Y39, Q9UIC8, Q5H9R7, Q9UKV8, Q9UBD5, Q9NVA1, P62306, P12268, Q5TAQ0, O43677, Q6UW78, Q9H773, Q5JTZ9, Q15370, P01009, Q08257, Q9Y3E1, Q86YH6, P49821, Q06203, Q9BU61, Q13107, P13760, Q8N4T8, P27361, P14923, O95139, O95232, P52756, Q8TB72, P08069, Q92506, Q13535, P54105, Q9Y2A7, Q9GZY4, Q9UBQ7, Q9NZW5, P53367, O15084, P02647, P62310	269	1710	16650	1.59264	0.999723	0.127634	3.79118
GOTERM_BP_FAT	GO:0030449~regulation of complement activation	5	1.7301	0.002082	P00751, P08603, P15529, P01024, P01023	269	34	16650	9.10234	0.999724	0.125693	3.79163
GOTERM_BP_FAT	GO:0002028~regulation of sodium ion transport	7	2.42214	0.002204	O43865, Q14802, P01019, Q8N668, Q99959, P31749, P05026	269	83	16650	5.22014	0.999829	0.130585	4.01022
GOTERM_BP_FAT	GO:0070613~regulation of protein processing	7	2.42214	0.002204	P00751, P08603, P15529, P03952, P01024, P00748, P01023	269	83	16650	5.22014	0.999829	0.130585	4.01022
GOTERM_BP_FAT	GO:0010466~negative regulation of peptidase activity	12	4.15225	0.002278	P04196, P01042, P30044, P05543, P01019, P02765, P01009, Q96EY1, P01024, P68400, P01023, P31749	269	247	16650	3.00709	0.999873	0.132675	4.14215
GOTERM_BP_FAT	GO:1903317~regulation of protein maturation	7	2.42214	0.002342	P00751, P08603, P15529, P03952, P01024, P00748, P01023	269	84	16650	5.15799	0.999901	0.134173	4.25648
GOTERM_BP_FAT	GO:0022618~ribonucleoprotein complex assembly	11	3.80623	0.002355	P52756, Q8TB72, Q7L2H7, Q13535, Q9NYY8, Q13107, P54105, Q9UKV8, P62306, O95232, P62310	269	212	16650	3.21158	0.999906	0.132914	4.27892
GOTERM_BP_FAT	GO:0072376~protein activation cascade	9	3.11419	0.002532	P00751, P01042, P08603, P15529, Q9BXR6, P03952, P01024, P00748, P01023	269	146	16650	3.8155	0.999953	0.140175	4.5934
GOTERM_BP_FAT	GO:2000257~regulation of protein activation cascade	5	1.7301	0.002578	P00751, P08603, P15529, P01024, P01023	269	36	16650	8.59665	0.999961	0.140596	4.67611
GOTERM_BP_FAT	GO:0034470~ncRNA processing	16	5.53633	0.00281	Q99848, Q9H8H0, Q9NXF1, Q9NY12, Q9NXH9, Q9UKV8, Q9NV66, Q9BV38, Q8IZL8, Q8IWA0, P62312, A6NJ78, Q5JTZ9, O75607, P78346, Q5SY16	269	411	16650	2.40957	0.999984	0.150141	5.08488
GOTERM_BP_FAT	GO:0046112~nucleobase biosynthetic process	4	1.38408	0.002813	P22234, Q06203, P07741, P11172	269	18	16650	13.7546	0.999985	0.148324	5.09176
GOTERM_BP_FAT	GO:0007597~blood coagulation, intrinsic pathway	4	1.38408	0.002813	P01042, P03952, P00748, P01023	269	18	16650	13.7546	0.999985	0.148324	5.09176
GOTERM_BP_FAT	GO:0071375~cellular response to peptide hormone stimulus	13	4.49827	0.00307	Q06203, Q13153, P02765, P07741, P27361, P10644, O43865, P08069, P43490, P01019, P09211, O00418, P31749	269	295	16650	2.72762	0.999994	0.158614	5.54354
GOTERM_BP_FAT	GO:0051341~regulation of oxidoreductase activity	7	2.42214	0.003133	P30044, P01019, O75608, P01116, P35270, P00533, P31749	269	89	16650	4.86822	0.999996	0.159523	5.65463
GOTERM_BP_FAT	GO:0032101~regulation of response to external stimulus	23	7.95848	0.003133	P04196, P53582, P01042, P02765, P08603, P13760, P27361, Q8TB72, P00751, P01019, P09211, P15529, Q9UHJ6, P03952, Q16539, Q96PD5, H0YC40, P00533, P00748, P01024, P02647, P01023, P61966	269	721	16650	1.97449	0.999996	0.157502	5.65501
GOTERM_BP_FAT	GO:1901135~carbohydrate derivative metabolic process	34	11.7647	0.003269	Q9NR45, Q9BQ69, Q86Y39, Q00796, P07741, P12268, O60547, P30405, Q9H0P0, Q5TAQ0, P11172, Q6UW78, O43677, O43865, Q9Y530, P53602, Q9NXA8, Q96AT9, Q9UHJ6, P05026, P49821, Q06203, P00338, P43304, Q8N4T8, Q13630, O95139, Q16739, Q9P2T1, P54803, P22234, P07919, Q96PD5, P31749	269	1247	16650	1.68762	0.999997	0.16171	5.89364
GOTERM_BP_FAT	GO:0071826~ribonucleoprotein complex subunit organization	11	3.80623	0.003388	P52756, Q8TB72, Q7L2H7, Q13535, Q9NYY8, Q13107, P54105, Q9UKV8, P62306, O95232, P62310	269	223	16650	3.05316	0.999998	0.165012	6.10139
GOTERM_BP_FAT	GO:0032981~mitochondrial respiratory chain complex I assembly	6	2.07613	0.003419	P49821, Q9BU61, Q86Y39, Q9GZY4, O95139, O43677	269	63	16650	5.89485	0.999999	0.164373	6.15586
GOTERM_BP_FAT	GO:0097031~mitochondrial respiratory chain complex I biogenesis	6	2.07613	0.003419	P49821, Q9BU61, Q86Y39, Q9GZY4, O95139, O43677	269	63	16650	5.89485	0.999999	0.164373	6.15586
GOTERM_BP_FAT	GO:0010257~NADH dehydrogenase complex assembly	6	2.07613	0.003419	P49821, Q9BU61, Q86Y39, Q9GZY4, O95139, O43677	269	63	16650	5.89485	0.999999	0.164373	6.15586
GOTERM_BP_FAT	GO:0032869~cellular response to insulin stimulus	10	3.46021	0.003484	P08069, P43490, Q06203, Q13153, P01019, P09211, P02765, O00418, P07741, P31749	269	188	16650	3.29234	0.999999	0.165182	6.26789
GOTERM_BP_FAT	GO:0006913~nucleocytoplasmic transport	17	5.88235	0.003669	Q96EE3, Q9UIA9, P62306, Q9Y5L0, P14923, P27361, Q53FT3, O43865, O95373, P12830, P01019, O14980, Q9H6Z4, Q00535, Q16539, P00533, P31749	269	465	16650	2.26286	0.999999	0.171118	6.59011
GOTERM_BP_FAT	GO:0086001~cardiac muscle cell action potential	6	2.07613	0.003915	P78310, Q02487, Q14126, P14923, Q99959, P05026	269	65	16650	5.71347	1	0.179434	7.01839
GOTERM_BP_FAT	GO:0010506~regulation of autophagy	12	4.15225	0.004298	P20339, Q96S15, Q9NSY0, Q6IQ22, Q9NV70, Q00535, Q709C8, P27361, O96019, Q9H7Z6, P31749, Q8IWA0	269	269	16650	2.76116	1	0.192962	7.67883
GOTERM_BP_FAT	GO:0006364~rRNA processing	12	4.15225	0.004298	P62312, Q99848, A6NJ78, Q9NY12, Q9H8H0, Q9NXF1, O75607, P78346, Q8IZL8, Q5SY16, Q9BV38, Q8IWA0	269	269	16650	2.76116	1	0.192962	7.67883
GOTERM_BP_FAT	GO:0051169~nuclear transport	17	5.88235	0.004312	Q96EE3, Q9UIA9, P62306, Q9Y5L0, P14923, P27361, Q53FT3, O43865, O95373, P12830, P01019, O14980, Q9H6Z4, Q00535, Q16539, P00533, P31749	269	473	16650	2.22459	1	0.191372	7.70363
GOTERM_BP_FAT	GO:0071417~cellular response to organonitrogen compound	17	5.88235	0.004684	Q06203, Q13153, P00441, P02765, P07741, P14923, P27361, P10644, O43865, P08069, P43490, P12830, P01019, P09211, O00418, P00533, P31749	269	477	16650	2.20593	1	0.203816	8.34089
GOTERM_BP_FAT	GO:0034660~ncRNA metabolic process	19	6.57439	0.005147	Q99848, Q9H8H0, Q9NY12, Q9NXF1, Q96I59, P26639, Q9NXH9, Q9UKV8, Q9NV66, Q9BV38, Q8IZL8, Q8IWA0, P62312, A6NJ78, O43776, Q5JTZ9, O75607, P78346, Q5SY16	269	570	16650	2.0632	1	0.219211	9.12832
GOTERM_BP_FAT	GO:1901653~cellular response to peptide	13	4.49827	0.005154	Q06203, Q13153, P02765, P07741, P27361, P10644, O43865, P08069, P43490, P01019, P09211, O00418, P31749	269	315	16650	2.55443	1	0.217134	9.13986
GOTERM_BP_FAT	GO:0016072~rRNA metabolic process	12	4.15225	0.005244	P62312, Q99848, A6NJ78, Q9NY12, Q9H8H0, Q9NXF1, O75607, P78346, Q8IZL8, Q5SY16, Q9BV38, Q8IWA0	269	276	16650	2.69113	1	0.218158	9.29179
GOTERM_BP_FAT	GO:1901652~response to peptide	16	5.53633	0.005683	Q06203, Q13153, P02765, Q9NR50, P07741, P27361, P10644, O43865, P08069, P43490, P01019, P09211, O00418, P17535, Q16539, P31749	269	444	16650	2.23048	1	0.231748	10.0319
GOTERM_BP_FAT	GO:0034613~cellular protein localization	40	13.8408	0.005738	Q8TEU7, Q96EE3, P16870, Q9UIA9, Q96EY1, Q709C8, Q8IWA0, O43865, O95376, O95373, P27348, P12830, Q9NV70, Q9Y4P8, Q9H6Z4, Q00535, Q8N668, Q99959, Q9H4A5, P05026, Q5MNZ6, Q13107, Q9Y5L0, P27361, P14923, O96019, Q53FT3, Q16739, Q13535, P01019, Q9BV73, O14980, O75608, P37108, P53367, Q16539, P00533, Q9UL54, P31749, P61966	269	1600	16650	1.5474	1	0.231353	10.1249
GOTERM_BP_FAT	GO:0043043~peptide biosynthetic process	21	7.26644	0.005783	Q7L2H7, Q5PRF9, Q96CQ1, Q96I59, P26639, Q9NR50, Q9UKV8, Q9NVA1, P27361, Q5TAQ0, Q8TB72, O43776, Q5JTZ9, Q96KP4, O00418, Q9GZY4, O43390, Q9P0M9, P13798, P00533, P31749	269	667	16650	1.94875	1	0.230568	10.1988
GOTERM_BP_FAT	GO:0043434~response to peptide hormone	15	5.19031	0.006175	Q06203, Q13153, P02765, Q9NR50, P07741, P27361, P10644, O43865, P08069, P43490, P01019, P09211, O00418, P17535, P31749	269	405	16650	2.29244	1	0.24177	10.8542
GOTERM_BP_FAT	GO:0098900~regulation of action potential	5	1.7301	0.006302	P78310, Q02487, Q14126, P14923, Q99959	269	46	16650	6.72782	1	0.24369	11.0652
GOTERM_BP_FAT	GO:0090322~regulation of superoxide metabolic process	4	1.38408	0.0065	P01019, P09211, P00441, P00533	269	24	16650	10.316	1	0.247899	11.3925
GOTERM_BP_FAT	GO:0042554~superoxide anion generation	4	1.38408	0.0065	P01019, P09211, P00441, P00533	269	24	16650	10.316	1	0.247899	11.3925
GOTERM_BP_FAT	GO:0070727~cellular macromolecule localization	40	13.8408	0.006548	Q8TEU7, Q96EE3, P16870, Q9UIA9, Q96EY1, Q709C8, Q8IWA0, O43865, O95376, O95373, P27348, P12830, Q9NV70, Q9Y4P8, Q9H6Z4, Q00535, Q8N668, Q99959, Q9H4A5, P05026, Q5MNZ6, Q13107, Q9Y5L0, P27361, P14923, O96019, Q53FT3, Q16739, Q13535, P01019, Q9BV73, O14980, O75608, P37108, P53367, Q16539, P00533, Q9UL54, P31749, P61966	269	1613	16650	1.53493	1	0.247119	11.4722
GOTERM_BP_FAT	GO:0034551~mitochondrial respiratory chain complex III assembly	3	1.03806	0.006779	Q9NVA1, Q5TAQ0, Q6UW78	269	8	16650	23.211	1	0.252282	11.8543
GOTERM_BP_FAT	GO:0017062~respiratory chain complex III assembly	3	1.03806	0.006779	Q9NVA1, Q5TAQ0, Q6UW78	269	8	16650	23.211	1	0.252282	11.8543
GOTERM_BP_FAT	GO:0016337~single organismal cell-cell adhesion	22	7.61246	0.006923	P53582, P78310, Q13153, Q02487, P00441, Q14160, P13760, P20036, Q96EY1, P14923, Q13630, P10644, P04440, P12830, Q14126, P15529, Q9HCM4, H0YC40, Q99959, P00533, P02647, P31749	269	725	16650	1.87822	1	0.254517	12.0906
GOTERM_BP_FAT	GO:0034330~cell junction organization	11	3.80623	0.007278	P04196, Q13753, P12830, P78310, P55285, P01019, Q14126, P14923, Q9HCM4, Q9UL54, Q99959	269	249	16650	2.73436	1	0.263276	12.6712
GOTERM_BP_FAT	GO:0072378~blood coagulation, fibrin clot formation	4	1.38408	0.007299	P01042, P03952, P00748, P01023	269	25	16650	9.90335	1	0.261559	12.706
GOTERM_BP_FAT	GO:0006733~oxidoreduction coenzyme metabolic process	8	2.76817	0.007301	P43490, Q8NI60, P30044, P00338, Q6XQN6, Q96AT9, Q9UHJ6, Q86YH6	269	139	16650	3.56236	1	0.259293	12.7097
GOTERM_BP_FAT	GO:0050999~regulation of nitric-oxide synthase activity	5	1.7301	0.007329	O75608, P01116, P35270, P00533, P31749	269	48	16650	6.44749	1	0.25784	12.755
GOTERM_BP_FAT	GO:0006953~acute-phase response	5	1.7301	0.007329	P02763, P02765, A0A096LPE2, P01009, P19652	269	48	16650	6.44749	1	0.25784	12.755
GOTERM_BP_FAT	GO:0006695~cholesterol biosynthetic process	5	1.7301	0.007329	P14324, Q15126, P00441, P53602, P02647	269	48	16650	6.44749	1	0.25784	12.755
GOTERM_BP_FAT	GO:0034109~homotypic cell-cell adhesion	6	2.07613	0.007596	P53582, P78310, Q02487, Q14126, P14923, Q99959	269	76	16650	4.88652	1	0.263561	13.1888
GOTERM_BP_FAT	GO:0019693~ribose phosphate metabolic process	18	6.22837	0.007822	Q06203, P49821, Q86Y39, P00338, P07741, P12268, P30405, Q5TAQ0, O95139, P11172, Q6UW78, O43677, Q9P2T1, P22234, P07919, Q96AT9, Q9UHJ6, P05026	269	549	16650	2.02937	1	0.267948	13.5556
GOTERM_BP_FAT	GO:1902653~secondary alcohol biosynthetic process	5	1.7301	0.007882	P14324, Q15126, P00441, P53602, P02647	269	49	16650	6.31591	1	0.267386	13.6514
GOTERM_BP_FAT	GO:0006412~translation	20	6.92042	0.007933	Q7L2H7, Q5PRF9, Q96CQ1, Q96I59, P26639, Q9NR50, Q9UKV8, Q9NVA1, P27361, Q5TAQ0, Q8TB72, O43776, Q5JTZ9, O00418, Q9GZY4, O43390, Q9P0M9, P13798, P00533, P31749	269	641	16650	1.93123	1	0.266594	13.7337
GOTERM_BP_FAT	GO:0006119~oxidative phosphorylation	7	2.42214	0.008022	P49821, Q86Y39, P07919, P30405, O95139, Q6UW78, O43677	269	108	16650	4.01177	1	0.266915	13.8779
GOTERM_BP_FAT	GO:0043604~amide biosynthetic process	22	7.61246	0.00833	Q7L2H7, Q5PRF9, Q96CQ1, Q96I59, P26639, Q9NR50, Q9UKV8, Q9NVA1, P27361, Q5TAQ0, Q8TB72, Q16739, O43776, Q5JTZ9, Q96KP4, O00418, Q9GZY4, O43390, Q9P0M9, P13798, P00533, P31749	269	736	16650	1.85015	1	0.273349	14.3715
GOTERM_BP_FAT	GO:0097033~mitochondrial respiratory chain complex III biogenesis	3	1.03806	0.008624	Q9NVA1, Q5TAQ0, Q6UW78	269	9	16650	20.632	1	0.279259	14.8422
GOTERM_BP_FAT	GO:0009141~nucleoside triphosphate metabolic process	12	4.15225	0.0089	Q9H773, P49821, Q86Y39, P00338, P07919, P12268, P30405, Q5TAQ0, O95139, Q6UW78, O43677, P05026	269	297	16650	2.50084	1	0.284496	15.2803
GOTERM_BP_FAT	GO:0045216~cell-cell junction organization	10	3.46021	0.008986	P04196, P12830, P78310, P55285, P01019, Q14126, P14923, Q9HCM4, Q9UL54, Q99959	269	218	16650	2.83926	1	0.284532	15.4161
GOTERM_BP_FAT	GO:1901699~cellular response to nitrogen compound	18	6.22837	0.009022	Q06203, Q13153, P00441, P02765, Q9UKV8, P07741, P14923, P27361, P10644, O43865, P08069, P43490, P12830, P01019, P09211, O00418, P00533, P31749	269	558	16650	1.99664	1	0.283252	15.4734
GOTERM_BP_FAT	GO:0008299~isoprenoid biosynthetic process	4	1.38408	0.009066	P14324, Q15126, P53602, Q86YH6	269	27	16650	9.16976	1	0.28221	15.5436
GOTERM_BP_FAT	GO:0000398~mRNA splicing, via spliceosome	12	4.15225	0.009323	P52756, Q9BTD8, P62312, Q13595, Q13107, P54105, O43390, P62306, Q9Y3C6, Q8IY67, O95232, P62310	269	299	16650	2.48412	1	0.286728	15.9489
GOTERM_BP_FAT	GO:0000377~RNA splicing, via transesterification reactions with bulged adenosine as nucleophile	12	4.15225	0.009323	P52756, Q9BTD8, P62312, Q13595, Q13107, P54105, O43390, P62306, Q9Y3C6, Q8IY67, O95232, P62310	269	299	16650	2.48412	1	0.286728	15.9489
GOTERM_BP_FAT	GO:0032434~regulation of proteasomal ubiquitin-dependent protein catabolic process	7	2.42214	0.009514	Q9Y4X5, O95376, Q9UBS8, P61956, P49789, Q8N668, P31749	269	112	16650	3.86849	1	0.289449	16.2491
GOTERM_BP_FAT	GO:1903522~regulation of blood circulation	12	4.15225	0.009552	O43865, Q14802, P78310, P01019, Q02487, Q14126, P14923, P28827, Q99959, P00533, P31749, P05026	269	300	16650	2.47584	1	0.288224	16.3086
GOTERM_BP_FAT	GO:0000375~RNA splicing, via transesterification reactions	12	4.15225	0.010231	P52756, Q9BTD8, P62312, Q13595, Q13107, P54105, O43390, P62306, Q9Y3C6, Q8IY67, O95232, P62310	269	303	16650	2.45132	1	0.303036	17.366
GOTERM_BP_FAT	GO:0002934~desmosome organization	3	1.03806	0.010666	Q14126, P14923, Q99959	269	10	16650	18.5688	1	0.311437	18.0381
GOTERM_BP_FAT	GO:0010594~regulation of endothelial cell migration	7	2.42214	0.010756	Q13685, P04196, P01019, P12429, P28827, Q16539, P31749	269	115	16650	3.76758	1	0.311331	18.1755
GOTERM_BP_FAT	GO:0016126~sterol biosynthetic process	5	1.7301	0.011054	P14324, Q15126, P00441, P53602, P02647	269	54	16650	5.7311	1	0.316183	18.632
GOTERM_BP_FAT	GO:0006793~phosphorus metabolic process	66	22.8374	0.01134	P04196, P62714, Q9NYY8, Q86Y39, Q5H9R7, Q96EY1, P07741, P12268, Q9H0P0, P30405, P49789, P11172, P14324, Q9H773, Q6XQN6, Q00535, P28827, Q96AT9, P01024, Q5SY16, P05026, Q9H477, Q8N271, Q13153, P08069, Q8NI60, P09211, O00418, P02790, Q16539, P02647, Q9UHY7, P00441, Q3MIX3, Q00796, Q6PCE3, Q5TAQ0, P68400, O43677, Q6UW78, P10644, P43490, P30044, Q9NSY0, P53602, Q9UHJ6, Q96PE3, P49821, Q06203, P02765,…	269	3089	16650	1.32248	1	0.320631	19.0673
GOTERM_BP_FAT	GO:0006897~endocytosis	20	6.92042	0.011415	P02787, Q8N271, Q13153, Q14160, P02765, P12429, Q15642, P27361, Q96BJ8, P20339, O00418, Q9Y2A7, P00739, Q00535, P02790, H0YC40, P01024, P00533, P02647, P61966	269	665	16650	1.86153	1	0.320104	19.1802
GOTERM_BP_FAT	GO:0009205~purine ribonucleoside triphosphate metabolic process	11	3.80623	0.011552	P49821, Q86Y39, P00338, P07919, P12268, P30405, Q5TAQ0, O95139, Q6UW78, O43677, P05026	269	267	16650	2.55002	1	0.321039	19.389
GOTERM_BP_FAT	GO:0010821~regulation of mitochondrion organization	10	3.46021	0.012148	O95376, Q16739, P27348, Q9NVA1, Q709C8, P30405, Q5TAQ0, O96019, P31749, Q8IWA0	269	229	16650	2.70288	1	0.332257	20.2852
GOTERM_BP_FAT	GO:0043542~endothelial cell migration	8	2.76817	0.012423	Q13685, P04196, P01019, P12429, P28827, Q16539, P02647, P31749	269	154	16650	3.21537	1	0.336081	20.6951
GOTERM_BP_FAT	GO:0006611~protein export from nucleus	5	1.7301	0.012523	O43865, Q9UIA9, O14980, Q9H6Z4, Q00535	269	56	16650	5.52642	1	0.336031	20.8448
GOTERM_BP_FAT	GO:0042311~vasodilation	5	1.7301	0.012523	P01042, P01019, P00441, P28827, P00533	269	56	16650	5.52642	1	0.336031	20.8448
GOTERM_BP_FAT	GO:0034332~adherens junction organization	7	2.42214	0.012585	P04196, P12830, P55285, P14923, Q9HCM4, Q9UL54, Q99959	269	119	16650	3.64094	1	0.335137	20.9364
GOTERM_BP_FAT	GO:0098609~cell-cell adhesion	30	10.3806	0.012847	P78310, Q14160, P00441, P20036, Q96EY1, P25685, P10644, P12830, P55285, P28827, H0YC40, Q9HCM4, Q99959, P53582, Q13153, Q9ULH1, Q02487, P00338, P13760, P14923, Q13630, P04440, P22234, Q14126, P15529, Q13740, P53367, P00533, P02647, P31749	269	1164	16650	1.59526	1	0.338573	21.3254
GOTERM_BP_FAT	GO:0044283~small molecule biosynthetic process	16	5.53633	0.012955	Q8TBF2, P00441, P43304, Q00796, Q8N4T8, P14324, Q92506, Q8NI60, Q15126, L0R819, P53602, Q86YH6, Q8IYQ7, Q9NVS9, P02647, Q9UHY7	269	488	16650	2.02937	1	0.338655	21.4843
GOTERM_BP_FAT	GO:2000379~positive regulation of reactive oxygen species metabolic process	6	2.07613	0.013186	P01019, P09211, P00441, Q16539, P00533, P31749	269	87	16650	4.26868	1	0.341326	21.8241
GOTERM_BP_FAT	GO:0051346~negative regulation of hydrolase activity	14	4.84429	0.013345	P04196, P30044, P01042, P05543, P01019, P02765, P01009, Q96EY1, P30405, P01024, P68400, P02647, P01023, P31749	269	401	16650	2.16095	1	0.342454	22.0573
GOTERM_BP_FAT	GO:0009199~ribonucleoside triphosphate metabolic process	11	3.80623	0.01341	P49821, Q86Y39, P00338, P07919, P12268, P30405, Q5TAQ0, O95139, Q6UW78, O43677, P05026	269	273	16650	2.49397	1	0.341632	22.1531
GOTERM_BP_FAT	GO:0009144~purine nucleoside triphosphate metabolic process	11	3.80623	0.013553	P49821, Q86Y39, P00338, P07919, P12268, P30405, Q5TAQ0, O95139, Q6UW78, O43677, P05026	269	274	16650	2.48487	1	0.342415	22.3623
GOTERM_BP_FAT	GO:0051050~positive regulation of transport	25	8.65052	0.01371	P02787, P02765, P13760, P14923, O96019, Q8IWA0, O43865, O95376, P20339, Q16739, P27348, P12830, P01019, Q9NV70, O00418, Q9H6Z4, Q00535, Q16539, H0YC40, P01024, P00533, Q99959, Q9H4A5, P31749, P05026	269	920	16650	1.68195	1	0.343462	22.5907
GOTERM_BP_FAT	GO:0009156~ribonucleoside monophosphate biosynthetic process	6	2.07613	0.013802	P22234, Q06203, P07741, P12268, P11172, Q6UW78	269	88	16650	4.22018	1	0.343185	22.7243
GOTERM_BP_FAT	GO:0098602~single organism cell adhesion	22	7.61246	0.014698	P53582, P78310, Q13153, Q02487, P00441, Q14160, P13760, P20036, Q96EY1, P14923, Q13630, P10644, P04440, P12830, Q14126, P15529, Q9HCM4, H0YC40, Q99959, P00533, P02647, P31749	269	779	16650	1.74802	1	0.358813	24.0166
GOTERM_BP_FAT	GO:0032768~regulation of monooxygenase activity	5	1.7301	0.014951	O75608, P01116, P35270, P00533, P31749	269	59	16650	5.24542	1	0.361554	24.3778
GOTERM_BP_FAT	GO:0016241~regulation of macroautophagy	7	2.42214	0.015165	P20339, Q9NSY0, Q6IQ22, Q9NV70, Q00535, Q709C8, P27361	269	124	16650	3.49412	1	0.363496	24.6818
GOTERM_BP_FAT	GO:0009113~purine nucleobase biosynthetic process	3	1.03806	0.015316	P22234, Q06203, P07741	269	12	16650	15.474	1	0.364224	24.8964
GOTERM_BP_FAT	GO:0016192~vesicle-mediated transport	36	12.4567	0.015542	P04196, Q96FV2, Q14160, P00441, P12429, Q5H9R7, Q15642, Q709C8, Q96BJ8, Q9NSY0, Q9NV70, P01009, P00739, Q00535, H0YC40, Q8N668, P01024, Q9H4A5, P01023, P02763, P02787, P01042, Q8N271, Q13153, P02765, P27361, P19652, Q02241, P20339, O00418, Q9Y2A7, P02790, P00533, O15084, P02647, P61966	269	1494	16650	1.49147	1	0.366334	25.2153
GOTERM_BP_FAT	GO:0042775~mitochondrial ATP synthesis coupled electron transport	6	2.07613	0.015765	P49821, Q86Y39, P07919, O95139, Q6UW78, O43677	269	91	16650	4.08105	1	0.368351	25.5285
GOTERM_BP_FAT	GO:0006631~fatty acid metabolic process	13	4.49827	0.015787	Q92506, Q8TBF2, P09211, O75608, Q9BWD1, Q8N4T8, P27361, Q16539, Q14914, Q8N4Q0, P01024, P02647, P31749	269	366	16650	2.19849	1	0.366646	25.5602
GOTERM_BP_FAT	GO:0009066~aspartate family amino acid metabolic process	5	1.7301	0.015822	O43865, L0R819, Q7L266, Q8IYQ7, Q9UHY7	269	60	16650	5.15799	1	0.365173	25.6079
GOTERM_BP_FAT	GO:0006796~phosphate-containing compound metabolic process	65	22.4914	0.015942	P04196, P62714, Q9NYY8, Q86Y39, Q5H9R7, Q96EY1, P07741, P12268, P30405, Q9H0P0, P49789, P11172, P14324, Q9H773, Q6XQN6, Q00535, Q96AT9, P28827, P01024, Q5SY16, P05026, Q9H477, Q8N271, Q13153, P08069, Q8NI60, P09211, O00418, P02790, Q16539, P02647, Q9UHY7, P00441, Q3MIX3, Q00796, Q6PCE3, Q5TAQ0, P68400, O43677, Q6UW78, P10644, P43490, P30044, Q9NSY0, P53602, Q9UHJ6, Q96PE3, P49821, Q06203, P02765,…	269	3083	16650	1.30497	1	0.3653	25.777
GOTERM_BP_FAT	GO:0042493~response to drug	14	4.84429	0.01614	Q06203, O43520, P00441, P00338, Q00796, P11172, P12830, Q13535, O14980, P37108, P28827, P17535, P00533, P02647	269	411	16650	2.10838	1	0.366815	26.0528
GOTERM_BP_FAT	GO:0010243~response to organonitrogen compound	22	7.61246	0.016445	Q06203, Q13153, P00441, P02765, Q9NR50, P00338, P07741, P14923, P27361, P10644, O43865, P08069, P43490, P12830, P01019, P09211, O00418, Q00535, P17535, Q16539, P00533, P31749	269	789	16650	1.72587	1	0.370233	26.4772
GOTERM_BP_FAT	GO:0042773~ATP synthesis coupled electron transport	6	2.07613	0.016459	P49821, Q86Y39, P07919, O95139, Q6UW78, O43677	269	92	16650	4.03669	1	0.368421	26.4961
GOTERM_BP_FAT	GO:0017004~cytochrome complex assembly	4	1.38408	0.017083	Q9GZY4, Q9NVA1, Q5TAQ0, Q6UW78	269	34	16650	7.28187	1	0.37735	27.3564
GOTERM_BP_FAT	GO:0046034~ATP metabolic process	10	3.46021	0.017267	P49821, Q86Y39, P00338, P07919, P30405, Q5TAQ0, O95139, Q6UW78, O43677, P05026	269	243	16650	2.54716	1	0.378485	27.6083
GOTERM_BP_FAT	GO:0006720~isoprenoid metabolic process	7	2.42214	0.017477	P14324, Q15126, P02766, P53602, Q86YH6, P00533, P02647	269	128	16650	3.38493	1	0.380051	27.8951
GOTERM_BP_FAT	GO:0032269~negative regulation of cellular protein metabolic process	26	8.99654	0.017595	P04196, Q9UKV8, Q96EY1, P49789, P68400, P10644, O60678, P30044, O43390, P01009, Q00535, P01024, P01023, P01042, P05543, P02765, Q5PRF9, Q13107, Q9NR50, Q8TB72, P08069, P01019, P09211, P15529, P00533, P31749	269	992	16650	1.62227	1	0.380021	28.0552
GOTERM_BP_FAT	GO:0051289~protein homotetramerization	5	1.7301	0.017657	Q9H773, Q06203, Q08257, Q8N4T8, P12268	269	62	16650	4.99161	1	0.379052	28.1395
GOTERM_BP_FAT	GO:0032868~response to insulin	10	3.46021	0.017686	P08069, P43490, Q06203, Q13153, P01019, P09211, P02765, O00418, P07741, P31749	269	244	16650	2.53672	1	0.377539	28.1789
GOTERM_BP_FAT	GO:0060047~heart contraction	10	3.46021	0.018112	O43865, Q14802, P78310, P01019, Q02487, P00441, Q14126, P14923, Q99959, P05026	269	245	16650	2.52636	1	0.382664	28.7546
GOTERM_BP_FAT	GO:0086091~regulation of heart rate by cardiac conduction	4	1.38408	0.018467	Q02487, Q14126, P14923, Q99959	269	35	16650	7.07382	1	0.386512	29.2303
GOTERM_BP_FAT	GO:0010765~positive regulation of sodium ion transport	4	1.38408	0.018467	O43865, Q99959, P31749, P05026	269	35	16650	7.07382	1	0.386512	29.2303
GOTERM_BP_FAT	GO:0086004~regulation of cardiac muscle cell contraction	4	1.38408	0.018467	Q02487, Q14126, P14923, Q99959	269	35	16650	7.07382	1	0.386512	29.2303
GOTERM_BP_FAT	GO:0009057~macromolecule catabolic process	30	10.3806	0.018687	Q9Y4X5, P62837, P62714, O00273, Q9UKV8, Q5TAQ0, P49789, P68400, Q93034, O95376, Q9UNS2, P61956, O43390, Q00535, D6RHI9, Q8N668, P63279, Q6IQ22, A0AVT1, Q5PRF9, Q13107, P62312, Q9UBS8, O75608, P62256, Q96PD5, Q9H832, P00533, P31749, P62310	269	1201	16650	1.54611	1	0.388119	29.525
GOTERM_BP_FAT	GO:0072524~pyridine-containing compound metabolic process	7	2.42214	0.019363	P43490, P30044, P00338, Q6XQN6, Q96AT9, Q9UHJ6, Q9NVS9	269	131	16650	3.30742	1	0.396972	30.4191
GOTERM_BP_FAT	GO:1902580~single-organism cellular localization	28	9.68858	0.019396	Q8TEU7, Q96EE3, P00441, Q14160, P16870, Q8IXI1, Q96EY1, O95373, P27348, P12830, Q96SN8, Q00535, Q99959, Q9H4A5, P05026, Q9Y5L0, P14923, P27361, Q53FT3, Q02241, P20339, P01019, O75608, P37108, Q16539, P00533, Q9UL54, P31749	269	1102	16650	1.57267	1	0.395507	30.4633
GOTERM_BP_FAT	GO:0003015~heart process	10	3.46021	0.019432	O43865, Q14802, P78310, P01019, Q02487, P00441, Q14126, P14923, Q99959, P05026	269	248	16650	2.4958	1	0.394094	30.5105
GOTERM_BP_FAT	GO:0010632~regulation of epithelial cell migration	8	2.76817	0.019833	Q13685, P04196, P01019, P12429, P28827, Q16539, Q9HCM4, P31749	269	169	16650	2.92998	1	0.398405	31.0355
GOTERM_BP_FAT	GO:0034622~cellular macromolecular complex assembly	26	8.99654	0.020222	Q7L2H7, Q9NYY8, Q86Y39, Q9UBD5, Q9UKV8, Q9NVA1, P62306, Q5TAQ0, Q6UW78, O43677, Q5JTZ9, Q9Y3E1, P49821, Q9BU61, Q13107, P13760, O95139, O95232, P52756, Q8TB72, Q13535, P54105, Q9Y2A7, Q9GZY4, P53367, P62310	269	1004	16650	1.60288	1	0.402459	31.5421
GOTERM_BP_FAT	GO:0009124~nucleoside monophosphate biosynthetic process	6	2.07613	0.020232	P22234, Q06203, P07741, P12268, P11172, Q6UW78	269	97	16650	3.82861	1	0.400636	31.554
GOTERM_BP_FAT	GO:0061337~cardiac conduction	6	2.07613	0.020232	P78310, Q02487, Q14126, P14923, Q99959, P05026	269	97	16650	3.82861	1	0.400636	31.554
GOTERM_BP_FAT	GO:0006520~cellular amino acid metabolic process	10	3.46021	0.02055	O43776, Q5JTZ9, Q06203, L0R819, P26639, Q96I59, Q7L266, Q03154, Q8IYQ7, Q9UHY7	269	250	16650	2.47584	1	0.40353	31.965
GOTERM_BP_FAT	GO:0051917~regulation of fibrinolysis	3	1.03806	0.020677	P04196, P03952, P00748	269	14	16650	13.2634	1	0.403504	32.1284
GOTERM_BP_FAT	GO:0010608~posttranscriptional regulation of gene expression	15	5.19031	0.021111	P53582, Q7L2H7, Q5PRF9, Q9UKV8, Q9NR50, Q9NVA1, P27361, Q5TAQ0, Q8TB72, O14980, O43390, Q16539, Q9HCM4, P00533, P31749	269	472	16650	1.96703	1	0.408058	32.6841
GOTERM_BP_FAT	GO:0070849~response to epidermal growth factor	4	1.38408	0.021416	P09211, P27361, P00533, P31749	269	37	16650	6.69145	1	0.410633	33.0724
GOTERM_BP_FAT	GO:0010822~positive regulation of mitochondrion organization	8	2.76817	0.021609	O95376, Q16739, P27348, Q9NVA1, P30405, Q5TAQ0, O96019, Q8IWA0	269	172	16650	2.87888	1	0.411539	33.3175
GOTERM_BP_FAT	GO:0051246~regulation of protein metabolic process	54	18.6851	0.02167	P04196, Q9Y4X5, Q5H9R7, P08603, Q96EY1, P49789, O43390, Q00535, P01024, P01023, P53582, P01042, Q8N271, Q13153, Q5PRF9, Q13107, Q9NR50, P08069, Q9UBS8, P09211, O00418, Q16539, P02790, P00748, P02647, Q7L2H7, P00441, Q9UKV8, Q9NVA1, Q5TAQ0, P68400, P10644, O60678, O95376, P00751, P30044, Q8IYS1, P61956, P01009, Q8N668, P63279, P05543, P02765, P27361, Q8TB72, Q15435, P01019, O14980, P15529, P03952,…	269	2512	16650	1.33056	1	0.410498	33.3937
GOTERM_BP_FAT	GO:0032268~regulation of cellular protein metabolic process	51	17.6471	0.021746	P04196, Q9Y4X5, Q5H9R7, Q96EY1, P49789, O43390, Q00535, P01024, P01023, P53582, Q8N271, P01042, Q13153, Q5PRF9, Q13107, Q9NR50, P08069, Q9UBS8, P09211, O00418, Q16539, P02790, P00748, P02647, Q7L2H7, P00441, Q9UKV8, Q9NVA1, Q5TAQ0, P68400, P10644, O60678, O95376, P30044, Q8IYS1, P01009, P61956, Q8N668, P63279, P05543, P02765, P27361, Q8TB72, Q15435, P01019, P15529, P03952, P01116, Q9UL54, P00533,…	269	2346	16650	1.34556	1	0.4097	33.49
GOTERM_BP_FAT	GO:0043933~macromolecular complex subunit organization	53	18.3391	0.022375	Q9NYY8, Q9UIC8, Q86Y39, Q5H9R7, P12268, Q9H7Z6, Q9H773, Q5JTZ9, Q15370, Q08257, Q9Y3E1, Q9BU61, Q13107, P13760, P08069, D6RDA2, Q9GZY4, Q9NZW5, P13798, P02647, P62310, Q7L2H7, Q9UBD5, Q9UKV8, P62306, Q9NVA1, Q5TAQ0, Q6UW78, O43677, Q8IWA0, O60678, P01009, Q9NXA8, Q86YH6, Q9P0M9, P49821, Q06203, Q8N4T8, P27361, P14923, O95139, O96019, O95232, P52756, Q8TB72, Q92506, Q13535, P01019, P54105, Q9Y2A7,…	269	2461	16650	1.33299	1	0.416813	34.2783
GOTERM_BP_FAT	GO:0044282~small molecule catabolic process	12	4.15225	0.022613	O43865, Q9H477, Q06203, P49914, P12694, Q7L266, Q9BWD1, P43304, Q00796, Q96AT9, P21953, P31749	269	341	16650	2.17815	1	0.418285	34.5748
GOTERM_BP_FAT	GO:0042273~ribosomal large subunit biogenesis	5	1.7301	0.022807	Q13685, Q99848, Q9NXF1, Q9NYY8, Q5SY16	269	67	16650	4.6191	1	0.419116	34.8153
GOTERM_BP_FAT	GO:0043094~cellular metabolic compound salvage	4	1.38408	0.022981	Q9P2T1, Q6XQN6, P07741, Q9UHY7	269	38	16650	6.51536	1	0.419665	35.0309
GOTERM_BP_FAT	GO:0022407~regulation of cell-cell adhesion	13	4.49827	0.023014	P04440, P12830, Q13153, P00441, P20036, P13760, Q96EY1, P15529, Q9HCM4, H0YC40, P02647, P31749, P10644	269	386	16650	2.08458	1	0.418251	35.0716
GOTERM_BP_FAT	GO:0007155~cell adhesion	39	13.4948	0.023108	P04196, P78310, P25311, Q14160, P00441, P20036, Q96EY1, P25685, P10644, P12830, P55285, Q00535, P28827, H0YC40, Q99959, Q9HCM4, Q13421, P05026, Q13753, P53582, P01042, Q9ULH1, Q13153, Q02487, P13760, P00338, P14923, Q13630, P04440, P22234, Q14520, Q14126, P15529, Q13740, P53367, P00533, Q9UL54, P02647, P31749	269	1699	16650	1.4208	1	0.417692	35.1874
GOTERM_BP_FAT	GO:0051170~nuclear import	11	3.80623	0.023338	O95373, P12830, P01019, Q9Y5L0, P62306, P27361, P14923, Q16539, P00533, P31749, Q53FT3	269	299	16650	2.27711	1	0.419003	35.4699
GOTERM_BP_FAT	GO:0090316~positive regulation of intracellular protein transport	10	3.46021	0.023356	O95376, Q16739, P12830, Q9H6Z4, Q00535, P14923, Q16539, O96019, P00533, Q8IWA0	269	256	16650	2.41781	1	0.417404	35.4913
GOTERM_BP_FAT	GO:0006417~regulation of translation	12	4.15225	0.023501	Q8TB72, P53582, Q7L2H7, Q5PRF9, O43390, Q9UKV8, Q9NR50, Q9NVA1, P27361, Q5TAQ0, P00533, P31749	269	343	16650	2.16546	1	0.417548	35.6686
GOTERM_BP_FAT	GO:0046907~intracellular transport	37	12.8028	0.023535	Q96EE3, Q8IXI1, P00441, Q5H9R7, Q9UIA9, Q709C8, P62306, Q8IWA0, O43865, O95376, O95373, P27348, P12830, Q9NSY0, P01009, Q9H6Z4, Q00535, P05026, Q6IQ22, Q9Y5L0, P27361, P14923, O96019, Q53FT3, Q02241, P20339, Q16739, P01019, O14980, P37108, P53367, Q16539, P00533, Q9UL54, O15084, P31749, P61966	269	1594	16650	1.43673	1	0.416204	35.7108
GOTERM_BP_FAT	GO:0006886~intracellular protein transport	26	8.99654	0.02391	Q9UIA9, Q709C8, Q8IWA0, O43865, O95376, O95373, P27348, P12830, Q9H6Z4, Q00535, P05026, Q9Y5L0, P14923, P27361, O96019, Q53FT3, Q16739, P01019, O14980, P37108, P53367, Q16539, P00533, Q9UL54, P31749, P61966	269	1020	16650	1.57774	1	0.419431	36.1666
GOTERM_BP_FAT	GO:0010595~positive regulation of endothelial cell migration	5	1.7301	0.023935	Q13685, P01019, P12429, Q16539, P31749	269	68	16650	4.55117	1	0.417973	36.1974
GOTERM_BP_FAT	GO:0022610~biological adhesion	39	13.4948	0.024264	P04196, P78310, P25311, Q14160, P00441, P20036, Q96EY1, P25685, P10644, P12830, P55285, Q00535, P28827, H0YC40, Q99959, Q9HCM4, Q13421, P05026, Q13753, P53582, P01042, Q9ULH1, Q13153, Q02487, P13760, P00338, P14923, Q13630, P04440, P22234, Q14520, Q14126, P15529, Q13740, P53367, P00533, Q9UL54, P02647, P31749	269	1705	16650	1.4158	1	0.420537	36.5943
GOTERM_BP_FAT	GO:0038128~ERBB2 signaling pathway	4	1.38408	0.024608	P01116, P00533, Q93034, P31749	269	39	16650	6.3483	1	0.423268	37.0077
GOTERM_BP_FAT	GO:1903115~regulation of actin filament-based movement	4	1.38408	0.024608	Q02487, Q14126, P14923, Q99959	269	39	16650	6.3483	1	0.423268	37.0077
GOTERM_BP_FAT	GO:0044265~cellular macromolecule catabolic process	25	8.65052	0.025832	Q9Y4X5, P62837, P62714, Q6IQ22, Q5PRF9, A0AVT1, Q13107, Q9UKV8, O00273, Q5TAQ0, P49789, Q93034, P62312, O95376, Q9UNS2, Q9UBS8, P61956, O43390, D6RHI9, P62256, Q9H832, Q8N668, P63279, P31749, P62310	269	976	16650	1.58545	1	0.437231	38.4579
GOTERM_BP_FAT	GO:0051641~cellular localization	54	18.6851	0.026365	Q8TEU7, Q96EE3, Q8IXI1, Q5H9R7, Q96EY1, Q709C8, P12830, Q96SN8, Q9NV70, Q9H6Z4, Q9Y4P8, Q00535, Q99959, Q9H4A5, P05026, Q13107, P13760, Q53FT3, Q16739, Q9BV73, Q16539, P61966, P16870, Q14160, P00441, Q9UIA9, P62306, Q8IWA0, O43865, O95376, P27348, O95373, Q9NUM4, Q9NSY0, P01009, Q8N668, Q6IQ22, Q5MNZ6, Q9Y5L0, P27361, P14923, O96019, Q02241, P20339, Q13535, P01019, O14980, O75608, P37108, P53367,…	269	2541	16650	1.31538	1	0.442139	39.0795
GOTERM_BP_FAT	GO:0009259~ribonucleotide metabolic process	16	5.53633	0.026704	Q06203, P49821, Q86Y39, P00338, P12268, P07741, P30405, Q5TAQ0, O95139, P11172, Q6UW78, O43677, Q9P2T1, P22234, P07919, P05026	269	535	16650	1.85109	1	0.444556	39.4717
GOTERM_BP_FAT	GO:0010634~positive regulation of epithelial cell migration	6	2.07613	0.027371	Q13685, P01019, P12429, Q16539, Q9HCM4, P31749	269	105	16650	3.53691	1	0.450957	40.2372
GOTERM_BP_FAT	GO:0072657~protein localization to membrane	15	5.19031	0.027415	Q8TEU7, P27348, P12830, P16870, O75608, P37108, Q96EY1, Q00535, P14923, P00533, Q9UL54, Q99959, Q9H4A5, P31749, P05026	269	489	16650	1.89865	1	0.449695	40.2877
GOTERM_BP_FAT	GO:0090002~establishment of protein localization to plasma membrane	7	2.42214	0.027453	P12830, O75608, P14923, Q99959, Q9H4A5, P31749, P05026	269	142	16650	3.05121	1	0.44836	40.3304
GOTERM_BP_FAT	GO:0090502~RNA phosphodiester bond hydrolysis, endonucleolytic	5	1.7301	0.027521	Q53H82, Q9UKV8, D6RHI9, P78346, Q5SY16	269	71	16650	4.35887	1	0.447404	40.4076
GOTERM_BP_FAT	GO:0010001~glial cell differentiation	8	2.76817	0.027521	P09211, P00441, Q9NR50, Q00535, P27361, P01116, P00533, P31749	269	181	16650	2.73573	1	0.445645	40.4081
GOTERM_BP_FAT	GO:0016054~organic acid catabolic process	9	3.11419	0.027757	O43865, Q06203, P49914, P12694, Q7L266, Q9BWD1, Q00796, P21953, P31749	269	222	16650	2.50929	1	0.446726	40.676
GOTERM_BP_FAT	GO:0072593~reactive oxygen species metabolic process	9	3.11419	0.027757	P30044, P01019, P09211, P00441, Q9NXA8, Q16539, P35270, P00533, P31749	269	222	16650	2.50929	1	0.446726	40.676
GOTERM_BP_FAT	GO:0009108~coenzyme biosynthetic process	7	2.42214	0.028284	P43490, Q8NI60, P49914, Q6XQN6, Q86YH6, Q9NVS9, P35270	269	143	16650	3.02987	1	0.451234	41.2691
GOTERM_BP_FAT	GO:0008380~RNA splicing	13	4.49827	0.029017	P52756, Q9BTD8, P62312, Q13595, Q8NAV1, Q13107, P54105, O43390, P62306, Q9Y3C6, Q8IY67, O95232, P62310	269	400	16650	2.01162	1	0.458066	42.0857
GOTERM_BP_FAT	GO:0051188~cofactor biosynthetic process	8	2.76817	0.029043	P43490, Q8NI60, P49914, Q6XQN6, Q9Y5Y2, Q86YH6, Q9NVS9, P35270	269	183	16650	2.70583	1	0.456615	42.1142
GOTERM_BP_FAT	GO:0032436~positive regulation of proteasomal ubiquitin-dependent protein catabolic process	5	1.7301	0.03008	Q9Y4X5, O95376, Q9UBS8, P61956, P31749	269	73	16650	4.23945	1	0.466736	43.2501
GOTERM_BP_FAT	GO:0031349~positive regulation of defense response	13	4.49827	0.030162	Q8TB72, P62837, Q13153, P01019, P27361, P03952, P02790, P01116, Q96PD5, H0YC40, P00533, P01024, P00748	269	402	16650	2.00161	1	0.465913	43.3391
GOTERM_BP_FAT	GO:0006399~tRNA metabolic process	8	2.76817	0.030559	P62312, O43776, Q5JTZ9, Q9NXH9, P26639, Q96I59, P78346, Q9NV66	269	185	16650	2.67658	1	0.468629	43.7681
GOTERM_BP_FAT	GO:2001057~reactive nitrogen species metabolic process	5	1.7301	0.03141	P30044, P01019, P35270, P00533, P31749	269	74	16650	4.18216	1	0.476301	44.6768
GOTERM_BP_FAT	GO:0055117~regulation of cardiac muscle contraction	5	1.7301	0.03141	Q02487, Q14126, P14923, Q99959, P05026	269	74	16650	4.18216	1	0.476301	44.6768
GOTERM_BP_FAT	GO:0046903~secretion	27	9.34256	0.031443	P04196, Q96FV2, Q14160, P00441, P12429, P07741, Q5TAQ0, P11172, Q9NV70, P01009, Q00535, Q9H4A5, P01023, P02763, P02787, P01042, Q06203, Q13153, P02765, P13760, P19652, P20339, P01019, P53367, Q16539, P00533, P02647	269	1098	16650	1.52203	1	0.474923	44.712
GOTERM_BP_FAT	GO:0022904~respiratory electron transport chain	6	2.07613	0.031473	P49821, Q86Y39, P07919, O95139, Q6UW78, O43677	269	109	16650	3.40711	1	0.473512	44.7428
GOTERM_BP_FAT	GO:0061136~regulation of proteasomal protein catabolic process	7	2.42214	0.031774	Q9Y4X5, O95376, Q9UBS8, P61956, P49789, Q8N668, P31749	269	147	16650	2.94742	1	0.475064	45.0607
GOTERM_BP_FAT	GO:0010631~epithelial cell migration	9	3.11419	0.031823	Q13685, P04196, P01019, P12429, P28827, Q16539, Q9HCM4, P02647, P31749	269	228	16650	2.44326	1	0.47388	45.1121
GOTERM_BP_FAT	GO:0006163~purine nucleotide metabolic process	16	5.53633	0.031898	Q06203, P49821, Q86Y39, P00338, P12268, P07741, P30405, Q5TAQ0, O95139, P49789, Q6UW78, O43677, Q9P2T1, P22234, P07919, P05026	269	547	16650	1.81048	1	0.472996	45.1918
GOTERM_BP_FAT	GO:0042351~'de novo' GDP-L-fucose biosynthetic process	2	0.692042	0.031934	O60547, Q13630	269	2	16650	61.8959	1	0.471687	45.2291
GOTERM_BP_FAT	GO:0042350~GDP-L-fucose biosynthetic process	2	0.692042	0.031934	O60547, Q13630	269	2	16650	61.8959	1	0.471687	45.2291
GOTERM_BP_FAT	GO:0002542~Factor XII activation	2	0.692042	0.031934	P03952, P00748	269	2	16650	61.8959	1	0.471687	45.2291
GOTERM_BP_FAT	GO:0051248~negative regulation of protein metabolic process	26	8.99654	0.032021	P04196, Q9UKV8, Q96EY1, P49789, P68400, P10644, O60678, P30044, O43390, P01009, Q00535, P01024, P01023, P01042, P05543, P02765, Q5PRF9, Q13107, Q9NR50, Q8TB72, P08069, P01019, P09211, P15529, P00533, P31749	269	1049	16650	1.53412	1	0.470937	45.3203
GOTERM_BP_FAT	GO:1901698~response to nitrogen compound	23	7.95848	0.03211	Q06203, Q13153, P00441, P02765, Q9NR50, Q9UKV8, P00338, P07741, P14923, P27361, P10644, O43865, P08069, P43490, P12830, P01019, P09211, O00418, Q00535, P17535, Q16539, P00533, P31749	269	895	16650	1.59062	1	0.470218	45.4136
GOTERM_BP_FAT	GO:0006457~protein folding	9	3.11419	0.032561	Q99614, Q58FF8, Q58FF6, Q96EY1, Q0VDF9, P25685, P30405, Q9Y3C6, P68400	269	229	16650	2.43259	1	0.473333	45.8835
GOTERM_BP_FAT	GO:0035637~multicellular organismal signaling	7	2.42214	0.032688	P78310, Q02487, P00441, Q14126, P14923, Q99959, P05026	269	148	16650	2.92751	1	0.473011	46.0151
GOTERM_BP_FAT	GO:0002253~activation of immune response	16	5.53633	0.032737	P62837, Q13153, P08603, P13760, P20036, Q9BXR6, P27361, Q8TB72, P04440, P00751, Q9Y2A7, P15529, Q96PD5, P01116, P01024, P01023	269	550	16650	1.80061	1	0.471871	46.0654
GOTERM_BP_FAT	GO:0010828~positive regulation of glucose transport	4	1.38408	0.033644	P01019, Q16539, P01024, P31749	269	44	16650	5.6269	1	0.479635	46.996
GOTERM_BP_FAT	GO:0022900~electron transport chain	6	2.07613	0.03366	P49821, Q86Y39, P07919, O95139, Q6UW78, O43677	269	111	16650	3.34572	1	0.478156	47.0125
GOTERM_BP_FAT	GO:0050878~regulation of body fluid levels	15	5.19031	0.033719	P04196, P53582, P20339, P01042, Q06203, P01009, P07741, P27361, Q86YH6, P03952, P11172, P00748, P01023, P31749, P10644	269	503	16650	1.8458	1	0.477124	47.0723
GOTERM_BP_FAT	GO:0009611~response to wounding	18	6.22837	0.033825	P04196, P53582, P01042, Q13153, P00441, Q14160, P27361, P10644, P20339, P01009, Q00535, P03952, Q16539, P00748, P00533, P02647, P01023, P31749	269	649	16650	1.71668	1	0.476578	47.1796
GOTERM_BP_FAT	GO:0090132~epithelium migration	9	3.11419	0.033998	Q13685, P04196, P01019, P12429, P28827, Q16539, Q9HCM4, P02647, P31749	269	231	16650	2.41153	1	0.476719	47.3547
GOTERM_BP_FAT	GO:1903829~positive regulation of cellular protein localization	12	4.15225	0.034009	O95376, Q16739, P27348, P12830, Q9H6Z4, Q00535, P14923, Q16539, O96019, P00533, P31749, Q8IWA0	269	363	16650	2.04615	1	0.475228	47.3665
GOTERM_BP_FAT	GO:0031100~organ regeneration	5	1.7301	0.034174	Q06203, P09211, P12429, P00533, P02647	269	76	16650	4.0721	1	0.47529	47.5325
GOTERM_BP_FAT	GO:0009127~purine nucleoside monophosphate biosynthetic process	5	1.7301	0.034174	P22234, Q06203, P07741, P12268, Q6UW78	269	76	16650	4.0721	1	0.47529	47.5325
GOTERM_BP_FAT	GO:0009168~purine ribonucleoside monophosphate biosynthetic process	5	1.7301	0.034174	P22234, Q06203, P07741, P12268, Q6UW78	269	76	16650	4.0721	1	0.47529	47.5325
GOTERM_BP_FAT	GO:1900034~regulation of cellular response to heat	5	1.7301	0.034174	Q96EE3, Q13535, P27361, P25685, Q53FT3	269	76	16650	4.0721	1	0.47529	47.5325
GOTERM_BP_FAT	GO:0006605~protein targeting	19	6.57439	0.034878	Q709C8, Q9Y5L0, P14923, P27361, O96019, Q53FT3, Q8IWA0, O95376, O95373, P27348, Q16739, P12830, P01019, P37108, Q00535, Q16539, P00533, Q9UL54, P31749	269	701	16650	1.67763	1	0.480735	48.2373
GOTERM_BP_FAT	GO:0008016~regulation of heart contraction	9	3.11419	0.035311	O43865, Q14802, P78310, P01019, Q02487, Q14126, P14923, Q99959, P05026	269	233	16650	2.39083	1	0.48342	48.6664
GOTERM_BP_FAT	GO:0009725~response to hormone	22	7.61246	0.035941	Q06203, Q13153, P02765, P12429, Q8TDD1, Q9NR50, Q00796, P07741, P27361, P10644, O43865, P08069, P43490, P01019, Q9UBS8, P09211, Q14126, O00418, P17535, P01116, P00533, P31749	269	854	16650	1.59451	1	0.48799	49.2853
GOTERM_BP_FAT	GO:0009894~regulation of catabolic process	15	5.19031	0.036439	Q9Y4X5, O00273, Q9UKV8, Q5TAQ0, P49789, P68400, O95376, Q9UBS8, O14980, O43390, P61956, Q8N668, P00533, P02647, P31749	269	509	16650	1.82404	1	0.491207	49.7688
GOTERM_BP_FAT	GO:0090150~establishment of protein localization to membrane	12	4.15225	0.036497	P27348, P12830, O75608, P37108, Q00535, P14923, Q9UL54, Q99959, P00533, Q9H4A5, P31749, P05026	269	368	16650	2.01835	1	0.490173	49.8246
GOTERM_BP_FAT	GO:0010954~positive regulation of protein processing	3	1.03806	0.036865	P03952, P01024, P00748	269	19	16650	9.77304	1	0.492107	50.1789
GOTERM_BP_FAT	GO:0034763~negative regulation of transmembrane transport	5	1.7301	0.037074	P27348, P01019, P30405, Q8N668, P31749	269	78	16650	3.96769	1	0.49252	50.3795
GOTERM_BP_FAT	GO:2000377~regulation of reactive oxygen species metabolic process	7	2.42214	0.037516	P01019, P09211, P00441, Q9NXA8, Q16539, P00533, P31749	269	153	16650	2.83184	1	0.495107	50.7997
GOTERM_BP_FAT	GO:1900047~negative regulation of hemostasis	4	1.38408	0.037677	P04196, P01042, P03952, P00748	269	46	16650	5.38225	1	0.495052	50.9525
GOTERM_BP_FAT	GO:0030195~negative regulation of blood coagulation	4	1.38408	0.037677	P04196, P01042, P03952, P00748	269	46	16650	5.38225	1	0.495052	50.9525
GOTERM_BP_FAT	GO:0016485~protein processing	9	3.11419	0.037834	P00751, P01019, P16870, P08603, P15529, P03952, P01024, P00748, P01023	269	236	16650	2.36044	1	0.494958	51.1009
GOTERM_BP_FAT	GO:1901701~cellular response to oxygen-containing compound	23	7.95848	0.037874	Q06203, Q13153, P00441, P02765, P54098, P13760, P07741, P27361, P30405, P14923, P10644, O43865, P08069, P43490, P12830, P30044, P01019, P09211, O00418, Q9UHJ6, Q16539, P00533, P31749	269	912	16650	1.56097	1	0.49378	51.1386
GOTERM_BP_FAT	GO:0044744~protein targeting to nucleus	10	3.46021	0.03822	O95373, P12830, P01019, Q9Y5L0, P27361, P14923, Q16539, P00533, P31749, Q53FT3	269	280	16650	2.21057	1	0.495432	51.4632
GOTERM_BP_FAT	GO:0006606~protein import into nucleus	10	3.46021	0.03822	O95373, P12830, P01019, Q9Y5L0, P27361, P14923, Q16539, P00533, P31749, Q53FT3	269	280	16650	2.21057	1	0.495432	51.4632
GOTERM_BP_FAT	GO:0007568~aging	10	3.46021	0.03822	Q13535, Q00653, P01019, P54098, P00441, Q96EY1, P17535, P01116, Q16539, P31749	269	280	16650	2.21057	1	0.495432	51.4632
GOTERM_BP_FAT	GO:1902593~single-organism nuclear import	10	3.46021	0.038614	O95373, P12830, P01019, Q9Y5L0, P27361, P14923, Q16539, P00533, P31749, Q53FT3	269	281	16650	2.2027	1	0.497505	51.8305
GOTERM_BP_FAT	GO:0006914~autophagy	13	4.49827	0.038724	Q96S15, Q6IQ22, Q5MNZ6, Q709C8, P27361, O96019, Q8IWA0, P20339, Q9NSY0, Q9NV70, Q9Y4P8, Q00535, P31749	269	418	16650	1.92499	1	0.496979	51.9331
GOTERM_BP_FAT	GO:0052548~regulation of endopeptidase activity	12	4.15225	0.038828	P04196, P01042, P30044, P05543, P01019, P02765, P01009, Q96EY1, P01024, P68400, P01023, P31749	269	372	16650	1.99664	1	0.496401	52.0296
GOTERM_BP_FAT	GO:0090130~tissue migration	9	3.11419	0.038992	Q13685, P04196, P01019, P12429, P28827, Q16539, Q9HCM4, P02647, P31749	269	237	16650	2.35048	1	0.49636	52.1805
GOTERM_BP_FAT	GO:0032940~secretion by cell	24	8.3045	0.039255	P04196, P02763, P02787, P01042, Q96FV2, Q13153, P00441, Q14160, P02765, P12429, P13760, P19652, Q5TAQ0, P20339, P01019, Q9NV70, P01009, Q00535, P53367, Q16539, P00533, Q9H4A5, P02647, P01023	269	966	16650	1.53779	1	0.497223	52.4231
GOTERM_BP_FAT	GO:0033002~muscle cell proliferation	7	2.42214	0.039568	P43490, P01019, P09211, Q16539, P00533, P31749, P10644	269	155	16650	2.7953	1	0.498515	52.7095
GOTERM_BP_FAT	GO:0060333~interferon-gamma-mediated signaling pathway	5	1.7301	0.040112	P04440, P13760, P20036, Q96EY1, P02790	269	80	16650	3.86849	1	0.501849	53.2045
GOTERM_BP_FAT	GO:0034248~regulation of cellular amide metabolic process	12	4.15225	0.040316	Q8TB72, P53582, Q7L2H7, Q5PRF9, O43390, Q9UKV8, Q9NR50, Q9NVA1, P27361, Q5TAQ0, P00533, P31749	269	374	16650	1.98596	1	0.50214	53.3879
GOTERM_BP_FAT	GO:1903319~positive regulation of protein maturation	3	1.03806	0.040534	P03952, P01024, P00748	269	20	16650	9.28439	1	0.502565	53.5846
GOTERM_BP_FAT	GO:1904951~positive regulation of establishment of protein localization	15	5.19031	0.040735	P13760, P14923, O96019, Q8IWA0, O95376, P27348, Q16739, P12830, Q9NV70, Q9H6Z4, Q00535, Q16539, P00533, Q9H4A5, P31749	269	517	16650	1.79582	1	0.502826	53.7641
GOTERM_BP_FAT	GO:0050729~positive regulation of inflammatory response	6	2.07613	0.040779	P01019, P03952, H0YC40, P01024, P00748, P00533	269	117	16650	3.17415	1	0.501733	53.8039
GOTERM_BP_FAT	GO:0006956~complement activation	6	2.07613	0.040779	P00751, P08603, P15529, Q9BXR6, P01024, P01023	269	117	16650	3.17415	1	0.501733	53.8039
GOTERM_BP_FAT	GO:0042063~gliogenesis	9	3.11419	0.041111	P09211, P00441, Q14160, Q9NR50, Q00535, P27361, P01116, P00533, P31749	269	240	16650	2.3211	1	0.503133	54.0995
GOTERM_BP_FAT	GO:0032870~cellular response to hormone stimulus	17	5.88235	0.041289	Q06203, Q13153, P02765, Q8TDD1, P07741, P27361, P10644, O43865, P08069, P43490, P01019, P09211, Q9UBS8, O00418, P17535, P00533, P31749	269	616	16650	1.70817	1	0.503197	54.2573
GOTERM_BP_FAT	GO:0031295~T cell costimulation	5	1.7301	0.041683	P04440, Q13153, P13760, P20036, P31749	269	81	16650	3.82073	1	0.505106	54.6046
GOTERM_BP_FAT	GO:0031329~regulation of cellular catabolic process	12	4.15225	0.041773	Q9Y4X5, O95376, Q9UBS8, O43390, Q9UKV8, P61956, O00273, Q5TAQ0, P49789, Q8N668, P02647, P31749	269	377	16650	1.97016	1	0.504415	54.6838
GOTERM_BP_FAT	GO:0006397~mRNA processing	14	4.84429	0.042276	Q13595, Q8NAV1, Q13107, P62306, Q8IY67, O95232, O43865, P52756, P62312, Q9BTD8, P54105, O43390, Q9Y3C6, P62310	269	471	16650	1.83979	1	0.50722	55.123
GOTERM_BP_FAT	GO:0009150~purine ribonucleotide metabolic process	15	5.19031	0.042539	Q06203, P49821, Q86Y39, P00338, P12268, P07741, P30405, Q5TAQ0, O95139, Q6UW78, O43677, Q9P2T1, P22234, P07919, P05026	269	520	16650	1.78546	1	0.507981	55.3511
GOTERM_BP_FAT	GO:0070201~regulation of establishment of protein localization	21	7.26644	0.042627	P13760, P14923, Q5TAQ0, O96019, Q8IWA0, O95376, P27348, Q16739, P12830, Q9NV70, O75608, O14980, Q9H6Z4, Q00535, Q16539, P53367, Q9HCM4, P00533, Q9H4A5, P02647, P31749	269	820	16650	1.58514	1	0.507272	55.427
GOTERM_BP_FAT	GO:0031294~lymphocyte costimulation	5	1.7301	0.043288	P04440, Q13153, P13760, P20036, P31749	269	82	16650	3.77414	1	0.511328	55.9945
GOTERM_BP_FAT	GO:0032388~positive regulation of intracellular transport	10	3.46021	0.043998	O95376, Q16739, P12830, Q9H6Z4, Q00535, P14923, Q16539, O96019, P00533, Q8IWA0	269	288	16650	2.14916	1	0.515716	56.596
GOTERM_BP_FAT	GO:0051129~negative regulation of cellular component organization	17	5.88235	0.044988	P04196, Q8N271, Q9ULH1, Q9UIC8, O00273, Q709C8, P30405, P25685, P68400, P10644, Q96SN8, Q53GT1, O75608, Q9Y3E1, Q00535, P02647, P31749	269	624	16650	1.68627	1	0.522296	57.4227
GOTERM_BP_FAT	GO:0006898~receptor-mediated endocytosis	11	3.80623	0.045199	P20339, P02787, Q8N271, Q14160, P00739, Q00535, P27361, P02790, P00533, P02647, P61966	269	335	16650	2.0324	1	0.522548	57.5968
GOTERM_BP_FAT	GO:0050819~negative regulation of coagulation	4	1.38408	0.046446	P04196, P01042, P03952, P00748	269	50	16650	4.95167	1	0.530976	58.6123
GOTERM_BP_FAT	GO:0006418~tRNA aminoacylation for protein translation	4	1.38408	0.046446	O43776, Q5JTZ9, P26639, Q96I59	269	50	16650	4.95167	1	0.530976	58.6123
GOTERM_BP_FAT	GO:0019287~isopentenyl diphosphate biosynthetic process, mevalonate pathway	2	0.692042	0.047518	Q15126, P53602	269	3	16650	41.2639	1	0.537856	59.4667
GOTERM_BP_FAT	GO:0002254~kinin cascade	2	0.692042	0.047518	P03952, P00748	269	3	16650	41.2639	1	0.537856	59.4667
GOTERM_BP_FAT	GO:0002353~plasma kallikrein-kinin cascade	2	0.692042	0.047518	P03952, P00748	269	3	16650	41.2639	1	0.537856	59.4667
GOTERM_BP_FAT	GO:0006421~asparaginyl-tRNA aminoacylation	2	0.692042	0.047518	O43776, Q96I59	269	3	16650	41.2639	1	0.537856	59.4667
GOTERM_BP_FAT	GO:0046368~GDP-L-fucose metabolic process	2	0.692042	0.047518	O60547, Q13630	269	3	16650	41.2639	1	0.537856	59.4667
GOTERM_BP_FAT	GO:0072525~pyridine-containing compound biosynthetic process	3	1.03806	0.048263	P43490, Q6XQN6, Q9NVS9	269	22	16650	8.44035	1	0.54211	60.0504
GOTERM_BP_FAT	GO:1903409~reactive oxygen species biosynthetic process	5	1.7301	0.04831	P01019, P00441, P35270, P00533, P31749	269	85	16650	3.64094	1	0.541036	60.0872
GOTERM_BP_FAT	GO:0046496~nicotinamide nucleotide metabolic process	6	2.07613	0.048746	P43490, P30044, P00338, Q6XQN6, Q96AT9, Q9UHJ6	269	123	16650	3.01931	1	0.542907	60.4254
GOTERM_BP_FAT	GO:0050777~negative regulation of immune response	6	2.07613	0.048746	P13760, Q96EY1, P15529, Q96PD5, P02647, P01023	269	123	16650	3.01931	1	0.542907	60.4254
GOTERM_BP_FAT	GO:0019362~pyridine nucleotide metabolic process	6	2.07613	0.048746	P43490, P30044, P00338, Q6XQN6, Q96AT9, Q9UHJ6	269	123	16650	3.01931	1	0.542907	60.4254
GOTERM_BP_FAT	GO:0044255~cellular lipid metabolic process	25	8.65052	0.049696	Q9NR45, Q8TBF2, P02766, P43304, Q8N4T8, P27361, Q8N4Q0, P14324, Q92506, P54803, Q16739, Q15126, P01019, P09211, Q9BWD1, O75608, P53602, Q96PE3, Q86YH6, Q14914, Q16539, P01024, P00533, P02647, P31749	269	1043	16650	1.4836	1	0.548578	61.1521
gene ontology (GO) cellular component (CC) in the up-regulated proteins in the good prognosis group
Category	Term	Count	%	PValue	Genes	List Total	Pop Hits	Pop Total	Fold Enrichment	Bonferroni	Benjamini	FDR
GOTERM_CC_FAT	GO:0070062~extracellular exosome	107	37.0242	1.58e-15	P04196, Q14802, Q8IXI1, P08603, Q709C8, P07741, P12268, P49789, Q9P2D3, Q08257, Q6XQN6, Q96AT9, D6RHI9, Q2TAA2, Q8N271, Q96CN7, Q9Y6R7, O43776, Q9BV73, P09211, Q14126, P13798, Q14914, Q16539, P02647, P61966, P62837, Q96FV2, Q14160, Q00796, P27348, P43490, P30044, Q58FF8, P55285, Q8IYS1, P01009, P00338, P14923, P27361, Q13630, Q15126, P01019, O75608, Q9UBQ7, Q86WQ0, P03952, Q96PD5, Q9H0W9, Q9NR45,…	263	2811	14527	2.10253	8.07e-13	8.07e-13	2.25e-12
GOTERM_CC_FAT	GO:1903561~extracellular vesicle	107	37.0242	2.23e-15	P04196, Q14802, Q8IXI1, P08603, Q709C8, P07741, P12268, P49789, Q9P2D3, Q08257, Q6XQN6, Q96AT9, D6RHI9, Q2TAA2, Q8N271, Q96CN7, Q9Y6R7, O43776, Q9BV73, P09211, Q14126, P13798, Q14914, Q16539, P02647, P61966, P62837, Q96FV2, Q14160, Q00796, P27348, P43490, P30044, Q58FF8, P55285, Q8IYS1, P01009, P00338, P14923, P27361, Q13630, Q15126, P01019, O75608, Q9UBQ7, Q86WQ0, P03952, Q96PD5, Q9H0W9, Q9NR45,…	263	2825	14527	2.09212	1.15e-12	5.76e-13	3.22e-12
GOTERM_CC_FAT	GO:0043230~extracellular organelle	107	37.0242	2.27e-15	P04196, Q14802, Q8IXI1, P08603, Q709C8, P07741, P12268, P49789, Q9P2D3, Q08257, Q6XQN6, Q96AT9, D6RHI9, Q2TAA2, Q8N271, Q96CN7, Q9Y6R7, O43776, Q9BV73, P09211, Q14126, P13798, Q14914, Q16539, P02647, P61966, P62837, Q96FV2, Q14160, Q00796, P27348, P43490, P30044, Q58FF8, P55285, Q8IYS1, P01009, P00338, P14923, P27361, Q13630, Q15126, P01019, O75608, Q9UBQ7, Q86WQ0, P03952, Q96PD5, Q9H0W9, Q9NR45,…	263	2826	14527	2.09137	1.15e-12	3.84e-13	3.22e-12
GOTERM_CC_FAT	GO:0031988~membrane-bounded vesicle	115	39.7924	2.29e-11	P04196, Q14802, P78310, Q8IXI1, P20036, P08603, Q709C8, P07741, P12268, P49789, Q9P2D3, Q08257, Q6XQN6, Q96AT9, D6RHI9, Q2TAA2, Q8N271, Q96CN7, Q9Y6R7, O43776, Q9BV73, P09211, Q14126, P13798, Q14914, Q16539, P02647, P61966, P62837, Q96FV2, Q14160, Q00796, P27348, P43490, Q58FF8, P30044, P55285, Q8IYS1, P01009, P00338, P14923, P27361, Q13630, Q15126, P01019, O75608, Q9UBQ7, Q86WQ0, P03952, Q96PD5,…	263	3611	14527	1.7591	1.19e-08	2.97e-09	3.32e-08
GOTERM_CC_FAT	GO:0005829~cytosol	106	36.6782	9.97e-10	Q96EE3, P49914, Q8IXI1, Q5H9R7, Q96EY1, Q709C8, P07741, P12268, Q9H0P0, P49789, P14324, Q9H6Z4, Q08257, Q6XQN6, Q9Y3E1, Q96AT9, Q9H4A5, P53582, Q13153, O43776, Q9BV73, P09211, O00418, Q9GZY4, P13798, Q16539, P02647, P61966, P62837, O00273, Q9UKV8, Q00796, P62306, Q6PCE3, P10644, O60678, P27348, P43490, P30044, P53602, Q96PE3, P63279, Q9ULH1, A0AVT1, P00338, P14923, P27361, Q13630, Q02241, Q15126,…	263	3399	14527	1.72256	5.17e-07	1.03e-07	1.44e-06
GOTERM_CC_FAT	GO:0044421~extracellular region part	115	39.7924	2.38e-09	P04196, Q14802, P78310, Q8IXI1, P08603, Q709C8, P12268, P07741, P49789, Q9P2D3, Q08257, Q6XQN6, Q96AT9, D6RHI9, Q13753, Q2TAA2, Q8N271, Q96CN7, Q9Y6R7, O43776, Q9BV73, P09211, Q14126, P13798, Q14914, Q16539, P02647, P61966, P62837, Q96FV2, Q14160, Q00796, Q9ULA0, P27348, P43490, Q58FF8, P30044, P55285, Q8IYS1, P01009, P00338, P14923, P27361, Q13630, Q02241, Q15126, P01019, O75608, Q9UBQ7, Q86WQ0,…	263	3878	14527	1.63799	1.23e-06	2.06e-07	3.44e-06
GOTERM_CC_FAT	GO:0072562~blood microparticle	17	5.88235	1.84e-08	P04196, P02763, P02787, P01042, P02774, P02765, P08603, P19652, P43652, Q9ULA0, P00751, D6RF35, P01019, P00739, P02790, P01024, P02647, P01023	263	154	14527	6.09745	9.53e-06	1.36e-06	2.66e-05
GOTERM_CC_FAT	GO:0005576~extracellular region	119	41.1765	4.33e-06	P04196, Q14802, P78310, Q8IXI1, P08603, Q709C8, P12268, P07741, P49789, Q9P2D3, A0A096LPE2, Q08257, Q6XQN6, D6RHI9, Q96AT9, Q13753, Q2TAA2, Q8N271, Q96CN7, Q9Y6R7, O43776, Q9BV73, P09211, Q14126, P13798, Q14914, Q16539, P02647, P61966, P62837, Q96FV2, Q14160, Q00796, Q9ULA0, P27348, P43490, Q58FF8, P30044, P55285, Q8IYS1, P01009, P00338, P14923, P27361, P23083, Q13630, Q02241, Q15126, P01019, O75…	263	4623	14527	1.42182	0.002246	0.000281	0.006273
GOTERM_CC_FAT	GO:0031983~vesicle lumen	11	3.80623	2.14e-05	P04196, P02763, P02787, P01042, P02765, P01009, P19652, P02790, P00533, P02647, P01023	263	106	14527	5.73201	0.011026	0.001231	0.03092
GOTERM_CC_FAT	GO:1990204~oxidoreductase complex	11	3.80623	2.52e-05	Q9P2T1, P49821, Q86Y39, P12694, P07919, P43304, Q8N4T8, O95139, P21953, Q6UW78, O43677	263	108	14527	5.62586	0.012975	0.001305	0.03642
GOTERM_CC_FAT	GO:0005739~mitochondrion	53	18.3391	8.54e-05	Q9BPW8, P49914, Q96CQ1, Q8IXI1, P54098, Q86Y39, Q9NYY8, Q96I59, Q709C8, Q96EY1, P30405, Q9H0P0, P49789, P14324, Q5JTZ9, Q8IYQ7, Q9BU61, O43776, Q8NI60, P09211, P12694, Q9GZY4, Q16539, Q9BUK0, Q53H82, Q9BQ69, P00441, Q9NXH9, Q00796, Q9NVA1, Q5TAQ0, Q8N4Q0, Q6UW78, O43677, P27348, P30044, Q9BWD1, Q9NXA8, Q86YH6, Q9P0M9, P49821, P43304, Q8N4T8, P27361, O95139, P21953, Q9Y2Q3, Q92506, P54803, O75608,…	263	1700	14527	1.72205	0.043367	0.004022	0.123582
GOTERM_CC_FAT	GO:0060205~cytoplasmic membrane-bounded vesicle lumen	10	3.46021	0.000117	P04196, P02763, P02787, P01042, P02765, P01009, P19652, P02790, P02647, P01023	263	105	14527	5.26055	0.058922	0.005048	0.169241
GOTERM_CC_FAT	GO:0034774~secretory granule lumen	9	3.11419	0.000158	P04196, P02763, P02787, P01042, P02765, P01009, P19652, P02647, P01023	263	86	14527	5.78048	0.078959	0.006307	0.229149
GOTERM_CC_FAT	GO:0044291~cell-cell contact zone	8	2.76817	0.000198	P78310, Q13153, Q02487, Q14160, Q14126, P14923, Q99959, P05026	263	67	14527	6.59531	0.097661	0.007313	0.286221
GOTERM_CC_FAT	GO:0014704~intercalated disc	7	2.42214	0.000266	P78310, Q13153, Q02487, Q14126, P14923, Q99959, P05026	263	50	14527	7.733	0.128739	0.009146	0.383653
GOTERM_CC_FAT	GO:0031093~platelet alpha granule lumen	7	2.42214	0.000449	P04196, P02763, P01042, P02765, P01009, P19652, P01023	263	55	14527	7.03	0.208037	0.014472	0.648442
GOTERM_CC_FAT	GO:0044429~mitochondrial part	34	11.7647	0.000462	Q53H82, Q9BPW8, P49914, Q9NYY8, P00441, P54098, Q8IXI1, Q96CQ1, Q86Y39, Q96I59, Q00796, Q96EY1, Q709C8, Q9NVA1, P30405, Q5TAQ0, Q6UW78, O43677, P30044, Q9NXA8, Q86YH6, Q9P0M9, P49821, Q9BU61, P43304, Q8N4T8, O95139, P21953, Q9Y2Q3, Q92506, P12694, Q9GZY4, P07919, Q9BUK0	263	990	14527	1.89698	0.213072	0.013996	0.666115
GOTERM_CC_FAT	GO:0005777~peroxisome	10	3.46021	0.000762	Q99614, Q15126, P30044, P00441, Q96CN7, P53602, Q9UBQ7, P12268, Q8N4Q0, Q9Y2Q3	263	135	14527	4.09154	0.326875	0.02175	1.09796
GOTERM_CC_FAT	GO:0042579~microbody	10	3.46021	0.000762	Q99614, Q15126, P30044, P00441, Q96CN7, P53602, Q9UBQ7, P12268, Q8N4Q0, Q9Y2Q3	263	135	14527	4.09154	0.326875	0.02175	1.09796
GOTERM_CC_FAT	GO:0031967~organelle envelope	36	12.4567	0.001534	Q96EE3, Q9BPW8, Q8NAV1, Q9NXF1, Q86Y39, Q8IXI1, Q96CQ1, P00441, Q9UIA9, Q00796, Q709C8, Q9NVA1, P30405, Q5TAQ0, O43677, Q6UW78, O95373, Q9NXA8, Q9P0M9, P63279, P49821, Q13153, Q9BU61, P43304, Q9Y5L0, P27361, O95139, Q9Y2Q3, Q8TB72, Q92506, O14980, P07919, Q9GZY4, P13798, P00533, Q9BUK0	263	1149	14527	1.73062	0.549123	0.041058	2.19727
GOTERM_CC_FAT	GO:0031975~envelope	36	12.4567	0.001651	Q96EE3, Q9BPW8, Q8NAV1, Q9NXF1, Q86Y39, Q8IXI1, Q96CQ1, P00441, Q9UIA9, Q00796, Q709C8, Q9NVA1, P30405, Q5TAQ0, O43677, Q6UW78, O95373, Q9NXA8, Q9P0M9, P63279, P49821, Q13153, Q9BU61, P43304, Q9Y5L0, P27361, O95139, Q9Y2Q3, Q8TB72, Q92506, O14980, P07919, Q9GZY4, P13798, P00533, Q9BUK0	263	1154	14527	1.72313	0.575768	0.041968	2.36329
GOTERM_CC_FAT	GO:0005759~mitochondrial matrix	18	6.22837	0.00187	Q53H82, P49914, P00441, P54098, Q9NYY8, Q96I59, Q8N4T8, Q96EY1, P30405, Q5TAQ0, P21953, Q9Y2Q3, Q92506, P30044, P12694, Q9NXA8, Q86YH6, Q9P0M9	263	425	14527	2.3394	0.621402	0.045198	2.67272
GOTERM_CC_FAT	GO:0031091~platelet alpha granule	7	2.42214	0.002314	P04196, P02763, P01042, P02765, P01009, P19652, P01023	263	75	14527	5.15534	0.699442	0.053176	3.29735
GOTERM_CC_FAT	GO:0098798~mitochondrial protein complex	10	3.46021	0.003451	P49821, P54098, Q86Y39, P12694, P07919, P30405, O95139, P21953, Q6UW78, O43677	263	168	14527	3.28784	0.833744	0.075045	4.88129
GOTERM_CC_FAT	GO:0030529~intracellular ribonucleoprotein complex	26	8.99654	0.00424	Q13685, Q7L2H7, Q9NXF1, Q8NAV1, Q9NYY8, Q9UKV8, P62306, O60678, Q96EY4, O43390, Q0VDF9, Q9P0M9, Q9Y3C6, P53582, Q99848, Q9NY12, Q5PRF9, O95232, P52756, P62312, Q8TB72, O14980, Q9GZY4, P37108, P78346, P62310	263	786	14527	1.82714	0.889772	0.087789	5.9654
GOTERM_CC_FAT	GO:1990904~ribonucleoprotein complex	26	8.99654	0.004387	Q13685, Q7L2H7, Q9NXF1, Q8NAV1, Q9NYY8, Q9UKV8, P62306, O60678, Q96EY4, O43390, Q0VDF9, Q9P0M9, Q9Y3C6, P53582, Q99848, Q9NY12, Q5PRF9, O95232, P52756, P62312, Q8TB72, O14980, Q9GZY4, P37108, P78346, P62310	263	787	14527	1.82482	0.897894	0.087229	6.16595
GOTERM_CC_FAT	GO:0070161~anchoring junction	24	8.3045	0.004914	P78310, Q13153, Q9ULH1, Q02487, Q14160, P00338, Q5VW36, P25685, P14923, P27361, Q02241, P27348, P12830, P22234, Q14126, Q9Y2A7, P15529, Q13740, P28827, P53367, P01116, Q9HCM4, P00533, Q99959	263	711	14527	1.8645	0.92242	0.093646	6.88214
GOTERM_CC_FAT	GO:0031466~Cul5-RING ubiquitin ligase complex	3	1.03806	0.00641	O95376, Q15370, Q93034	263	7	14527	23.6725	0.964471	0.116274	8.88857
GOTERM_CC_FAT	GO:0005912~adherens junction	23	7.95848	0.007407	P78310, Q13153, Q9ULH1, Q02487, Q14160, P00338, Q5VW36, P25685, P14923, P27361, Q02241, P27348, P12830, P22234, Q9Y2A7, P15529, Q13740, P28827, P53367, P01116, Q9HCM4, P00533, Q99959	263	694	14527	1.83058	0.9789	0.12873	10.2032
GOTERM_CC_FAT	GO:0044433~cytoplasmic vesicle part	21	7.26644	0.008053	P04196, P02763, P02787, P01042, P02765, P16870, P12429, P20036, P13760, P19652, P04440, P27348, P20339, P01009, P15529, P02790, P00533, Q9UL54, P02647, P01023, P61966	263	615	14527	1.8861	0.984954	0.134728	11.0461
GOTERM_CC_FAT	GO:0030057~desmosome	4	1.38408	0.009948	Q02487, Q14126, P14923, Q99959	263	25	14527	8.83772	0.994422	0.158831	13.4743
GOTERM_CC_FAT	GO:0030669~clathrin-coated endocytic vesicle membrane	5	1.7301	0.012438	P04440, P13760, P20036, P00533, P61966	263	50	14527	5.52357	0.99849	0.189043	16.5714
GOTERM_CC_FAT	GO:0030141~secretory granule	14	4.84429	0.0133	P04196, P02763, P02787, P78310, P01042, P00441, P02765, P16870, P12429, P19652, P01009, P15529, P01023, P02647	263	358	14527	2.16006	0.99904	0.195192	17.6191
GOTERM_CC_FAT	GO:0005740~mitochondrial envelope	23	7.95848	0.01335	P49821, Q9BPW8, Q9BU61, P00441, Q96CQ1, Q8IXI1, Q86Y39, Q00796, P43304, Q9NVA1, Q709C8, P30405, Q5TAQ0, O95139, Q6UW78, O43677, Q9Y2Q3, Q92506, Q9GZY4, P07919, Q9NXA8, Q9P0M9, Q9BUK0	263	732	14527	1.73555	0.999065	0.190525	17.6796
GOTERM_CC_FAT	GO:0005654~nucleoplasm	70	24.2215	0.014684	Q9Y4X5, P78310, Q5H9R7, P07741, Q8IZL8, Q9BV38, Q9H7Z6, P14324, Q9P2K5, Q15370, Q9Y4P8, Q9H6Z4, O43390, Q9Y3E1, Q00535, Q8IYQ7, Q99959, Q5SY16, Q9NZC4, Q9NY12, Q9H8H0, Q2TAL8, Q9UHR5, Q53FT3, P62312, O75427, D6RDA2, Q16539, Q9H832, P62310, P62837, Q9NWH9, Q9NXF1, Q14160, P00441, Q9NXH9, Q15642, Q9UKV8, O00273, Q9UBD5, P62306, P25685, P68400, Q8IWA0, Q9ULA0, P43490, O95373, Q00653, Q9UNS2, Q8IYS1,…	263	2996	14527	1.29055	0.999537	0.202129	19.2765
GOTERM_CC_FAT	GO:0098803~respiratory chain complex	6	2.07613	0.016257	P49821, Q86Y39, P07919, O95139, Q6UW78, O43677	263	82	14527	4.04164	0.999798	0.215772	21.1225
GOTERM_CC_FAT	GO:0032588~trans-Golgi network membrane	6	2.07613	0.017053	P04440, P13760, P20036, P53367, Q9H4A5, P61966	263	83	14527	3.99295	0.999867	0.219612	22.0407
GOTERM_CC_FAT	GO:0031462~Cul2-RING ubiquitin ligase complex	3	1.03806	0.018983	Q9Y4X5, Q15370, Q8N668	263	12	14527	13.8089	0.999952	0.235734	24.2281
GOTERM_CC_FAT	GO:0005743~mitochondrial inner membrane	17	5.88235	0.019065	P49821, Q9BU61, Q9BPW8, Q96CQ1, Q86Y39, P43304, Q9NVA1, P30405, Q5TAQ0, O95139, Q6UW78, O43677, Q9Y2Q3, Q9GZY4, P07919, Q9NXA8, Q9P0M9	263	499	14527	1.88178	0.999954	0.231181	24.3193
GOTERM_CC_FAT	GO:0030139~endocytic vesicle	11	3.80623	0.0193	Q8TEU7, P20339, P02787, P04440, P12429, P13760, P20036, P02790, P00533, P02647, P61966	263	259	14527	2.34592	0.99996	0.228447	24.5814
GOTERM_CC_FAT	GO:0005746~mitochondrial respiratory chain	6	2.07613	0.021417	P49821, Q86Y39, P07919, O95139, Q6UW78, O43677	263	88	14527	3.76607	0.999987	0.244895	26.9037
GOTERM_CC_FAT	GO:0098589~membrane region	13	4.49827	0.027482	P02787, P78310, Q8N271, P27361, P10644, P20339, P12830, O14980, P15529, P01116, P00533, P61966, P05026	263	354	14527	2.02843	0.999999	0.297248	33.1952
GOTERM_CC_FAT	GO:0045334~clathrin-coated endocytic vesicle	5	1.7301	0.029703	P04440, P13760, P20036, P00533, P61966	263	65	14527	4.2489	1	0.311061	35.3698
GOTERM_CC_FAT	GO:0070469~respiratory chain	6	2.07613	0.029804	P49821, Q86Y39, P07919, O95139, Q6UW78, O43677	263	96	14527	3.45223	1	0.305939	35.4673
GOTERM_CC_FAT	GO:0044455~mitochondrial membrane part	9	3.11419	0.030265	P49821, Q8IXI1, Q86Y39, P07919, Q9GZY4, P30405, O95139, Q6UW78, O43677	263	202	14527	2.461	1	0.30407	35.9102
GOTERM_CC_FAT	GO:0098800~inner mitochondrial membrane protein complex	7	2.42214	0.033475	P49821, Q86Y39, P07919, P30405, O95139, Q6UW78, O43677	263	133	14527	2.90714	1	0.324759	38.9132
GOTERM_CC_FAT	GO:0005913~cell-cell adherens junction	12	4.15225	0.038848	P12830, P22234, Q9ULH1, Q02487, Q14160, P00338, P14923, P25685, P28827, P53367, Q99959, P00533	263	332	14527	1.99647	1	0.360487	43.6493
GOTERM_CC_FAT	GO:0005615~extracellular space	36	12.4567	0.043252	P02750, P04196, P78310, P25311, P02774, P16870, P00441, Q00796, P08603, Q9ULA0, P00751, P43490, P30044, D6RF35, P01009, P00739, D6RHI9, P01024, Q13421, P01023, P02763, Q13753, P02787, P01042, P05543, P02765, P02766, P19652, P43652, Q14520, P01019, P09211, P02790, P03952, P00748, P00533, P02647	263	1444	14527	1.37707	1	0.3863	47.2737
GOTERM_CC_FAT	GO:0005681~spliceosomal complex	8	2.76817	0.043685	P52756, P62312, Q8NAV1, O43390, P62306, Q9Y3C6, O95232, P62310	263	179	14527	2.46864	1	0.383054	47.6183
GOTERM_CC_FAT	GO:0099503~secretory vesicle	15	5.19031	0.043956	P04196, P02763, P02787, P78310, P01042, P00441, P02765, P16870, P12429, P19652, P20339, P01009, P15529, P02647, P01023	263	467	14527	1.77417	1	0.378807	47.8323
GOTERM_CC_FAT	GO:0031966~mitochondrial membrane	20	6.92042	0.045012	P49821, Q9BU61, Q9BPW8, Q96CQ1, Q8IXI1, Q86Y39, Q00796, P43304, Q9NVA1, Q709C8, P30405, Q5TAQ0, O95139, Q6UW78, O43677, Q9Y2Q3, Q9GZY4, P07919, Q9NXA8, Q9P0M9	263	691	14527	1.59872	1	0.380019	48.6605
GOTERM_CC_FAT	GO:0019866~organelle inner membrane	17	5.88235	0.045513	P49821, Q9BU61, Q9BPW8, Q96CQ1, Q86Y39, P43304, Q9NVA1, P30405, Q5TAQ0, O95139, Q6UW78, O43677, Q9Y2Q3, Q9GZY4, P07919, Q9NXA8, Q9P0M9	263	557	14527	1.68583	1	0.377516	49.0494
GOTERM_CC_FAT	GO:0042645~mitochondrial nucleoid	4	1.38408	0.047246	P54098, Q9NYY8, Q96EY1, Q5TAQ0	263	45	14527	4.90984	1	0.383101	50.3716
gene ontology (GO) biological process (BP) in the up-regulated proteins in the poor prognosis group
Category	Term	Count	%	PValue	Genes	List Total	Pop Hits	Pop Total	Fold Enrichment	Bonferroni	Benjamini	FDR
GOTERM_BP_FAT	GO:0016192~vesicle-mediated transport	72	19.565	8.53e-12	P02776, Q9H444, P09601, Q5JVZ5, Q03135, P22897, O15027, Q9UJC3, O14653, P51572, P35625, P53680, O14656, P42566, Q5KU26, P05556, Q9NY15, Q9UIB8, O00399, Q969M3, P21333, P30533, P35579, P12314, Q07954, O15066, Q86VB7, Q9BY43, Q8WVM8, Q86Y82, Q9NR12, Q9GZM7, P98082, O95782, P53634, P01743, Q5T8U5, Q6FHJ7, P09497, P54920, Q96CW1, P09496, Q92608, Q99439, P02751, P30273, P55899, Q5BJH7, Q9UEU0, P40222,…	340	1494	16650	2.36003	3.87e-08	3.87e-08	1.61e-08
GOTERM_BP_FAT	GO:0030198~extracellular matrix organization	30	8.152	5.08e-11	P27658, P02751, P08648, P49747, Q13162, P18084, P28300, Q14393, P50281, P98160, P35749, P25774, Q7Z7G0, Q12884, P05556, Q14112, P05362, P16284, P50454, Q16363, Q07954, P51884, P06396, P55001, P08253, Q15063, P12107, Q13683, Q14767, P13611	340	334	16650	4.39856	2.3e-07	1.15e-07	9.56e-08
GOTERM_BP_FAT	GO:0043062~extracellular structure organization	30	8.152	5.45e-11	P27658, P02751, P08648, P49747, Q13162, P18084, P28300, Q14393, P50281, P98160, P35749, P25774, Q7Z7G0, Q12884, P05556, Q14112, P05362, P16284, P50454, Q16363, Q07954, P51884, P06396, P55001, P08253, Q15063, P12107, Q13683, Q14767, P13611	340	335	16650	4.38543	2.47e-07	8.24e-08	1.03e-07
GOTERM_BP_FAT	GO:0022610~biological adhesion	71	19.293	7.41e-09	O00151, P08648, Q9NR46, Q8TF66, P49747, Q7Z3B1, Q9UHD8, Q9H444, Q5JVZ5, Q03135, P18084, Q9TQE0, Q9BXX0, Q9Y2H6, O43294, P50281, O60504, P98095, O14656, P42566, P05556, Q9NY15, P05362, Q9UIB8, P43121, Q5RJ85, P21333, Q92522, P35579, P09493, Q15417, Q05682, Q9GZM7, Q15063, P00749, P13611, Q92608, Q9UHB6, Q99439, P27658, P02751, P30273, P01730, P17252, Q86UP2, P12814, P19105, Q96AG4, Q9UHN6, O75084,…	340	1705	16650	2.03924	3.36e-05	8.4e-06	1.4e-05
GOTERM_BP_FAT	GO:0007155~cell adhesion	70	19.022	1.49e-08	O00151, P08648, Q9NR46, P49747, Q7Z3B1, Q9UHD8, Q9H444, Q5JVZ5, Q03135, P18084, Q9TQE0, Q9BXX0, Q9Y2H6, O43294, P50281, O60504, P98095, O14656, P42566, P05556, Q9NY15, P05362, Q9UIB8, P43121, Q5RJ85, P21333, Q92522, P35579, P09493, Q15417, Q05682, Q9GZM7, Q15063, P00749, P13611, Q92608, Q9UHB6, Q99439, P27658, P02751, P30273, P01730, P17252, Q86UP2, P12814, P19105, Q96AG4, Q9UHN6, O75084, P11021,…	340	1699	16650	2.01762	6.78e-05	1.36e-05	2.81e-05
GOTERM_BP_FAT	GO:0030029~actin filament-based process	38	10.326	3.98e-08	Q92608, Q99439, Q9UHB6, P07951, Q9UMS6, Q03135, O94813, P12814, P18084, P84095, P08670, Q6VEQ5, P51911, P17661, P29536, O60504, Q6ZN40, P35749, Q53GG5, P05556, P60660, P05362, P21333, Q13976, Q9H2D6, P18031, P35579, Q9Y613, Q92556, Q07954, P09493, Q15417, P35241, P06396, Q969G5, P14317, P63261, P67936, Q9NR12	340	672	16650	2.76917	0.000181	3.01e-05	7.5e-05
GOTERM_BP_FAT	GO:0019882~antigen processing and presentation	21	5.707	4.29e-08	P30273, P55899, P05362, O00399, Q5RJ85, Q8NCM8, Q6P179, P51149, O15533, P12314, P18084, H0YNE9, Q9TQE0, O15066, P51572, O95782, P13284, P53680, P25774, Q96CW1, P09496	340	227	16650	4.53032	0.000195	2.78e-05	8.08e-05
GOTERM_BP_FAT	GO:0030036~actin cytoskeleton organization	33	8.967	1.14e-07	Q92608, Q99439, Q9UHB6, P07951, Q9UMS6, O94813, P12814, P18084, P84095, Q6VEQ5, P51911, P29536, O60504, Q6ZN40, P35749, Q53GG5, P05556, P05362, P21333, Q13976, P18031, P35579, Q9H2D6, Q9Y613, Q92556, P09493, Q15417, P35241, P06396, Q969G5, P14317, P63261, P67936, Q9NR12	340	553	16650	2.9223	0.000519	6.49e-05	0.000215
GOTERM_BP_FAT	GO:0048002~antigen processing and presentation of peptide antigen	18	4.891	1.53e-07	P30273, O00399, Q5RJ85, Q8NCM8, Q6P179, P51149, O15533, P12314, P18084, Q9TQE0, O15066, P51572, O95782, P13284, P53680, P25774, Q96CW1, P09496	340	179	16650	4.92442	0.000694	7.71e-05	0.000288
GOTERM_BP_FAT	GO:0051806~entry into cell of other organism involved in symbiotic interaction	14	3.804	4.1e-07	P22897, P18084, P08648, P19474, P06396, P05556, P01730, P05362, P07237, Q14393, P15144, Q03135, Q96J02, P42566	340	111	16650	6.17647	0.001859	0.000186	0.000772
GOTERM_BP_FAT	GO:0046718~viral entry into host cell	14	3.804	4.1e-07	P22897, P18084, P08648, P19474, P06396, P05556, P01730, P05362, P07237, Q14393, P15144, Q03135, Q96J02, P42566	340	111	16650	6.17647	0.001859	0.000186	0.000772
GOTERM_BP_FAT	GO:0030260~entry into host cell	14	3.804	4.1e-07	P22897, P18084, P08648, P19474, P06396, P05556, P01730, P05362, P07237, Q14393, P15144, Q03135, Q96J02, P42566	340	111	16650	6.17647	0.001859	0.000186	0.000772
GOTERM_BP_FAT	GO:0044409~entry into host	14	3.804	4.1e-07	P22897, P18084, P08648, P19474, P06396, P05556, P01730, P05362, P07237, Q14393, P15144, Q03135, Q96J02, P42566	340	111	16650	6.17647	0.001859	0.000186	0.000772
GOTERM_BP_FAT	GO:0051828~entry into other organism involved in symbiotic interaction	14	3.804	4.1e-07	P22897, P18084, P08648, P19474, P06396, P05556, P01730, P05362, P07237, Q14393, P15144, Q03135, Q96J02, P42566	340	111	16650	6.17647	0.001859	0.000186	0.000772
GOTERM_BP_FAT	GO:0006897~endocytosis	35	9.511	8.12e-07	Q92608, Q99439, P30273, Q5JVZ5, Q03135, P22897, Q14393, P53680, O14656, P42566, Q5KU26, P05556, Q9NY15, P16284, P30533, P51149, Q13636, P35579, P12314, Q92556, Q07954, P06396, Q86VB7, Q8WVM8, P63261, Q9GZM7, Q9NR12, O95782, P98082, Q6FHJ7, P01743, P09497, Q96CW1, P09496, A0A096LP25	340	665	16650	2.5774	0.003677	0.000335	0.00153
GOTERM_BP_FAT	GO:0043900~regulation of multi-organism process	25	6.793	8.8e-07	Q92608, P00973, Q9UHD2, P19474, Q8IXJ6, P01730, P11388, P17252, Q9H444, Q13162, Q03135, P23497, P53680, P00813, Q96J02, O95793, Q13501, P51149, Q8IUX4, Q92556, P06396, P23284, P07237, O95782, Q96CW1	340	377	16650	3.24739	0.003985	0.000333	0.001658
GOTERM_BP_FAT	GO:0003012~muscle system process	26	7.065	9.21e-07	P62736, P07951, P17252, P09601, Q03135, P08133, P18084, P19105, P08670, Q14BN4, O14558, P51911, P17661, P29536, O60504, Q6ZN40, P35749, P00813, P60660, P21333, Q13976, P09493, Q15746, P06396, Q05682, P24844, P67936	340	405	16650	3.14379	0.004168	0.000321	0.001734
GOTERM_BP_FAT	GO:0006898~receptor-mediated endocytosis	23	6.25	1.52e-06	Q5KU26, P30273, P05556, Q9NY15, Q13636, Q03135, P12314, P22897, Q07954, Q86VB7, Q9NR12, Q9GZM7, P98082, O95782, Q6FHJ7, P01743, P53680, O14656, P09497, Q96CW1, P42566, P09496, A0A096LP25	340	335	16650	3.36216	0.006883	0.000493	0.002868
GOTERM_BP_FAT	GO:0046907~intracellular transport	61	16.576	2.03e-06	Q9Y5M8, Q9H444, P09601, Q14191, O15027, Q5THJ4, Q9UJC3, O14653, P51572, P53680, P42566, P10619, Q9UIB8, O00399, Q969M3, P21333, P10606, O15066, P14317, Q9BY43, Q8WVM8, Q86Y82, P98082, O95782, Q8TCT9, P53634, Q5T8U5, P09497, P54920, Q96CW1, P09496, Q02818, P30273, O60524, Q9Y385, Q9UEU0, Q5BJH7, P19105, H0YNE9, Q9UBR2, Q9Y679, Q6VEQ5, O75084, P23497, Q14393, P55072, Q96EB6, Q9HD26, P23141, Q8NCM8,…	340	1594	16650	1.87403	0.009188	0.000615	0.003833
GOTERM_BP_FAT	GO:0042060~wound healing	30	8.152	2.23e-06	Q99439, P02776, P02751, P30273, P08648, P17252, P09601, Q03135, P12814, P19105, P84095, P28300, O75084, Q14393, O14656, Q6ZN40, Q12884, P43121, P16284, K7EK07, P21333, Q13976, P35579, P09493, Q15746, P06396, P24844, Q8IVF2, P63261, Q15063, P00749	340	542	16650	2.71055	0.010048	0.000631	0.004193
GOTERM_BP_FAT	GO:0032963~collagen metabolic process	13	3.533	2.46e-06	P27658, Q12884, P05556, Q8IVL5, Q8IVL6, Q9HC52, Q32P28, P50454, P39059, P08253, P12107, P50281, P25774	340	110	16650	5.78743	0.011099	0.000656	0.004635
GOTERM_BP_FAT	GO:0001568~blood vessel development	31	8.424	2.56e-06	P62736, P27658, P02776, P02751, P08648, P17252, P09601, O94813, Q03135, Q969H8, P28300, P19971, P50281, P98160, Q96EB6, Q8WUI4, Q12884, P05556, Q9NY15, P43121, P16284, Q86UE4, Q8NCM8, Q16363, P35579, P39059, Q07954, Q15746, P21730, P08253, P15144	340	576	16650	2.63557	0.011525	0.000644	0.004814
GOTERM_BP_FAT	GO:0019886~antigen processing and presentation of exogenous peptide antigen via MHC class II	12	3.261	2.62e-06	P30273, Q9TQE0, O15066, O00399, O95782, Q8NCM8, P51149, P13284, P53680, Q96CW1, P25774, P09496	340	92	16650	6.38747	0.011804	0.000625	0.004931
GOTERM_BP_FAT	GO:0006928~movement of cell or subcellular component	66	17.935	2.66e-06	P02776, P08648, Q8TF66, P09601, Q5JVZ5, Q03135, O94813, Q92625, Q9HCU0, P17661, O60496, P50281, P53680, O14656, Q8WUI4, Q0ZGT2, P05556, P05362, Q9UIB8, P43121, P21333, P35579, Q07954, P09493, O15066, Q05682, P21730, P67936, P98082, O95782, Q15063, Q9HBL0, P00749, P13611, Q9P2A4, Q96CW1, P09496, Q99439, P02751, P30273, P33241, P07951, P17252, Q86UP2, P12814, P84095, P08670, P11021, P23497, Q14393,…	340	1795	16650	1.80059	0.012002	0.000604	0.005014
GOTERM_BP_FAT	GO:0001944~vasculature development	32	8.696	2.9e-06	P62736, P27658, P02776, P02751, P08648, P17252, P09601, Q03135, O94813, Q969H8, P28300, P19971, P23497, P50281, P98160, Q96EB6, Q8WUI4, Q12884, P05556, Q9NY15, P43121, P16284, Q86UE4, Q8NCM8, Q16363, P35579, P39059, Q07954, Q15746, P21730, P08253, P15144	340	610	16650	2.56895	0.013084	0.000627	0.005469
GOTERM_BP_FAT	GO:0006888~ER to Golgi vesicle-mediated transport	16	4.348	3.48e-06	Q9HD26, O00399, Q8NCM8, Q5BJH7, Q9UEU0, O75396, O15027, Q9UBR2, Q8WVM8, Q9Y5U9, O14653, P51572, Q14393, P53634, P55072, P54920	340	177	16650	4.42672	0.015676	0.000718	0.006561
GOTERM_BP_FAT	GO:0072359~circulatory system development	42	11.413	3.89e-06	P62736, P27658, P02776, P02751, P80723, P08648, P17252, P09601, Q03135, O94813, Q93074, Q969H8, P28300, P19971, P23497, P50281, P98160, Q6ZN40, P35749, Q53GG5, Q96EB6, Q8WUI4, Q0ZGT2, Q12884, P05556, Q9NY15, P43121, P16284, Q8NCM8, Q86UE4, Q16363, P35579, P39059, Q07954, P09493, Q15746, P21730, P63218, P08253, P55809, P12107, Q9NQC3, P15144	340	945	16650	2.17647	0.017491	0.000767	0.007327
GOTERM_BP_FAT	GO:0072358~cardiovascular system development	42	11.413	3.89e-06	P62736, P27658, P02776, P02751, P80723, P08648, P17252, P09601, Q03135, O94813, Q93074, Q969H8, P28300, P19971, P23497, P50281, P98160, Q6ZN40, P35749, Q53GG5, Q96EB6, Q8WUI4, Q0ZGT2, Q12884, P05556, Q9NY15, P43121, P16284, Q8NCM8, Q86UE4, Q16363, P35579, P39059, Q07954, P09493, Q15746, P21730, P63218, P08253, P55809, P12107, Q9NQC3, P15144	340	945	16650	2.17647	0.017491	0.000767	0.007327
GOTERM_BP_FAT	GO:0044259~multicellular organismal macromolecule metabolic process	13	3.533	3.94e-06	P27658, Q12884, P05556, Q8IVL5, Q8IVL6, Q9HC52, Q32P28, P50454, P39059, P08253, P12107, P50281, P25774	340	115	16650	5.53581	0.017709	0.000744	0.007419
GOTERM_BP_FAT	GO:0002495~antigen processing and presentation of peptide antigen via MHC class II	12	3.261	3.99e-06	P30273, Q9TQE0, O15066, O00399, O95782, Q8NCM8, P51149, P13284, P53680, Q96CW1, P25774, P09496	340	96	16650	6.12132	0.017958	0.000725	0.007524
GOTERM_BP_FAT	GO:0001525~angiogenesis	25	6.793	4.32e-06	Q96EB6, P27658, P02776, P02751, Q8WUI4, Q12884, P08648, P05556, Q9NY15, P17252, P43121, P16284, P09601, Q86UE4, P35579, Q03135, O94813, P39059, P21730, Q969H8, P08253, P19971, P15144, P50281, P98160	340	413	16650	2.96432	0.019416	0.000754	0.008141
GOTERM_BP_FAT	GO:0051701~interaction with host	15	4.076	4.39e-06	P19474, P08648, P05556, P50453, P01730, P05362, Q03135, P22897, P18084, P06396, P07237, Q14393, P15144, Q96J02, P42566	340	158	16650	4.64911	0.019724	0.000738	0.008272
GOTERM_BP_FAT	GO:0045184~establishment of protein localization	71	19.293	4.89e-06	Q9Y5M8, Q8TF66, Q9H444, Q32P28, Q9TQE0, O15027, Q5THJ4, Q9UJC3, O14653, P51572, P53680, P36543, O14656, P42566, P10619, P05556, Q969M3, P21333, P35579, P21281, Q07954, Q9P2E9, P14317, P16401, Q9BY43, Q8WVM8, Q86Y82, Q8TCT9, P98082, O95782, Q15063, Q5T8U5, P09497, Q96CW1, P54920, P09496, Q02818, P02751, P17252, Q9Y385, Q9UEU0, Q86UP2, O95819, O60831, P19105, H0YNE9, P84095, Q9Y679, Q6VEQ5, P29966,…	340	2021	16650	1.72039	0.021918	0.000791	0.009202
GOTERM_BP_FAT	GO:0002504~antigen processing and presentation of peptide or polysaccharide antigen via MHC class II	12	3.261	5.41e-06	P30273, Q9TQE0, O15066, O00399, O95782, Q8NCM8, P51149, P13284, P53680, Q96CW1, P25774, P09496	340	99	16650	5.93583	0.024234	0.000846	0.010186
GOTERM_BP_FAT	GO:0002478~antigen processing and presentation of exogenous peptide antigen	15	4.076	5.88e-06	P30273, O00399, Q5RJ85, Q8NCM8, P51149, P12314, P18084, Q9TQE0, O15066, O95782, P13284, P53680, P25774, Q96CW1, P09496	340	162	16650	4.53431	0.026322	0.000889	0.011076
GOTERM_BP_FAT	GO:0043903~regulation of symbiosis, encompassing mutualism through parasitism	20	5.435	6.42e-06	Q92608, P00973, P19474, O95793, P11388, P01730, Q13501, Q9H444, P51149, Q03135, Q8IUX4, Q92556, P06396, P23284, P07237, O95782, P23497, P53680, Q96J02, Q96CW1	340	285	16650	3.43653	0.028698	0.000939	0.01209
GOTERM_BP_FAT	GO:0015031~protein transport	66	17.935	8.54e-06	Q9Y5M8, Q9H444, Q32P28, Q9TQE0, O15027, Q5THJ4, Q9UJC3, O14653, P51572, P53680, P36543, O14656, P42566, P10619, Q969M3, P21333, P35579, P21281, Q07954, Q9P2E9, P14317, Q9BY43, Q8WVM8, Q86Y82, P98082, O95782, Q15063, Q8TCT9, Q5T8U5, P09497, P54920, Q96CW1, P09496, Q02818, P02751, P17252, Q9Y385, Q9UEU0, Q86UP2, O95819, O60831, P19105, H0YNE9, Q9Y679, Q6VEQ5, P29966, O75084, P23497, Q14393, P55072,…	340	1860	16650	1.73767	0.038014	0.00121	0.016092
GOTERM_BP_FAT	GO:0048193~Golgi vesicle transport	21	5.707	9.15e-06	Q9HD26, O00399, Q8NCM8, Q5BJH7, Q9UEU0, O15533, O75396, O15027, O15066, Q9UBR2, Q8WVM8, Q9Y5U9, O14653, P51572, O95782, Q14393, P53634, P55072, Q5T8U5, P54920, P42566	340	319	16650	3.22377	0.040636	0.001256	0.017225
GOTERM_BP_FAT	GO:0048514~blood vessel morphogenesis	27	7.337	9.16e-06	P27658, P02776, P02751, P08648, P17252, P09601, O94813, Q03135, Q969H8, P19971, P50281, P98160, Q96EB6, Q8WUI4, Q12884, P05556, Q9NY15, P43121, P16284, Q86UE4, P35579, P39059, Q07954, Q15746, P21730, P08253, P15144	340	491	16650	2.69288	0.040677	0.001221	0.017243
GOTERM_BP_FAT	GO:0019884~antigen processing and presentation of exogenous antigen	15	4.076	9.59e-06	P30273, O00399, Q5RJ85, Q8NCM8, P51149, P12314, P18084, Q9TQE0, O15066, O95782, P13284, P53680, P25774, Q96CW1, P09496	340	169	16650	4.3465	0.042561	0.001242	0.018059
GOTERM_BP_FAT	GO:0030334~regulation of cell migration	33	8.967	1.12e-05	Q99439, P02776, P02751, P08648, Q8TF66, P17252, P09601, O94813, P11021, Q14393, P23497, P50281, Q6ZN40, P00813, Q8WUI4, Q0ZGT2, P05362, P43121, P16284, P21333, Q16363, Q07954, P09493, P35241, Q15746, P06396, Q9BZF1, P21730, Q15063, P98082, Q7Z5L7, Q9NQC3, P00749, Q9P2A4	340	685	16650	2.35917	0.049732	0.001416	0.02118
GOTERM_BP_FAT	GO:0010256~endomembrane system organization	29	7.88	1.16e-05	P30273, Q8TF66, P17252, Q9H444, Q9UEU0, Q03135, P19105, O15027, P84095, Q9UJC3, Q14BN4, Q14393, O14656, Q8NFQ8, Q9HD26, P05556, Q8WXF7, P21333, Q8NCM8, Q13636, P35241, O14662, Q9BZF1, Q8IVF2, Q9BY43, P98082, Q9NQC3, Q5T8U5, Q96CW1	340	559	16650	2.54051	0.051334	0.001423	0.02188
GOTERM_BP_FAT	GO:0061024~membrane organization	43	11.685	1.26e-05	Q92608, Q9Y5M8, P30273, Q8TF66, P01730, P17252, Q9H444, Q9UEU0, Q03135, P19105, H0YNE9, O15027, P84095, Q9UBR2, Q14BN4, O14653, Q14393, O14656, Q8NFQ8, Q9HD26, P05556, P42765, P21333, Q8NB49, P43307, P51149, Q13636, P35579, P12314, Q92556, O75396, P35241, O14662, Q9BZF1, P06396, Q9BY43, Q8IVF2, Q8WVM8, Q86Y82, P98082, P53634, P54920, Q96CW1	340	1027	16650	2.05037	0.055469	0.001501	0.023694
GOTERM_BP_FAT	GO:0051649~establishment of localization in cell	69	18.75	1.37e-05	Q9Y5M8, Q9H444, P09601, Q03135, Q14191, Q9TQE0, O15027, Q5THJ4, Q9UJC3, O14653, P51572, P53680, O14656, P42566, P10619, Q9UIB8, O00399, Q969M3, P21333, P35579, P10606, O15066, P14317, Q9BY43, Q8WVM8, Q86Y82, P98082, O95782, Q8TCT9, P53634, Q5T8U5, P09497, P54920, Q96CW1, P09496, Q02818, P30273, P01730, O60524, Q9Y385, Q5BJH7, Q9UEU0, O95819, P19105, H0YNE9, Q9UBR2, Q9Y679, Q6VEQ5, O75084, P23497,…	340	2004	16650	1.68611	0.060319	0.001594	0.025831
GOTERM_BP_FAT	GO:0008104~protein localization	80	21.739	1.46e-05	Q9Y5M8, Q8TF66, Q9H444, Q32P28, Q03135, Q9TQE0, O15027, Q5THJ4, Q9UJC3, O14653, P51572, P53680, P36543, O14656, P42566, P10619, P05556, Q969M3, P21333, P35579, P21281, Q07954, Q9P2E9, P14317, P16401, Q9BY43, Q8WVM8, Q86Y82, Q8TCT9, Q15063, P98082, O95782, Q5T8U5, P09497, Q96CW1, P54920, P09496, Q02818, P02751, P30273, P01730, P17252, Q9Y385, Q9UEU0, Q86UP2, O95819, P19105, O60831, H0YNE9, P84095,…	340	2448	16650	1.60035	0.064044	0.001653	0.02748
GOTERM_BP_FAT	GO:0006936~muscle contraction	21	5.707	1.57e-05	P62736, P60660, P07951, P21333, Q13976, Q03135, P18084, P19105, P09493, Q15746, Q05682, P24844, P08670, Q14BN4, P51911, P67936, P17661, P29536, O60504, Q6ZN40, P00813, P35749	340	331	16650	3.1069	0.068649	0.001733	0.029528
GOTERM_BP_FAT	GO:0016477~cell migration	47	12.772	1.75e-05	Q99439, P02776, P02751, P08648, P30273, Q8TF66, P17252, P09601, Q5JVZ5, Q03135, O94813, P84095, Q92625, Q9HCU0, P11021, Q14393, P23497, O60496, P50281, O14656, Q6ZN40, P00813, Q8WUI4, Q12884, P05556, P05362, Q9UIB8, P43121, P16284, P21333, Q13976, P35579, Q14005, Q92556, Q07954, P09493, P35241, Q15746, Q9BZF1, P06396, P21730, Q7Z5L7, P98082, Q15063, Q9HBL0, Q9NQC3, P00749, P13611	340	1184	16650	1.94393	0.076122	0.001883	0.032872
GOTERM_BP_FAT	GO:0031589~cell-substrate adhesion	20	5.435	1.75e-05	P27658, P02751, Q7Z7G0, P08648, P05556, Q14112, P16284, P21333, Q9H2D6, P12814, P18084, O43854, O75084, Q15063, P00749, Q14393, P50281, Q13683, O60504, P98095	340	306	16650	3.20069	0.076441	0.001848	0.033015
GOTERM_BP_FAT	GO:0044236~multicellular organism metabolic process	13	3.533	1.77e-05	P27658, Q12884, P05556, Q8IVL5, Q8IVL6, Q9HC52, Q32P28, P50454, P39059, P08253, P12107, P50281, P25774	340	133	16650	4.7866	0.077026	0.00182	0.033278
GOTERM_BP_FAT	GO:0044712~single-organism catabolic process	37	10.054	1.91e-05	Q8IV08, P27658, Q8IXJ6, Q9Y385, P09601, P06737, Q03135, P05091, P11217, Q9Y679, Q9UJ70, Q9H6V9, P51572, P11021, P19971, P50281, P55072, O14656, P25774, P00813, P15090, P42765, Q9Y3Z3, O60218, P51149, Q9NYU1, Q8IUX4, Q05469, P39059, Q9UDR5, P33897, P16219, Q9NYU2, P08253, P55809, P12107, Q8TCT9	340	837	16650	2.16477	0.082822	0.001919	0.035893
GOTERM_BP_FAT	GO:0019058~viral life cycle	25	6.793	2.15e-05	P00973, P19474, P08648, Q8TF66, O95793, P05556, P11388, P01730, P05362, Q9H444, P51149, Q03135, Q8IUX4, P22897, P18084, P06396, P23284, Q9BY43, P07237, P23497, Q14393, P15144, P55072, Q96J02, P42566	340	455	16650	2.69069	0.092813	0.002115	0.040439
GOTERM_BP_FAT	GO:0034109~homotypic cell-cell adhesion	10	2.717	2.32e-05	P12814, P19105, P35241, P24844, P17252, P63261, P21333, Q14393, Q13976, P35579	340	76	16650	6.4435	0.099928	0.002237	0.043707
GOTERM_BP_FAT	GO:1902589~single-organism organelle organization	58	15.761	2.46e-05	Q9UHD8, Q9H444, Q8IYT4, O94813, P18084, Q9BSJ2, O14653, P17661, P29536, O60504, O14656, P05556, P05362, P21333, P35579, Q93045, P09493, P42695, Q15417, O15066, P14317, Q9BY43, Q86Y82, P67936, Q9NR12, Q92608, Q9UHB6, Q99439, Q13257, P11388, P07951, Q9UMS6, Q9UEU0, P12814, H0YNE9, P84095, Q6VEQ5, P08670, P51911, P55072, Q6ZN40, P35749, Q53GG5, P78559, P42765, Q13501, Q8NCM8, P51149, Q13976, Q9H2D6,…	340	1612	16650	1.76197	0.105513	0.00232	0.046291
GOTERM_BP_FAT	GO:0033036~macromolecule localization	88	23.913	2.56e-05	Q9Y5M8, Q8TF66, Q9H444, Q32P28, J3KQL8, Q03135, Q9TQE0, O15027, Q5THJ4, Q9UJC3, Q9H6V9, O14653, P51572, P53680, P36543, O14656, P42566, P10619, P05556, Q969M3, P21333, Q8NB49, P35579, P21281, Q07954, Q9P2E9, P14317, P16401, Q9BY43, Q8WVM8, Q86Y82, Q8TCT9, Q15063, P98082, O95782, Q5T8U5, P09497, Q96CW1, P54920, P09496, Q02818, P02751, P30273, P01730, P17252, Q9Y385, Q9UEU0, Q86UP2, O95819, P19105,…	340	2817	16650	1.52979	0.109746	0.00237	0.04826
GOTERM_BP_FAT	GO:0050792~regulation of viral process	18	4.891	2.78e-05	Q92608, P00973, P19474, O95793, P11388, P01730, Q9H444, P51149, Q8IUX4, Q92556, P06396, P23284, P07237, O95782, P23497, P53680, Q96J02, Q96CW1	340	262	16650	3.36439	0.118583	0.002521	0.0524
GOTERM_BP_FAT	GO:0051641~cellular localization	81	22.011	3.1e-05	Q9Y5M8, Q8TF66, Q9H444, P09601, Q03135, Q14191, Q9TQE0, O15027, Q5THJ4, Q9UJC3, O14653, P51572, P53680, O14656, P42566, P10619, P05556, Q9UIB8, O00399, Q969M3, P21333, P35579, P10606, O15066, P14317, P16401, Q9BY43, Q8WVM8, Q86Y82, P02792, Q8TCT9, P98082, O95782, P53634, Q5T8U5, P09497, Q96CW1, P54920, P09496, Q92608, Q02818, P30273, P01730, O60524, Q9Y385, Q5BJH7, Q9UEU0, O95819, P19105, H0YNE9,…	340	2541	16650	1.56105	0.131183	0.002754	0.058376
GOTERM_BP_FAT	GO:0035987~endodermal cell differentiation	8	2.174	3.18e-05	P27658, P02751, P18084, P08648, P08253, P12107, P50281, Q13683	340	45	16650	8.70588	0.134356	0.002771	0.059894
GOTERM_BP_FAT	GO:0044403~symbiosis, encompassing mutualism through parasitism	41	11.141	3.28e-05	Q92608, P62736, P00973, Q9UHD2, P19474, P08648, Q8TF66, Q9H6F5, P11388, P01730, Q9H444, Q03135, P22897, P18084, P08670, Q14393, P23497, P55072, P53680, Q96J02, P42566, Q96EB6, O95793, P50453, P05556, Q9UGR2, P05362, Q9Y3Z3, Q13501, P51149, Q8IUX4, Q14005, Q92556, Q9UBU9, P06396, P23284, Q9BY43, P07237, O95782, P15144, Q96CW1	340	998	16650	2.01182	0.138186	0.002802	0.061734
GOTERM_BP_FAT	GO:0044419~interspecies interaction between organisms	41	11.141	3.28e-05	Q92608, P62736, P00973, Q9UHD2, P19474, P08648, Q8TF66, Q9H6F5, P11388, P01730, Q9H444, Q03135, P22897, P18084, P08670, Q14393, P23497, P55072, P53680, Q96J02, P42566, Q96EB6, O95793, P50453, P05556, Q9UGR2, P05362, Q9Y3Z3, Q13501, P51149, Q8IUX4, Q14005, Q92556, Q9UBU9, P06396, P23284, Q9BY43, P07237, O95782, P15144, Q96CW1	340	998	16650	2.01182	0.138186	0.002802	0.061734
GOTERM_BP_FAT	GO:0051674~localization of cell	50	13.587	3.59e-05	P02776, P08648, Q8TF66, P09601, Q5JVZ5, O94813, Q03135, Q92625, Q9HCU0, P50281, O60496, O14656, Q8WUI4, Q0ZGT2, P05556, P05362, P43121, Q9UIB8, P21333, P35579, Q07954, P09493, P21730, Q15063, Q9HBL0, P98082, P00749, Q9P2A4, P13611, Q99439, P02751, P30273, P17252, P84095, P11021, P23497, Q14393, P00813, Q6ZN40, Q12884, P16284, Q16363, Q13976, Q14005, Q92556, Q15746, P35241, P06396, Q9BZF1, Q7Z5L7,…	340	1330	16650	1.841	0.150342	0.003013	0.067629
GOTERM_BP_FAT	GO:0048870~cell motility	50	13.587	3.59e-05	P02776, P08648, Q8TF66, P09601, Q5JVZ5, O94813, Q03135, Q92625, Q9HCU0, P50281, O60496, O14656, Q8WUI4, Q0ZGT2, P05556, P05362, P43121, Q9UIB8, P21333, P35579, Q07954, P09493, P21730, Q15063, Q9HBL0, P98082, P00749, Q9P2A4, P13611, Q99439, P02751, P30273, P17252, P84095, P11021, P23497, Q14393, P00813, Q6ZN40, Q12884, P16284, Q16363, Q13976, Q14005, Q92556, Q15746, P35241, P06396, Q9BZF1, Q7Z5L7,…	340	1330	16650	1.841	0.150342	0.003013	0.067629
GOTERM_BP_FAT	GO:0034976~response to endoplasmic reticulum stress	18	4.891	3.89e-05	Q96EB6, Q9Y5M8, Q9Y385, P43307, Q9NYU1, Q03135, P18031, Q9NYU2, Q9Y679, Q9H3N1, Q969H8, P07237, O14653, P51572, P11021, Q8TCT9, P55072, O14656	340	269	16650	3.27684	0.161623	0.0032	0.073175
GOTERM_BP_FAT	GO:0051270~regulation of cellular component movement	35	9.511	4.38e-05	Q99439, P02776, P02751, P08648, Q8TF66, P17252, P09601, Q03135, O94813, P12814, P11021, Q14393, P23497, P50281, Q6ZN40, P00813, Q8WUI4, Q0ZGT2, P05362, P43121, P16284, P21333, Q16363, Q07954, P09493, P35241, Q15746, Q9BZF1, P06396, P21730, Q15063, P98082, Q7Z5L7, Q9NQC3, P00749, Q9P2A4	340	802	16650	2.13712	0.180362	0.003545	0.082555
GOTERM_BP_FAT	GO:0040012~regulation of locomotion	34	9.239	4.4e-05	Q99439, P02776, P02751, P08648, Q8TF66, P17252, P09601, O94813, P11021, Q14393, P23497, P50281, Q6ZN40, P00813, Q8WUI4, Q0ZGT2, P05362, P43121, P16284, P21333, Q16363, Q14005, Q07954, P09493, P35241, Q15746, P06396, Q9BZF1, P21730, Q15063, P98082, Q7Z5L7, Q9NQC3, P00749, Q9P2A4	340	768	16650	2.16797	0.181117	0.003499	0.082937
GOTERM_BP_FAT	GO:2000145~regulation of cell motility	33	8.967	4.69e-05	Q99439, P02776, P02751, P08648, Q8TF66, P17252, P09601, O94813, P11021, Q14393, P23497, P50281, Q6ZN40, P00813, Q8WUI4, Q0ZGT2, P05362, P43121, P16284, P21333, Q16363, Q07954, P09493, P35241, Q15746, P06396, Q9BZF1, P21730, Q15063, P98082, Q7Z5L7, Q9NQC3, P00749, Q9P2A4	340	736	16650	2.19569	0.191708	0.003663	0.088338
GOTERM_BP_FAT	GO:0098609~cell-cell adhesion	45	12.228	5.17e-05	Q92608, Q99439, Q9UHB6, O00151, P08648, P30273, Q9NR46, Q9UHD8, Q7Z3B1, P01730, P17252, Q9H444, Q5JVZ5, Q03135, Q86UP2, P12814, P19105, P18084, Q9TQE0, Q9Y2H6, Q96AG4, Q9UHN6, O75084, P11021, Q14393, P00813, P42566, P05556, P05362, Q9UIB8, Q5RJ85, P21333, Q13976, Q92522, P18031, P35579, Q15417, P35241, Q05682, P06396, P24844, P63261, Q9NQC3, Q13683, Q6WCQ1	340	1164	16650	1.89319	0.209124	0.003969	0.097375
GOTERM_BP_FAT	GO:0030163~protein catabolic process	35	9.511	5.45e-05	Q96T88, Q13257, Q8IXJ6, Q9H444, Q9Y385, Q9H3G5, Q03135, Q9Y679, Q9UBR2, O43294, P51572, P11021, P35625, P55072, O14656, Q96J02, P25774, Q96EB6, P10619, Q12884, Q9UHG3, P21333, Q13501, P51149, Q9NYU1, P54727, Q70CQ2, O75396, P35241, Q9NYU2, Q9HBJ7, Q9GZM7, Q8TCT9, P98082, P53634	340	811	16650	2.1134	0.219168	0.004115	0.102676
GOTERM_BP_FAT	GO:0007015~actin filament organization	20	5.435	6.03e-05	Q9UHB6, P05556, P07951, P05362, P21333, Q9UMS6, Q9H2D6, O94813, Q9Y613, P12814, P18084, P09493, P35241, P06396, P14317, Q6VEQ5, P67936, P29536, O60504, Q6ZN40, Q53GG5	340	335	16650	2.92362	0.239478	0.004478	0.113608
GOTERM_BP_FAT	GO:0009611~response to wounding	30	8.152	6.57e-05	Q99439, P02776, P02751, P30273, P08648, P17252, P09601, Q03135, P12814, P19105, P84095, P28300, O75084, Q14393, O14656, Q6ZN40, Q12884, P43121, P16284, K7EK07, P21333, Q13976, P35579, P09493, Q15746, P06396, P24844, Q8IVF2, P63261, Q15063, P00749	340	649	16650	2.26366	0.257763	0.004796	0.123702
GOTERM_BP_FAT	GO:0007010~cytoskeleton organization	44	11.957	7.2e-05	Q92608, Q99439, Q9UHB6, P07951, Q9H444, Q9UMS6, Q8IYT4, Q5JVZ5, O94813, P12814, P18084, Q9BSJ2, P84095, P08670, Q6VEQ5, P51911, P17661, P29536, O60504, O14656, Q6ZN40, P35749, Q53GG5, P78559, P05556, P05362, P21333, Q13976, Q9H2D6, P18031, P35579, Q93045, Q9Y613, Q92556, Q07954, P09493, Q15417, P35241, P06396, O15066, Q969G5, P14317, P63261, P67936, Q9NR12	340	1144	16650	1.88348	0.278574	0.00517	0.135496
GOTERM_BP_FAT	GO:0070527~platelet aggregation	8	2.174	7.31e-05	P12814, P19105, P24844, P63261, P21333, Q14393, Q13976, P35579	340	51	16650	7.68166	0.282192	0.005167	0.137581
GOTERM_BP_FAT	GO:0016032~viral process	39	10.598	7.65e-05	Q92608, P62736, P00973, Q9UHD2, P19474, P08648, Q8TF66, Q9H6F5, P11388, P01730, Q9H444, Q03135, P22897, P18084, P08670, Q14393, P23497, P53680, P55072, Q96J02, P42566, Q96EB6, O95793, P05556, Q9UGR2, P05362, Q9Y3Z3, P51149, Q8IUX4, Q14005, Q92556, Q9UBU9, P06396, P23284, Q9BY43, P07237, O95782, P15144, Q96CW1	340	966	16650	1.97707	0.293144	0.005323	0.143956
GOTERM_BP_FAT	GO:0044257~cellular protein catabolic process	31	8.424	7.82e-05	Q96T88, Q13257, Q8IXJ6, Q9H444, Q9Y385, Q9H3G5, Q03135, Q9Y679, Q9UBR2, O43294, P51572, P11021, P55072, O14656, Q96J02, P25774, Q96EB6, P10619, Q12884, Q9UHG3, Q13501, P51149, Q9NYU1, P54727, Q70CQ2, P35241, Q9NYU2, Q9HBJ7, Q9GZM7, P98082, P53634	340	689	16650	2.20332	0.298758	0.005363	0.147262
GOTERM_BP_FAT	GO:0040011~locomotion	54	14.674	8.53e-05	P02776, P08648, Q8TF66, P09601, Q5JVZ5, O94813, Q03135, Q96MX0, Q92625, Q9HCU0, O60496, P50281, O14656, Q8WUI4, Q0ZGT2, P05556, P05362, Q9UIB8, P43121, P21333, P35579, Q07954, P09493, P21730, P98082, Q15063, Q9HBL0, P00749, Q9P2A4, P13611, Q92608, Q99439, P02751, P30273, P33241, P17252, P84095, P19971, P11021, P23497, Q14393, Q6ZN40, P00813, Q12884, P16284, Q16363, Q13976, Q14005, Q92556, Q15746,…	340	1530	16650	1.72837	0.32089	0.005759	0.160559
GOTERM_BP_FAT	GO:0022607~cellular component assembly	81	22.011	8.78e-05	P00973, P08648, P19474, Q9UHD8, Q12872, Q9H444, P09601, Q03135, O94813, P08133, P18084, Q9TQE0, O15027, Q9BSJ2, Q96E29, O14653, P50281, P29536, P53680, O60504, Q92562, O14656, P42566, Q8WUI4, Q5KU26, P05556, P05362, K7EK07, P21333, Q16778, Q92522, Q93045, P54727, P09493, O15066, P16403, P14317, P16402, P16401, Q9BY43, Q8WVM8, Q86Y82, Q9HBL0, Q8TCT9, P53634, P54920, Q9UHB6, P02751, Q8IXJ6, P17252,…	340	2618	16650	1.51513	0.328443	0.005838	0.165195
GOTERM_BP_FAT	GO:0044764~multi-organism cellular process	39	10.598	8.93e-05	Q92608, P62736, P00973, Q9UHD2, P19474, P08648, Q8TF66, Q9H6F5, P11388, P01730, Q9H444, Q03135, P22897, P18084, P08670, Q14393, P23497, P53680, P55072, Q96J02, P42566, Q96EB6, O95793, P05556, Q9UGR2, P05362, Q9Y3Z3, P51149, Q8IUX4, Q14005, Q92556, Q9UBU9, P06396, P23284, Q9BY43, P07237, O95782, P15144, Q96CW1	340	973	16650	1.96285	0.333062	0.005853	0.168056
GOTERM_BP_FAT	GO:0001706~endoderm formation	8	2.174	0.000106	P27658, P02751, P18084, P08648, P08253, P12107, P50281, Q13683	340	54	16650	7.2549	0.382067	0.006853	0.199688
GOTERM_BP_FAT	GO:0036503~ERAD pathway	10	2.717	0.000106	Q9NYU2, Q9Y679, P51572, P11021, Q8TCT9, Q9Y385, Q9NYU1, P55072, O14656, Q03135	340	92	16650	5.32289	0.382989	0.006778	0.200307
GOTERM_BP_FAT	GO:0018279~protein N-linked glycosylation via asparagine	7	1.902	0.000146	Q5QPK2, Q9NYU2, Q9P2X0, Q9Y385, Q9NYU1, P55072, P46977	340	40	16650	8.56985	0.483976	0.009147	0.274349
GOTERM_BP_FAT	GO:0001704~formation of primary germ layer	11	2.989	0.000149	Q9GZX9, P27658, P02751, P18084, P08648, P05556, P08253, O75084, P12107, P50281, Q13683	340	118	16650	4.56506	0.492068	0.009237	0.280894
GOTERM_BP_FAT	GO:0048646~anatomical structure formation involved in morphogenesis	43	11.685	0.000166	P02776, P27658, P02751, P08648, Q9UHD8, P17252, P09601, Q03135, O94813, Q93074, Q9GZX9, P12814, P18084, Q969H8, O75084, P19971, P50281, P29536, Q92562, P98160, Q6ZN40, P00813, P35749, Q96EB6, Q8WUI4, Q12884, P05556, Q9NY15, P43121, P16284, P21333, Q8NCM8, Q86UE4, P35579, P39059, P09493, Q14012, P21730, P63218, P08253, P63261, P12107, P15144, Q13683	340	1151	16650	1.82948	0.529829	0.010146	0.312877
GOTERM_BP_FAT	GO:0016482~cytosolic transport	12	3.261	0.000167	P35241, O14662, Q6VEQ5, Q9UJC3, O14653, P23141, O95782, P98082, P51149, Q9UEU0, Q5T8U5, P42566	340	143	16650	4.10942	0.53222	0.010079	0.314987
GOTERM_BP_FAT	GO:0018196~peptidyl-asparagine modification	7	1.902	0.000168	Q5QPK2, Q9NYU2, Q9P2X0, Q9Y385, Q9NYU1, P55072, P46977	340	41	16650	8.36083	0.533216	0.009975	0.315869
GOTERM_BP_FAT	GO:0007492~endoderm development	9	2.446	0.000169	P27658, P02751, P18084, P08648, P08253, P12107, P50281, Q13683, Q93074	340	77	16650	5.72384	0.534604	0.009884	0.317102
GOTERM_BP_FAT	GO:0030433~ER-associated ubiquitin-dependent protein catabolic process	9	2.446	0.000169	Q9NYU2, Q9Y679, P51572, P11021, Q9Y385, Q9NYU1, P55072, O14656, Q03135	340	77	16650	5.72384	0.534604	0.009884	0.317102
GOTERM_BP_FAT	GO:0044248~cellular catabolic process	55	14.946	0.000184	Q9H444, P09601, P06737, Q03135, Q3SY69, Q9UJ70, O43294, P51572, P35625, Q96J02, P25774, O14656, P10619, O60218, Q6P179, Q05469, Q8IUX4, Q70CQ2, P16219, P54727, Q9GZM7, P98082, P53634, P13611, Q96T88, Q13257, Q8IXJ6, Q9Y385, Q9H3G5, Q9UBR2, Q9Y679, P11217, P19971, P11021, P55072, P00813, Q96EB6, Q12884, Q9UHG3, P15090, P42765, Q9Y3Z3, Q13501, P51149, Q9NYU1, P18031, Q9UDR5, P33897, P51888, P35241,…	340	1616	16650	1.6667	0.566373	0.010655	0.346364
GOTERM_BP_FAT	GO:0007009~plasma membrane organization	17	4.62	0.000186	Q9HD26, P30273, Q8TF66, P05556, P21333, Q9UEU0, Q13636, Q03135, P19105, P35241, P84095, Q9BY43, Q14BN4, Q8IVF2, P98082, Q14393, Q96CW1	340	277	16650	3.00542	0.569724	0.010618	0.349575
GOTERM_BP_FAT	GO:0051603~proteolysis involved in cellular protein catabolic process	29	7.88	0.000194	Q96T88, Q13257, Q8IXJ6, Q9H444, Q9Y385, Q9H3G5, Q03135, Q9Y679, Q9UBR2, O43294, P51572, P11021, P55072, O14656, P25774, Q96J02, Q96EB6, P10619, Q12884, Q9UHG3, Q13501, Q9NYU1, P54727, Q70CQ2, Q9NYU2, Q9HBJ7, Q9GZM7, P98082, P53634	340	657	16650	2.16156	0.585565	0.01095	0.365095
GOTERM_BP_FAT	GO:0051129~negative regulation of cellular component organization	28	7.609	0.000197	Q99439, Q9UHB6, Q13257, Q8TF66, Q8IXJ6, Q9H444, O94813, Q03135, O95819, P08670, P50281, P29536, Q96EB6, Q9HD26, Q12884, P42765, K7EK07, Q9H2D6, Q93045, Q07954, P35241, P06396, Q8WVM8, Q9BY43, Q15063, P98082, Q9NQC3, Q96CW1	340	624	16650	2.1974	0.590454	0.010961	0.370005
GOTERM_BP_FAT	GO:0031032~actomyosin structure organization	12	3.261	0.000213	Q99439, P18084, P09493, Q15417, P05556, P51911, P63261, P29536, O60504, Q6ZN40, P35579, P35749, Q9Y613	340	147	16650	3.9976	0.620265	0.011739	0.401266
GOTERM_BP_FAT	GO:1990778~protein localization to cell periphery	15	4.076	0.000231	Q9HD26, P30273, Q8TF66, P05556, P21333, Q9UEU0, Q13636, Q03135, P19105, P35241, P84095, Q14BN4, P98082, Q14393, Q96CW1	340	226	16650	3.25026	0.64903	0.012536	0.433839
GOTERM_BP_FAT	GO:0018208~peptidyl-proline modification	8	2.174	0.000231	O15460, P45877, Q8IVL5, Q9NYL4, P23284, Q8IVL6, P07237, Q32P28	340	61	16650	6.42237	0.650069	0.012422	0.435065
GOTERM_BP_FAT	GO:0051128~regulation of cellular component organization	72	19.565	0.000244	Q8TF66, Q7Z3B1, Q9UHD8, Q9H444, Q03135, O94813, O43294, P29536, P50281, P53680, O60504, Q92562, Q96J02, O14656, Q0ZGT2, P05556, P05362, K7EK07, P21333, P30533, P35579, Q93045, Q07954, P09493, P14317, P16401, Q9BY43, Q8WVM8, Q15063, P98082, Q5T8U5, Q6FHJ7, Q96CW1, P54920, Q92608, Q9UHB6, Q99439, P02751, Q96T88, Q13257, P30273, Q9H4K7, Q8IXJ6, Q6PIJ6, Q9UMS6, Q9UEU0, O95819, P19105, H0YNE9, P84095,…	340	2323	16650	1.51781	0.669015	0.012924	0.458075
GOTERM_BP_FAT	GO:0071822~protein complex subunit organization	56	15.217	0.000244	P00973, P19474, Q9UHD8, Q9H444, P09601, O94813, Q03135, P08133, O15027, Q9TQE0, Q9BSJ2, O14653, P29536, P53680, O14656, P42566, Q5KU26, P05362, K7EK07, Q16778, Q92522, Q93045, P16403, P16402, P14317, Q8WVM8, Q9BY43, P16401, Q8TCT9, P53634, P54920, Q9UHB6, P02751, Q8IXJ6, Q9UBR2, Q6VEQ5, P28300, P55072, P62807, P35749, P62805, Q9HD26, Q8WXF7, Q9Y3Z3, Q13501, P50454, Q96A35, O15533, Q9H2D6, Q9UDR5,…	340	1674	16650	1.6382	0.669957	0.012807	0.459253
GOTERM_BP_FAT	GO:0044085~cellular component biogenesis	86	23.37	0.000249	P00973, P08648, P19474, Q9H6F5, Q9UHD8, Q12872, Q9H444, P09601, Q03135, O94813, P08133, P18084, Q9TQE0, O15027, Q9BSJ2, Q96E29, O14653, P50281, P29536, P53680, O60504, Q92562, O14656, P42566, Q8WUI4, Q5KU26, P05556, P05362, K7EK07, P21333, Q16778, Q92522, Q8WVM0, Q93045, P54727, P09493, O15066, P16403, P14317, P16402, P16401, Q9BY43, Q8WVM8, Q86Y82, Q9HBL0, Q8TCT9, P53634, P54920, Q9UHB6, P02751,…	340	2914	16650	1.44525	0.676557	0.01289	0.467602
GOTERM_BP_FAT	GO:0072583~clathrin-mediated endocytosis	7	1.902	0.00025	O95782, P98082, P53680, O14656, P09497, Q96CW1, P09496	340	44	16650	7.79078	0.679025	0.012831	0.470768
GOTERM_BP_FAT	GO:0050690~regulation of defense response to virus by virus	6	1.63	0.00027	Q92556, Q92608, P01730, O95782, P53680, Q96CW1	340	29	16650	10.1319	0.706006	0.013661	0.50705
GOTERM_BP_FAT	GO:0006461~protein complex assembly	50	13.587	0.00027	P00973, P19474, Q9UHD8, Q9H444, P09601, O94813, Q03135, P08133, O15027, Q9TQE0, Q9BSJ2, O14653, P29536, P53680, O14656, P42566, Q5KU26, P05362, K7EK07, Q16778, Q92522, Q93045, P16403, P16402, P14317, Q8WVM8, Q9BY43, P16401, Q8TCT9, P53634, P54920, P02751, Q8IXJ6, Q9UBR2, Q6VEQ5, P55072, P62807, P35749, P62805, Q9HD26, Q8WXF7, Q9Y3Z3, Q13501, Q9H2D6, O15533, Q9UDR5, O75396, P35241, P06396, Q9NQC3	340	1445	16650	1.69448	0.706815	0.01354	0.508187
GOTERM_BP_FAT	GO:0070271~protein complex biogenesis	50	13.587	0.000275	P00973, P19474, Q9UHD8, Q9H444, P09601, O94813, Q03135, P08133, O15027, Q9TQE0, Q9BSJ2, O14653, P29536, P53680, O14656, P42566, Q5KU26, P05362, K7EK07, Q16778, Q92522, Q93045, P16403, P16402, P14317, Q8WVM8, Q9BY43, P16401, Q8TCT9, P53634, P54920, P02751, Q8IXJ6, Q9UBR2, Q6VEQ5, P55072, P62807, P35749, P62805, Q9HD26, Q8WXF7, Q9Y3Z3, Q13501, Q9H2D6, O15533, Q9UDR5, O75396, P35241, P06396, Q9NQC3	340	1446	16650	1.69331	0.712774	0.013615	0.516672
GOTERM_BP_FAT	GO:0019511~peptidyl-proline hydroxylation	5	1.359	0.000326	O15460, Q8IVL5, Q8IVL6, P07237, Q32P28	340	17	16650	14.4031	0.771867	0.015935	0.61178
GOTERM_BP_FAT	GO:0018126~protein hydroxylation	5	1.359	0.000412	O15460, Q8IVL5, Q8IVL6, P07237, Q32P28	340	18	16650	13.6029	0.845847	0.019905	0.773421
GOTERM_BP_FAT	GO:0030168~platelet activation	12	3.261	0.000467	P12814, P02776, P19105, P30273, P84095, P24844, P17252, P63261, P21333, Q14393, Q13976, P35579	340	161	16650	3.64998	0.879892	0.022294	0.87619
GOTERM_BP_FAT	GO:0002831~regulation of response to biotic stimulus	11	2.989	0.000472	Q92556, Q92608, Q9UHD2, Q8IXJ6, P01730, P17252, O95782, P53680, Q96CW1, Q96J02, Q8IUX4	340	136	16650	3.96086	0.882616	0.022298	0.885632
GOTERM_BP_FAT	GO:0034613~cellular protein localization	53	14.402	0.000477	Q9Y5M8, Q8TF66, Q9H444, Q03135, Q5THJ4, O14653, P51572, P53680, O14656, P10619, P05556, P21333, P14317, Q9BY43, P16401, Q86Y82, O95782, P98082, Q8TCT9, Q5T8U5, P09497, P54920, Q96CW1, P09496, Q02818, P30273, P01730, Q9Y385, Q9UEU0, P19105, H0YNE9, P84095, Q9Y679, Q14BN4, O75084, P11021, P23497, Q14393, P55072, Q8NFQ8, Q96EB6, Q9HD26, P43307, P30040, P51149, Q13636, P18031, Q14012, P35241, O14662,…	340	1600	16650	1.62215	0.884924	0.022271	0.893807
GOTERM_BP_FAT	GO:0032970~regulation of actin filament-based process	18	4.891	0.000535	Q9UHB6, Q99439, P05362, P21333, Q9UMS6, P35579, Q9H2D6, O94813, Q03135, Q9Y613, Q07954, P09493, P35241, P06396, P14317, Q6VEQ5, P29536, O60504, Q6ZN40	340	335	16650	2.63125	0.911717	0.024712	1.00282
GOTERM_BP_FAT	GO:0007167~enzyme linked receptor protein signaling pathway	36	9.783	0.000545	P08648, Q9Y2B0, Q8IXJ6, P01730, O75339, Q5JVZ5, Q03135, Q9GZX9, P19105, P18084, P08670, O43294, Q92625, P11021, Q14393, O60496, P36543, P53680, P42566, Q96EB6, P05556, Q12841, P51149, P21281, P18031, Q92556, Q07954, Q9BZF1, P08253, P63261, Q12805, O95782, P98082, Q14767, Q96CW1, P09496	340	954	16650	1.84795	0.915713	0.024924	1.02186
GOTERM_BP_FAT	GO:0070727~cellular macromolecule localization	53	14.402	0.00057	Q9Y5M8, Q8TF66, Q9H444, Q03135, Q5THJ4, O14653, P51572, P53680, O14656, P10619, P05556, P21333, P14317, Q9BY43, P16401, Q86Y82, O95782, P98082, Q8TCT9, Q5T8U5, P09497, P54920, Q96CW1, P09496, Q02818, P30273, P01730, Q9Y385, Q9UEU0, P19105, H0YNE9, P84095, Q9Y679, Q14BN4, O75084, P11021, P23497, Q14393, P55072, Q8NFQ8, Q96EB6, Q9HD26, P43307, P30040, P51149, Q13636, P18031, Q14012, P35241, O14662,…	340	1613	16650	1.60908	0.924796	0.025798	1.06871
GOTERM_BP_FAT	GO:0006909~phagocytosis	16	4.348	0.000579	Q92608, Q99439, Q5KU26, P30273, P16284, Q5JVZ5, P51149, P35579, P12314, Q92556, Q07954, P06396, Q8WVM8, P63261, Q14393, P01743	340	277	16650	2.82863	0.927645	0.02592	1.08458
GOTERM_BP_FAT	GO:0018193~peptidyl-amino acid modification	42	11.413	0.000596	O15460, Q9UHD2, P08648, Q8IXJ6, Q8IVL5, Q9NYL4, P11388, P01730, P17252, Q8IVL6, Q9P2X0, Q9HC52, Q32P28, Q01658, Q9Y385, Q03135, P45877, Q14191, Q9H0E3, Q14393, P23497, P55072, Q96EB6, Q96MG7, Q8WUI4, P05362, P16284, Q9NYU1, P18031, P46977, Q5QPK2, Q14012, Q9NYU2, P16403, P23284, O60704, P16402, P14317, P16401, P07237, Q12805, Q9P2A4	340	1185	16650	1.73567	0.933119	0.026425	1.11688
GOTERM_BP_FAT	GO:0016197~endosomal transport	15	4.076	0.000631	Q13501, Q9H444, Q9UEU0, P51149, P35241, O14662, Q6VEQ5, Q9BY43, Q9UJC3, O14653, Q9GZM7, P98082, O95782, Q5T8U5, P42566	340	250	16650	2.93824	0.942981	0.027692	1.18237
GOTERM_BP_FAT	GO:0010941~regulation of cell death	50	13.587	0.000724	P02776, Q9UHD2, P08648, P49747, Q9H444, P09601, O94813, Q03135, Q14191, P51572, Q9HCU0, P35625, Q96J02, P05556, P05362, P21333, Q07954, P21730, P14317, Q9BY43, P07237, P98082, P53634, Q6FHJ7, Q13257, P30273, Q8IXJ6, P11388, P17252, P12814, O95819, Q969H8, P11021, P23497, Q14393, P55072, P00813, Q96EB6, Q12884, P50453, P42765, Q13501, Q86UE4, P30040, P18031, P28907, P48595, P06396, Q9Y5U9, Q9NQC3	340	1509	16650	1.62262	0.962649	0.031412	1.35579
GOTERM_BP_FAT	GO:0009057~macromolecule catabolic process	42	11.413	0.000774	Q96T88, Q13257, Q8IXJ6, Q9H444, Q9Y385, P06737, Q03135, Q9H3G5, Q9UBR2, P11217, Q9Y679, O43294, P51572, P11021, P35625, P98160, P55072, O14656, Q96J02, P25774, Q96EB6, P10619, Q12884, Q9UHG3, P21333, Q13501, P51149, Q9NYU1, P18031, P54727, Q70CQ2, P51888, O75396, Q9NYU2, P35241, P51884, Q9HBJ7, Q9GZM7, P98082, Q8TCT9, P53634, P13611	340	1201	16650	1.71254	0.970236	0.033228	1.44876
GOTERM_BP_FAT	GO:0001666~response to hypoxia	16	4.348	0.000804	Q96EB6, O00151, Q8IXJ6, P05362, O00469, P42765, P09601, Q03135, P28907, Q8WVM8, P08253, P07237, Q15063, P00749, P50281, P00813	340	286	16650	2.73961	0.973948	0.034143	1.50326
GOTERM_BP_FAT	GO:0042981~regulation of apoptotic process	47	12.772	0.000831	P02776, P08648, P30273, Q13257, P49747, Q8IXJ6, P11388, P17252, P09601, Q03135, O94813, O95819, P12814, Q14191, Q969H8, Q9HCU0, P51572, P11021, P35625, Q14393, P23497, P55072, Q96J02, P00813, Q96EB6, Q12884, P50453, P05556, P05362, P42765, Q13501, P21333, Q86UE4, P30040, P18031, P48595, P28907, Q07954, P06396, P21730, P14317, P07237, Q9Y5U9, P98082, Q9NQC3, Q6FHJ7, P53634	340	1400	16650	1.64401	0.976964	0.034947	1.55357
GOTERM_BP_FAT	GO:0044802~single-organism membrane organization	33	8.967	0.000846	Q92608, Q9Y5M8, P30273, Q8TF66, P17252, Q9H444, Q9UEU0, Q03135, P19105, H0YNE9, P84095, Q14BN4, O14653, Q14393, O14656, Q8NFQ8, Q9HD26, P05556, P42765, P21333, Q8NB49, P43307, P51149, Q13636, O75396, P35241, O14662, Q9BZF1, Q8IVF2, Q9BY43, Q86Y82, P98082, Q96CW1	340	866	16650	1.86608	0.978461	0.035232	1.58102
GOTERM_BP_FAT	GO:0006457~protein folding	14	3.804	0.000862	Q6ZRP7, P45877, Q9NYU2, Q9NYL4, P23284, Q9H3N1, P30533, P11021, Q32P28, P30040, Q13162, Q9NYU1, Q96KC8, O14656	340	229	16650	2.99383	0.980027	0.035586	1.61187
GOTERM_BP_FAT	GO:0007034~vacuolar transport	16	4.348	0.000888	Q13501, Q9H444, P51149, Q9UEU0, P35241, O14662, Q5THJ4, Q6VEQ5, Q9BY43, Q9UJC3, O14653, Q9GZM7, P98082, O95782, Q5T8U5, P42566	340	289	16650	2.71117	0.982242	0.036305	1.65988
GOTERM_BP_FAT	GO:0060341~regulation of cellular localization	32	8.696	0.000926	Q02818, P30273, Q8TF66, P01730, Q9Y385, P09601, Q9UEU0, Q03135, O95819, Q9TQE0, P84095, O75084, P51572, Q14393, P23497, O14656, Q96EB6, Q9HD26, P05556, Q9UIB8, Q969M3, P21333, P18031, Q14012, P35241, P06396, P14317, Q8WVM8, P55809, P98082, Q96CW1, P54920	340	834	16650	1.87897	0.985013	0.037467	1.72914
GOTERM_BP_FAT	GO:0016236~macroautophagy	13	3.533	0.000953	Q96EB6, Q9UHD2, Q13501, Q9H444, P09601, Q9UEU0, P51149, Q8WVM8, Q9BY43, Q86Y82, Q96E29, Q9GZQ8, P55072	340	203	16650	3.13605	0.986735	0.038194	1.77894
GOTERM_BP_FAT	GO:0033275~actin-myosin filament sliding	6	1.63	0.000982	P09493, P08670, P60660, P07951, P67936, P17661, Q6ZN40	340	38	16650	7.7322	0.988392	0.039005	1.83333
GOTERM_BP_FAT	GO:0030049~muscle filament sliding	6	1.63	0.000982	P09493, P08670, P60660, P07951, P67936, P17661, Q6ZN40	340	38	16650	7.7322	0.988392	0.039005	1.83333
GOTERM_BP_FAT	GO:0016241~regulation of macroautophagy	10	2.717	0.000986	Q96EB6, Q9UHD2, Q9BY43, Q8WVM8, Q13501, Q9H444, P09601, P51149, P36543, P21281	340	124	16650	3.94924	0.988606	0.038825	1.84094
GOTERM_BP_FAT	GO:0043067~regulation of programmed cell death	47	12.772	0.00101149	P02776, P08648, P30273, Q13257, P49747, Q8IXJ6, P11388, P17252, P09601, Q03135, O94813, O95819, P12814, Q14191, Q969H8, Q9HCU0, P51572, P11021, P35625, Q14393, P23497, P55072, Q96J02, P00813, Q96EB6, Q12884, P50453, P05556, P05362, P42765, Q13501, P21333, Q86UE4, P30040, P18031, P48595, P28907, Q07954, P06396, P21730, P14317, P07237, Q9Y5U9, P98082, Q9NQC3, Q6FHJ7, P53634	340	1413	16650	1.62889	0.989851	0.039467	1.88809
GOTERM_BP_FAT	GO:0002682~regulation of immune system process	46	12.5	0.00107698	Q92608, P02776, Q9UHD2, P30273, Q8NHJ6, P55899, P01730, P17252, P09601, Q5JVZ5, Q03135, O94813, Q9TQE0, Q96MX0, Q14393, P50281, P53680, Q96J02, P25774, P00813, P62805, Q96EB6, Q5KU26, Q8IWB7, P50453, P05556, P05362, Q9UIB8, P02747, Q5RJ85, Q9Y3Z3, Q8NB49, P18031, P12314, Q8IUX4, P28907, Q92556, P06396, P21730, P14317, P08253, P63261, O95782, Q9BT09, P01743, Q96CW1	340	1378	16650	1.63472	0.992462	0.041612	2.00917
GOTERM_BP_FAT	GO:0036293~response to decreased oxygen levels	16	4.348	0.00109788	Q96EB6, O00151, Q8IXJ6, P05362, O00469, P42765, P09601, Q03135, P28907, Q8WVM8, P08253, P07237, Q15063, P00749, P50281, P00813	340	295	16650	2.65603	0.993145	0.042045	2.04778
GOTERM_BP_FAT	GO:0010810~regulation of cell-substrate adhesion	12	3.261	0.00112367	P27658, P02751, O43854, Q7Z7G0, P08648, O75084, P21333, Q15063, P00749, P50281, P98095, Q9H2D6	340	179	16650	3.28294	0.993902	0.042652	2.09541
GOTERM_BP_FAT	GO:0072659~protein localization to plasma membrane	13	3.533	0.00112766	Q9HD26, P30273, Q8TF66, P05556, P21333, Q13636, P19105, P35241, P84095, Q14BN4, P98082, Q14393, Q96CW1	340	207	16650	3.07545	0.994012	0.042445	2.10277
GOTERM_BP_FAT	GO:0060333~interferon-gamma-mediated signaling pathway	8	2.174	0.00121282	P00973, P19474, Q9TQE0, P05362, Q5RJ85, P23497, P13284, P12314	340	80	16650	4.89706	0.995932	0.045204	2.25986
GOTERM_BP_FAT	GO:0043462~regulation of ATPase activity	7	1.902	0.00123845	Q96T88, P09493, Q15417, P07951, Q96KC8, Q8NFQ8, Q6ZN40, Q7Z7A4	340	59	16650	5.81007	0.996379	0.045762	2.30709
GOTERM_BP_FAT	GO:0065003~macromolecular complex assembly	54	14.674	0.00124713	P00973, P19474, Q9UHD8, Q12872, Q9H444, P09601, O94813, Q03135, P08133, O15027, Q9TQE0, Q9BSJ2, Q96E29, O14653, P29536, P53680, O14656, P42566, Q5KU26, P05362, K7EK07, Q16778, Q92522, Q93045, P54727, P16403, P16402, P14317, Q8WVM8, Q9BY43, P16401, Q8TCT9, P53634, P54920, P02751, Q8IXJ6, Q9UBR2, Q6VEQ5, P55072, P62807, P35749, P62805, Q9HD26, P35610, Q8WXF7, Q9Y3Z3, Q13501, O15533, Q9H2D6, Q9UDR5,…	340	1710	16650	1.54644	0.996519	0.045704	2.32309
GOTERM_BP_FAT	GO:0032880~regulation of protein localization	35	9.511	0.00124793	Q02818, P02751, Q8TF66, P17252, Q32P28, Q9Y385, Q9UEU0, O95819, Q9TQE0, P84095, P29966, O75084, P51572, Q14393, P23497, O14656, Q96EB6, Q9HD26, P05556, P21333, P30040, Q96KC8, P18031, P28907, Q07954, Q14012, P35241, P06396, P14317, Q8WVM8, P55809, P98082, Q15063, Q96CW1, A0A096LP25	340	962	16650	1.78167	0.996532	0.045366	2.32455
GOTERM_BP_FAT	GO:0010506~regulation of autophagy	15	4.076	0.00128114	Q96EB6, P10619, P19474, Q9UHD2, Q8IXJ6, Q13501, Q9H444, P09601, Q86UE4, P51149, P21281, Q8WVM8, Q9BY43, Q9GZQ8, P36543	340	269	16650	2.7307	0.997017	0.046176	2.38571
GOTERM_BP_FAT	GO:0032527~protein exit from endoplasmic reticulum	6	1.63	0.00139477	Q9Y679, P51572, Q8TCT9, Q9Y385, Q5T8U5, P55072	340	41	16650	7.16643	0.99822	0.049776	2.59469
GOTERM_BP_FAT	GO:0006900~membrane budding	9	2.446	0.00145329	O75396, O15027, Q9UBR2, Q9BY43, Q8WVM8, O14653, Q9H444, P53634, P54920	340	106	16650	4.15788	0.998635	0.051407	2.70215
GOTERM_BP_FAT	GO:0048207~vesicle targeting, rough ER to cis-Golgi	7	1.902	0.00147523	O75396, O15027, Q9UBR2, Q8WVM8, O14653, P53634, P54920	340	61	16650	5.61958	0.998765	0.05176	2.7424
GOTERM_BP_FAT	GO:0048208~COPII vesicle coating	7	1.902	0.00147523	O75396, O15027, Q9UBR2, Q8WVM8, O14653, P53634, P54920	340	61	16650	5.61958	0.998765	0.05176	2.7424
GOTERM_BP_FAT	GO:0071712~ER-associated misfolded protein catabolic process	4	1.087	0.00160554	Q9NYU2, Q9NYU1, P55072, O14656	340	12	16650	16.3235	0.999317	0.055775	2.98119
GOTERM_BP_FAT	GO:0006901~vesicle coating	7	1.902	0.001745	O75396, O15027, Q9UBR2, Q8WVM8, O14653, P53634, P54920	340	63	16650	5.44118	0.999637	0.060016	3.23614
GOTERM_BP_FAT	GO:0006886~intracellular protein transport	36	9.783	0.00174862	Q02818, Q9Y5M8, Q9H444, Q9Y385, Q9UEU0, P19105, H0YNE9, Q5THJ4, Q9Y679, O14653, O75084, P51572, Q14393, P23497, P55072, P53680, Q96EB6, P10619, P21333, P43307, P30040, P51149, Q14012, O14662, P14317, Q9BY43, Q86Y82, O95782, P98082, Q8TCT9, Q5T8U5, P09497, Q14767, Q96CW1, P54920, P09496	340	1020	16650	1.72837	0.999643	0.059685	3.24275
GOTERM_BP_FAT	GO:0050688~regulation of defense response to virus	8	2.174	0.00197716	Q92556, Q92608, P01730, O95782, P53680, Q96CW1, Q96J02, Q8IUX4	340	87	16650	4.50304	0.999874	0.066726	3.65913
GOTERM_BP_FAT	GO:0070482~response to oxygen levels	16	4.348	0.00202982	Q96EB6, O00151, Q8IXJ6, P05362, O00469, P42765, P09601, Q03135, P28907, Q8WVM8, P08253, P07237, Q15063, P00749, P50281, P00813	340	314	16650	2.49532	0.999901	0.067938	3.75484
GOTERM_BP_FAT	GO:1903513~endoplasmic reticulum to cytosol transport	5	1.359	0.00204599	Q9Y679, P51572, Q8TCT9, Q9Y385, P55072	340	27	16650	9.06863	0.999908	0.06796	3.7842
GOTERM_BP_FAT	GO:0030970~retrograde protein transport, ER to cytosol	5	1.359	0.00204599	Q9Y679, P51572, Q8TCT9, Q9Y385, P55072	340	27	16650	9.06863	0.999908	0.06796	3.7842
GOTERM_BP_FAT	GO:0048199~vesicle targeting, to, from or within Golgi	7	1.902	0.00205064	O75396, O15027, Q9UBR2, Q8WVM8, O14653, P53634, P54920	340	65	16650	5.27376	0.99991	0.067615	3.79264
GOTERM_BP_FAT	GO:0090114~COPII-coated vesicle budding	7	1.902	0.00205064	O75396, O15027, Q9UBR2, Q8WVM8, O14653, P53634, P54920	340	65	16650	5.27376	0.99991	0.067615	3.79264
GOTERM_BP_FAT	GO:0042059~negative regulation of epidermal growth factor receptor signaling pathway	6	1.63	0.00212814	O95782, P51149, P53680, Q96CW1, P42566, P09496	340	45	16650	6.52941	0.999936	0.069577	3.93327
GOTERM_BP_FAT	GO:1903076~regulation of protein localization to plasma membrane	7	1.902	0.00221782	Q9HD26, Q8TF66, P84095, P05556, P98082, Q9UEU0, Q96CW1	340	66	16650	5.19385	0.999958	0.071887	4.09576
GOTERM_BP_FAT	GO:0006487~protein N-linked glycosylation	8	2.174	0.00225245	Q5QPK2, Q9NYU2, Q9P2X0, O60476, Q9Y385, Q9NYU1, P55072, P46977	340	89	16650	4.40185	0.999964	0.072452	4.15844
GOTERM_BP_FAT	GO:1901185~negative regulation of ERBB signaling pathway	6	1.63	0.00234849	O95782, P51149, P53680, Q96CW1, P42566, P09496	340	46	16650	6.38747	0.999977	0.074896	4.33205
GOTERM_BP_FAT	GO:0006914~autophagy	19	5.163	0.00239285	Q96EB6, P10619, P19474, Q9UHD2, Q8IXJ6, Q13501, Q9H444, P09601, Q86UE4, P51149, Q9UEU0, P21281, Q8WVM8, Q9BY43, Q86Y82, Q96E29, Q9GZQ8, P36543, P55072	340	418	16650	2.22594	0.999981	0.075725	4.41214
GOTERM_BP_FAT	GO:1904375~regulation of protein localization to cell periphery	7	1.902	0.00239507	Q9HD26, Q8TF66, P84095, P05556, P98082, Q9UEU0, Q96CW1	340	67	16650	5.11633	0.999981	0.075269	4.41615
GOTERM_BP_FAT	GO:0098602~single organism cell adhesion	29	7.88	0.00261249	Q92608, P02751, P30273, P08648, Q7Z3B1, P01730, P17252, Q03135, P12814, P19105, P18084, Q9TQE0, Q9Y2H6, O75084, Q14393, P00813, P05556, P05362, Q5RJ85, P21333, Q13976, P35579, Q9H2D6, P35241, P06396, P24844, P63261, Q15063, Q13683	340	779	16650	1.82304	0.999993	0.081263	4.80777
GOTERM_BP_FAT	GO:0040017~positive regulation of locomotion	19	5.163	0.00265035	P02776, P02751, Q8WUI4, P08648, Q8TF66, P05362, P17252, P43121, O94813, Q14005, Q15746, P35241, P21730, P11021, P98082, Q15063, P00749, Q14393, P50281	340	422	16650	2.20484	0.999994	0.081833	4.87581
GOTERM_BP_FAT	GO:0002474~antigen processing and presentation of peptide antigen via MHC class I	8	2.174	0.00271974	P18084, P30273, Q5RJ85, P51572, Q6P179, P13284, O15533, P12314	340	92	16650	4.25831	0.999996	0.08332	5.00039
GOTERM_BP_FAT	GO:0022603~regulation of anatomical structure morphogenesis	36	9.783	0.00279317	P02776, P02751, P80723, P08648, Q9UHD8, P17252, P09601, O94813, Q93074, P19105, Q969H8, O43294, O75084, P23497, P53680, Q6ZN40, P00813, Q96EB6, Q8WUI4, Q9NY15, P05362, P21333, Q86UE4, P35579, Q9H2D6, P09493, Q14012, P35241, P06396, P21730, P63218, O95782, P98082, Q15063, Q9NQC3, Q13683, Q96CW1	340	1051	16650	1.67739	0.999997	0.084902	5.13205
GOTERM_BP_FAT	GO:0007369~gastrulation	11	2.989	0.00280089	Q9GZX9, P27658, P02751, P18084, P08648, P05556, P08253, O75084, P12107, P50281, Q13683	340	172	16650	3.13184	0.999997	0.084561	5.14589
GOTERM_BP_FAT	GO:0006508~proteolysis	52	14.13	0.00283921	P19474, H0YNG3, Q9H444, Q03135, O43294, P51572, P35625, P50281, P25774, O14656, Q96J02, P10619, P02747, Q6P179, P35579, Q70CQ2, P54727, Q8IUX7, P21730, Q9GZM7, P98082, Q8TCT9, P00749, P53634, Q96T88, P02751, P36269, Q13257, Q8IXJ6, Q9Y385, Q9H3G5, Q9UBR2, Q9Y679, P11021, Q14393, P55072, Q96EB6, Q12884, Q9UHG3, P50453, Q13501, Q8NCM8, P50454, Q96KC8, Q9NYU1, P48595, Q9NYU2, P06396, Q9HBJ7, P08253,…	340	1693	16650	1.50412	0.999997	0.085104	5.21451
GOTERM_BP_FAT	GO:0030100~regulation of endocytosis	12	3.261	0.00293091	Q92608, Q99439, P30273, P30533, P98082, Q14393, Q6FHJ7, P53680, O14656, P18031, Q03135, A0A096LP25	340	202	16650	2.90914	0.999998	0.087158	5.37856
GOTERM_BP_FAT	GO:0022406~membrane docking	7	1.902	0.00299104	H0YNE9, O14662, P05362, Q8WVM8, Q86Y82, P51149, Q9UEU0	340	70	16650	4.89706	0.999999	0.08829	5.48597
GOTERM_BP_FAT	GO:0016050~vesicle organization	15	4.076	0.00299749	O75396, O15027, O14662, Q9UBR2, Q9BY43, Q8WVM8, Q86Y82, O14653, Q9H444, P51149, Q9UEU0, P53634, Q03135, P54920, P42566	340	295	16650	2.49003	0.999999	0.087901	5.49749
GOTERM_BP_FAT	GO:0043933~macromolecular complex subunit organization	70	19.022	0.0030855	P00973, P19474, Q9UHD8, Q12872, Q9H444, Q9HC52, P09601, Q03135, O94813, P08133, Q9TQE0, O15027, Q9BSJ2, Q96E29, O14653, Q9H0E3, P29536, P53680, O14656, P42566, Q8WUI4, Q5KU26, P05362, K7EK07, Q16778, Q92522, Q93045, Q16777, Q70CQ2, P54727, P16403, P14317, P16402, P16401, Q9BY43, Q8WVM8, Q8TCT9, P53634, P54920, Q9UHB6, P02751, Q96T88, Q8IXJ6, P17252, Q01658, Q9UBR2, Q6VEQ5, P28300, P62807, P55072,…	340	2461	16650	1.39291	0.999999	0.089787	5.6545
GOTERM_BP_FAT	GO:0055114~oxidation-reduction process	34	9.239	0.00333246	Q6ZRP7, Q8TC12, O15460, Q8IVL5, Q8IVL6, O00469, Q32P28, P09601, P06737, Q13162, P05091, Q3SY69, Q96SL4, P11217, Q9H3N1, P28300, P55072, Q6UVY6, Q9UHG3, Q9Y394, Q9NY15, P42765, O60218, Q9UDR5, P33897, P16219, P10606, Q969G5, O75390, P13284, Q16853, Q6YN16, O14569, P00387	340	983	16650	1.69379	1	0.096014	6.09375
GOTERM_BP_FAT	GO:0035967~cellular response to topologically incorrect protein	10	2.717	0.00348772	Q9Y5M8, Q9NYU2, Q969H8, O14653, P11021, P43307, Q9NYU1, P55072, O14656, P18031	340	149	16650	3.28662	1	0.099633	6.3689
GOTERM_BP_FAT	GO:0006955~immune response	48	13.043	0.00371104	Q92608, P00973, P02776, Q9UHD2, P30273, Q8NHJ6, P19474, P55899, Q8IXJ6, P01730, P09601, Q5JVZ5, Q03135, P22897, Q9TQE0, Q96MX0, P23497, Q14393, P62807, Q96J02, P25774, P00813, Q96EB6, Q5KU26, Q8IWB7, P50453, P05362, Q9UIB8, P02747, Q5RJ85, Q9Y3Z3, Q6P179, Q16778, O15533, P18031, P12314, Q8IUX4, Q14005, P28907, Q92556, P21730, P08253, P63261, Q9GZM7, P53634, Q9BT09, P01743, P13284	340	1551	16650	1.51553	1	0.105018	6.76334
GOTERM_BP_FAT	GO:0051604~protein maturation	14	3.804	0.00387218	H0YNG3, P50454, Q8NCM8, Q13162, P35579, Q8IUX7, P06396, Q9UBR2, P21730, Q9BU23, Q8TCT9, Q14393, P50281, P25774	340	271	16650	2.52985	1	0.108653	7.04696
GOTERM_BP_FAT	GO:0006887~exocytosis	18	4.891	0.00390806	P02776, P02751, P30273, Q9UIB8, P16284, P21333, P09601, P51149, Q9UEU0, Q13636, P40222, P12814, O75396, H0YNE9, Q8WVM8, P35625, Q14393, P54920	340	404	16650	2.18186	1	0.108933	7.11001
GOTERM_BP_FAT	GO:0046813~receptor-mediated virion attachment to host cell	3	0.815	0.00396864	Q8TF66, P05362, Q14393	340	5	16650	29.3823	1	0.109855	7.21635
GOTERM_BP_FAT	GO:0006952~defense response	47	12.772	0.00411156	Q92608, P00973, P02776, P36269, P02751, Q9UHD2, P30273, P19474, Q8IXJ6, P33241, P01730, J3KQL8, P09601, Q03135, P22897, Q9TQE0, P23497, P53680, P62807, Q96J02, P00813, P25774, Q5KU26, Q8IWB7, P50453, P05556, Q9NY15, P15090, P05362, Q9UIB8, P02747, Q5RJ85, Q9Y3Z3, Q16778, P18031, P12314, Q7Z7A4, Q8IUX4, Q92556, P21730, Q86VB7, P08253, O95782, Q16853, Q9BT09, P13284, Q96CW1	340	1518	16650	1.51622	1	0.1129	7.4668
GOTERM_BP_FAT	GO:1903729~regulation of plasma membrane organization	7	1.902	0.00422148	Q9HD26, Q8TF66, P84095, P05556, P98082, Q9UEU0, Q96CW1	340	75	16650	4.57059	1	0.11505	7.65899
GOTERM_BP_FAT	GO:0070252~actin-mediated cell contraction	8	2.174	0.00433149	P09493, P08670, P60660, P07951, P21333, P67936, P17661, Q03135, Q6ZN40	340	100	16650	3.91765	1	0.11717	7.85094
GOTERM_BP_FAT	GO:0050900~leukocyte migration	17	4.62	0.00457075	P02776, P02751, P30273, P08648, P05556, P05362, Q9UIB8, P16284, P09601, P35579, Q03135, O94813, Q14005, P21730, Q14393, O60496, P00813	340	376	16650	2.2141	1	0.122514	8.26714
GOTERM_BP_FAT	GO:0006903~vesicle targeting	7	1.902	0.00480579	O75396, O15027, Q9UBR2, Q8WVM8, O14653, P53634, P54920	340	77	16650	4.45187	1	0.127657	8.67426
GOTERM_BP_FAT	GO:0043901~negative regulation of multi-organism process	10	2.717	0.00491505	P00973, P19474, Q8IXJ6, P06396, Q13501, P23497, Q13162, Q96J02, P00813, Q8IUX4	340	157	16650	3.11915	1	0.129613	8.86292
GOTERM_BP_FAT	GO:0060627~regulation of vesicle-mediated transport	19	5.163	0.00504433	Q92608, Q99439, P30273, Q9UIB8, Q969M3, P30533, P09601, P51149, Q03135, P18031, P35241, Q8WVM8, P98082, Q14393, Q6FHJ7, P53680, O14656, P54920, A0A096LP25	340	449	16650	2.07225	1	0.13203	9.08567
GOTERM_BP_FAT	GO:0034330~cell junction organization	13	3.533	0.00515232	P12814, P02751, Q8WUI4, H0YNE9, P08648, P35241, P17252, P63261, P21333, Q9HBL0, Q86UE4, P50281, Q03135	340	249	16650	2.5567	1	0.133896	9.27136
GOTERM_BP_FAT	GO:0043066~negative regulation of apoptotic process	29	7.88	0.0051571	P02776, P30273, Q13257, P08648, P49747, P17252, P09601, Q03135, O95819, Q969H8, P11021, Q14393, P00813, Q96J02, Q96EB6, P50453, P05556, P05362, P42765, P21333, Q13501, Q86UE4, P18031, P48595, P28907, Q07954, P21730, P14317, P98082	340	818	16650	1.73612	1	0.133252	9.27956
GOTERM_BP_FAT	GO:0035966~response to topologically incorrect protein	11	2.989	0.0052487	Q9Y5M8, Q9NYU2, Q969H8, O14653, P11021, P43307, P50454, Q9NYU1, P55072, O14656, P18031	340	188	16650	2.8653	1	0.134694	9.43678
GOTERM_BP_FAT	GO:0008219~cell death	57	15.489	0.00528106	P02776, P08648, Q9UHD2, P49747, Q9H444, P09601, P06737, Q5JVZ5, O94813, Q03135, P08133, Q14191, Q969N2, P51572, Q9HCU0, P35625, Q96J02, Q96HS1, P05556, P05362, P21333, Q07954, P21730, P14317, Q9BY43, P07237, P98082, P53634, Q6FHJ7, Q9BTC0, Q13257, P30273, Q8IXJ6, P11388, P17252, P12814, O95819, Q969H8, P11021, P23497, Q14393, P55072, P00813, Q96EB6, Q12884, P50453, P42765, Q13501, Q86UE4, P30040,…	340	1958	16650	1.4256	1	0.134709	9.49226
GOTERM_BP_FAT	GO:0070201~regulation of establishment of protein localization	29	7.88	0.00530717	Q02818, P02751, Q8TF66, P17252, Q32P28, Q9Y385, O95819, Q9TQE0, P84095, P29966, O75084, P51572, Q14393, P23497, Q96EB6, Q9HD26, P05556, P21333, P30040, Q96KC8, P18031, P28907, Q07954, Q14012, P14317, Q8WVM8, P55809, Q15063, P98082	340	820	16650	1.73189	1	0.134576	9.53699
GOTERM_BP_FAT	GO:0043902~positive regulation of multi-organism process	10	2.717	0.00533428	Q9UHD2, P19474, O95793, Q8IXJ6, P23284, P11388, P17252, P07237, Q9H444, P51149	340	159	16650	3.07991	1	0.134468	9.58342
GOTERM_BP_FAT	GO:0031669~cellular response to nutrient levels	10	2.717	0.00533428	Q96EB6, Q14191, Q8IXJ6, P05362, Q9GZQ8, Q15063, P11021, Q14393, P09601, Q03135	340	159	16650	3.07991	1	0.134468	9.58342
GOTERM_BP_FAT	GO:0060548~negative regulation of cell death	31	8.424	0.00533552	P02776, P30273, Q13257, P08648, P49747, P17252, Q9H444, P09601, Q03135, O95819, Q969H8, P11021, Q14393, Q96J02, P00813, Q96EB6, P50453, P05556, P05362, P42765, P21333, Q13501, Q86UE4, P18031, P48595, P28907, Q07954, P21730, P14317, Q9BY43, P98082	340	897	16650	1.69241	1	0.133757	9.58555
GOTERM_BP_FAT	GO:0008105~asymmetric protein localization	4	1.087	0.00544001	Q9HD26, P35241, Q8NCM8, P54920	340	18	16650	10.8824	1	0.135452	9.76427
GOTERM_BP_FAT	GO:0030048~actin filament-based movement	9	2.446	0.00564302	P09493, P08670, P60660, P07951, P21333, P67936, P17661, Q03135, Q6ZN40, P35579	340	132	16650	3.3389	1	0.139389	10.1106
GOTERM_BP_FAT	GO:0030968~endoplasmic reticulum unfolded protein response	9	2.446	0.00564302	Q9Y5M8, Q9NYU2, Q969H8, O14653, P11021, P43307, Q9NYU1, P55072, P18031	340	132	16650	3.3389	1	0.139389	10.1106
GOTERM_BP_FAT	GO:0010811~positive regulation of cell-substrate adhesion	8	2.174	0.00594993	P27658, P02751, O43854, Q7Z7G0, P08648, P21333, P98095, Q9H2D6	340	106	16650	3.69589	1	0.145621	10.6317
GOTERM_BP_FAT	GO:0007229~integrin-mediated signaling pathway	8	2.174	0.00594993	P18084, P30273, P08648, P05556, P21333, P98082, Q13683, P35579	340	106	16650	3.69589	1	0.145621	10.6317
GOTERM_BP_FAT	GO:1901880~negative regulation of protein depolymerization	6	1.63	0.00598362	Q9UHB6, P35241, P06396, P29536, Q9H2D6, Q93045	340	57	16650	5.1548	1	0.145603	10.6888
GOTERM_BP_FAT	GO:0034329~cell junction assembly	11	2.989	0.00606782	P12814, P02751, Q8WUI4, P08648, P17252, P63261, P21333, Q9HBL0, Q86UE4, P50281, Q03135	340	192	16650	2.80561	1	0.146717	10.8311
GOTERM_BP_FAT	GO:0043069~negative regulation of programmed cell death	29	7.88	0.00612155	P02776, P30273, Q13257, P08648, P49747, P17252, P09601, Q03135, O95819, Q969H8, P11021, Q14393, P00813, Q96J02, Q96EB6, P50453, P05556, P05362, P42765, P21333, Q13501, Q86UE4, P18031, P48595, P28907, Q07954, P21730, P14317, P98082	340	829	16650	1.71308	1	0.147139	10.9219
GOTERM_BP_FAT	GO:0002576~platelet degranulation	8	2.174	0.00625837	P12814, P02776, P02751, P30273, P16284, P21333, P35625, Q14393	340	107	16650	3.66135	1	0.149391	11.1526
GOTERM_BP_FAT	GO:0002764~immune response-regulating signaling pathway	21	5.707	0.0063237	Q5KU26, P30273, Q9UHD2, Q8IWB7, P55899, P01730, Q5RJ85, Q5JVZ5, Q03135, P12314, Q92556, P28907, Q9TQE0, Q96MX0, P21730, P63261, P01743, Q9BT09, Q96J02, P00813, P25774	340	531	16650	1.93669	1	0.150046	11.2625
GOTERM_BP_FAT	GO:0071218~cellular response to misfolded protein	4	1.087	0.00636369	Q9NYU2, Q9NYU1, P55072, O14656	340	19	16650	10.3096	1	0.150141	11.3298
GOTERM_BP_FAT	GO:0010324~membrane invagination	6	1.63	0.00644136	Q92556, P30273, P06396, Q9BY43, P35579, P12314	340	58	16650	5.06592	1	0.151052	11.4602
GOTERM_BP_FAT	GO:0071346~cellular response to interferon-gamma	9	2.446	0.00644355	P00973, P22897, P19474, Q9TQE0, P05362, Q5RJ85, P23497, P13284, P12314	340	135	16650	3.26471	1	0.150326	11.4639
GOTERM_BP_FAT	GO:0034620~cellular response to unfolded protein	9	2.446	0.00644355	Q9Y5M8, Q9NYU2, Q969H8, O14653, P11021, P43307, Q9NYU1, P55072, P18031	340	135	16650	3.26471	1	0.150326	11.4639
GOTERM_BP_FAT	GO:0030155~regulation of cell adhesion	24	6.522	0.0065176	P27658, P02751, P08648, P01730, P17252, Q03135, Q9TQE0, O75084, P50281, P98095, P00813, Q6ZN40, Q7Z7G0, P05362, Q5RJ85, P21333, Q16363, Q13976, Q9H2D6, O43854, P09493, P35241, P06396, Q15063, P00749	340	643	16650	1.82783	1	0.151148	11.5881
GOTERM_BP_FAT	GO:0030225~macrophage differentiation	5	1.359	0.00656567	Q96EB6, P02776, P14317, P17252, P02747	340	37	16650	6.61765	1	0.151407	11.6686
GOTERM_BP_FAT	GO:0051651~maintenance of location in cell	8	2.174	0.00657859	Q9HD26, Q5THJ4, P06396, P01730, P02792, P21333, P11021, Q03135	340	108	16650	3.62745	1	0.15092	11.6903
GOTERM_BP_FAT	GO:0012501~programmed cell death	54	14.674	0.00666698	P02776, P08648, P49747, P09601, P06737, Q5JVZ5, O94813, Q03135, P08133, Q14191, Q969N2, P51572, Q9HCU0, P35625, Q96J02, Q96HS1, P05556, P05362, P21333, Q07954, P21730, P14317, P07237, P98082, P53634, Q6FHJ7, Q9BTC0, Q13257, P30273, Q8IXJ6, P11388, P17252, P12814, O95819, Q969H8, P11021, P23497, Q14393, P55072, P00813, Q96EB6, Q12884, P50453, P42765, Q13501, Q86UE4, P30040, P18031, P48595, P28907,…	340	1852	16650	1.42787	1	0.152026	11.8382
GOTERM_BP_FAT	GO:0050776~regulation of immune response	31	8.424	0.00670833	Q9UHD2, P30273, P55899, P01730, P09601, Q5JVZ5, Q03135, Q9TQE0, Q96MX0, Q96J02, P00813, P25774, Q96EB6, Q5KU26, Q8IWB7, P50453, P05556, P05362, P02747, Q9UIB8, Q9Y3Z3, Q5RJ85, P18031, P12314, P28907, Q92556, P21730, P08253, P63261, P01743, Q9BT09	340	912	16650	1.66457	1	0.152136	11.9073
GOTERM_BP_FAT	GO:0007599~hemostasis	16	4.348	0.00675768	P02776, Q12884, P30273, P17252, K7EK07, P21333, Q13976, P35579, Q03135, P12814, P19105, P84095, P24844, P63261, Q14393, P00749	340	358	16650	2.18863	1	0.152411	11.9897
GOTERM_BP_FAT	GO:0050817~coagulation	16	4.348	0.00675768	P02776, Q12884, P30273, P17252, K7EK07, P21333, Q13976, P35579, Q03135, P12814, P19105, P84095, P24844, P63261, Q14393, P00749	340	358	16650	2.18863	1	0.152411	11.9897
GOTERM_BP_FAT	GO:0007169~transmembrane receptor protein tyrosine kinase signaling pathway	24	6.522	0.00713601	Q96EB6, P08648, Q8IXJ6, P01730, O75339, P51149, Q5JVZ5, P21281, P18031, Q92556, Q07954, P19105, Q9BZF1, P08253, Q92625, P63261, Q12805, O95782, O60496, P53680, P36543, Q96CW1, P42566, P09496	340	648	16650	1.81373	1	0.159465	12.619
GOTERM_BP_FAT	GO:0048584~positive regulation of response to stimulus	58	15.761	0.00715637	P02776, P08648, Q9UHD2, Q9HC52, P09601, Q5JVZ5, Q03135, O94813, Q9GZX9, Q9TQE0, Q96MX0, O43294, P51572, P35625, O60504, Q96J02, P25774, Q5KU26, Q9H2K8, P05362, P02747, P21333, P12314, Q70CQ2, P26447, P21730, P14317, P98082, P53634, P01743, Q9BT09, Q6FHJ7, P30273, P01730, P17252, Q969H8, O75084, Q14393, P00813, Q96EB6, Q8IWB7, P15090, P16284, Q8NCM8, Q86UE4, P30040, P18031, Q14005, P28907, Q92556,…	340	2030	16650	1.39916	1	0.159104	12.6527
GOTERM_BP_FAT	GO:0031647~regulation of protein stability	12	3.261	0.00718984	Q96EB6, P10619, P19474, P06396, P23284, P16401, Q9P2X0, Q86Y82, P21333, Q32P28, P13284, A0A096LP25	340	228	16650	2.5774	1	0.159013	12.7081
GOTERM_BP_FAT	GO:0030835~negative regulation of actin filament depolymerization	5	1.359	0.00722258	Q9UHB6, P35241, P06396, P29536, Q9H2D6	340	38	16650	6.4435	1	0.158909	12.7623
GOTERM_BP_FAT	GO:0030335~positive regulation of cell migration	17	4.62	0.0072711	P02776, P02751, Q8WUI4, P08648, Q8TF66, P05362, P17252, P43121, Q15746, P35241, P21730, P11021, P98082, Q15063, Q14393, P00749, P50281	340	395	16650	2.10759	1	0.159123	12.8426
GOTERM_BP_FAT	GO:0016337~single organismal cell-cell adhesion	26	7.065	0.00733789	Q92608, P30273, P08648, Q7Z3B1, P01730, P17252, Q03135, P12814, P19105, P18084, Q9TQE0, Q9Y2H6, O75084, Q14393, P00813, P05556, P05362, Q5RJ85, P21333, Q13976, P35579, P35241, P06396, P24844, P63261, Q13683	340	725	16650	1.75619	1	0.1597	12.953
GOTERM_BP_FAT	GO:1903077~negative regulation of protein localization to plasma membrane	4	1.087	0.00737518	Q9HD26, Q8TF66, P98082, Q96CW1	340	20	16650	9.79412	1	0.159685	13.0146
GOTERM_BP_FAT	GO:0045649~regulation of macrophage differentiation	4	1.087	0.00737518	P02776, P14317, P17252, P02747	340	20	16650	9.79412	1	0.159685	13.0146
GOTERM_BP_FAT	GO:0043242~negative regulation of protein complex disassembly	6	1.63	0.0074295	Q9UHB6, P35241, P06396, P29536, Q9H2D6, Q93045	340	60	16650	4.89706	1	0.160006	13.1042
GOTERM_BP_FAT	GO:0032956~regulation of actin cytoskeleton organization	14	3.804	0.0074335	Q9UHB6, P05362, Q9UMS6, Q9H2D6, O94813, Q9Y613, Q07954, P09493, P35241, P06396, P14317, Q6VEQ5, P29536, O60504, Q6ZN40	340	294	16650	2.33193	1	0.159334	13.1108
GOTERM_BP_FAT	GO:0002684~positive regulation of immune system process	32	8.696	0.00753425	P02776, Q9UHD2, P30273, P01730, P17252, P09601, Q5JVZ5, Q03135, Q9TQE0, Q96MX0, Q14393, P50281, Q96J02, P00813, P25774, Q96EB6, Q5KU26, Q8IWB7, P05362, P02747, Q9UIB8, Q5RJ85, Q8NB49, P12314, P28907, Q92556, P21730, P14317, P08253, P63261, P01743, Q9BT09	340	960	16650	1.63235	1	0.160563	13.2767
GOTERM_BP_FAT	GO:0048585~negative regulation of response to stimulus	42	11.413	0.00804561	P02776, Q8TF66, Q8IXJ6, O75339, Q9Y385, P09601, Q03135, O94813, Q93074, O95819, Q9GZX9, O43294, P11021, P35625, Q14393, P50281, P53680, Q96J02, P00813, P42566, Q96EB6, Q8WUI4, Q9H2K8, P50453, P05556, P05362, Q9UIB8, P42765, Q5RJ85, P30533, Q13976, P51149, P18031, Q07954, Q969G5, O95782, Q7Z5L7, P98082, P00749, Q6FHJ7, Q96CW1, P09496	340	1369	16650	1.50239	1	0.169729	14.1145
GOTERM_BP_FAT	GO:0051259~protein oligomerization	19	5.163	0.00847283	P00973, Q9HD26, Q5KU26, P19474, Q8WXF7, Q9UHD8, Q9Y3Z3, Q13501, Q9H444, P09601, Q03135, P08133, Q9UDR5, Q9TQE0, Q9BY43, Q8TCT9, P55072, O14656, P62805	340	473	16650	1.96711	1	0.177109	14.8086
GOTERM_BP_FAT	GO:1900027~regulation of ruffle assembly	4	1.087	0.00847636	P35241, P84095, P05362, Q03135	340	21	16650	9.32773	1	0.17637	14.8143
GOTERM_BP_FAT	GO:1904376~negative regulation of protein localization to cell periphery	4	1.087	0.00847636	Q9HD26, Q8TF66, P98082, Q96CW1	340	21	16650	9.32773	1	0.17637	14.8143
GOTERM_BP_FAT	GO:0032272~negative regulation of protein polymerization	6	1.63	0.00851861	P35241, P06396, P29536, O94813, Q9H2D6, Q93045	340	62	16650	4.73909	1	0.176367	14.8826
GOTERM_BP_FAT	GO:0048013~ephrin receptor signaling pathway	7	1.902	0.00865106	P19105, P08253, Q92625, P63261, O95782, P53680, Q96CW1	340	87	16650	3.94016	1	0.178053	15.0966
GOTERM_BP_FAT	GO:0006986~response to unfolded protein	10	2.717	0.00877303	Q9Y5M8, Q9NYU2, Q969H8, O14653, P11021, P43307, P50454, Q9NYU1, P55072, P18031	340	172	16650	2.84713	1	0.179525	15.2931
GOTERM_BP_FAT	GO:0022617~extracellular matrix disassembly	7	1.902	0.00912958	P02751, Q12884, P06396, P08253, P50281, P98160, P25774	340	88	16650	3.89539	1	0.1853	15.8652
GOTERM_BP_FAT	GO:0006997~nucleus organization	9	2.446	0.00936567	Q9HD26, Q9BZF1, P17252, Q9BY43, K7EK07, Q9H444, Q9NQC3, O14656, Q8NFQ8	340	144	16650	3.06066	1	0.188791	16.2419
GOTERM_BP_FAT	GO:0051788~response to misfolded protein	4	1.087	0.00966885	Q9NYU2, Q9NYU1, P55072, O14656	340	22	16650	8.90374	1	0.193444	16.7235
GOTERM_BP_FAT	GO:0061082~myeloid leukocyte cytokine production	4	1.087	0.00966885	Q96EB6, P30273, Q14393, P09601	340	22	16650	8.90374	1	0.193444	16.7235
GOTERM_BP_FAT	GO:1904705~regulation of vascular smooth muscle cell proliferation	4	1.087	0.00966885	P09493, P08253, P51911, P09601, Q6ZN40	340	22	16650	8.90374	1	0.193444	16.7235
GOTERM_BP_FAT	GO:1990874~vascular smooth muscle cell proliferation	4	1.087	0.00966885	P09493, P08253, P51911, P09601, Q6ZN40	340	22	16650	8.90374	1	0.193444	16.7235
GOTERM_BP_FAT	GO:2000147~positive regulation of cell motility	17	4.62	0.00991216	P02776, P02751, Q8WUI4, P08648, Q8TF66, P05362, P17252, P43121, Q15746, P35241, P21730, P11021, P98082, Q15063, Q14393, P00749, P50281	340	409	16650	2.03545	1	0.196958	17.108
GOTERM_BP_FAT	GO:0032507~maintenance of protein location in cell	7	1.902	0.0101429	Q9HD26, Q5THJ4, P06396, P01730, P21333, P11021, Q03135	340	90	16650	3.80882	1	0.200202	17.471
GOTERM_BP_FAT	GO:0030574~collagen catabolic process	6	1.63	0.0103521	P27658, P08253, P12107, P50281, P25774, P39059	340	65	16650	4.52036	1	0.203025	17.799
GOTERM_BP_FAT	GO:0006892~post-Golgi vesicle-mediated transport	6	1.63	0.0103521	Q9HD26, Q8WVM8, O14653, O95782, Q9UEU0, P42566	340	65	16650	4.52036	1	0.203025	17.799
GOTERM_BP_FAT	GO:0051223~regulation of protein transport	26	7.065	0.010447	Q02818, P02751, P17252, Q32P28, Q9Y385, O95819, Q9TQE0, P29966, O75084, P51572, Q14393, P23497, Q96EB6, Q9HD26, P21333, P30040, Q96KC8, P18031, P28907, Q07954, Q14012, P14317, Q8WVM8, P55809, Q15063, P98082	340	746	16650	1.70675	1	0.203818	17.9473
GOTERM_BP_FAT	GO:1903900~regulation of viral life cycle	10	2.717	0.0104542	P00973, P19474, O95793, P06396, P23284, P11388, P07237, Q9H444, P23497, Q8IUX4	340	177	16650	2.7667	1	0.203079	17.9586
GOTERM_BP_FAT	GO:0007596~blood coagulation	15	4.076	0.010654	P12814, P02776, P19105, Q12884, P30273, P84095, P24844, P17252, K7EK07, P63261, P21333, P00749, Q14393, Q13976, P35579	340	342	16650	2.14783	1	0.205677	18.2701
GOTERM_BP_FAT	GO:1904706~negative regulation of vascular smooth muscle cell proliferation	3	0.815	0.0106713	P09493, P51911, P09601, Q6ZN40	340	8	16650	18.364	1	0.20511	18.2969
GOTERM_BP_FAT	GO:1904035~regulation of epithelial cell apoptotic process	6	1.63	0.0110188	P06396, P05362, Q9HCU0, Q14393, P09601, Q6FHJ7	340	66	16650	4.45187	1	0.210185	18.8358
GOTERM_BP_FAT	GO:0072657~protein localization to membrane	19	5.163	0.0114417	Q9Y5M8, Q9HD26, P30273, Q8TF66, P05556, P21333, Q9H444, P43307, Q13636, Q03135, P19105, H0YNE9, P35241, P84095, Q9BY43, Q14BN4, P98082, Q14393, Q96CW1	340	489	16650	1.90274	1	0.21645	19.4871
GOTERM_BP_FAT	GO:0070887~cellular response to chemical stimulus	71	19.293	0.011464	P00973, P02776, Q9Y5M8, P08648, P19474, Q8TF66, Q9HC52, P09601, Q5JVZ5, Q03135, O94813, Q9GZX9, P18084, P22897, Q9TQE0, O43294, O14653, P35625, P36543, P25774, O14656, Q5KU26, P05556, P05362, Q5RJ85, P21281, Q93045, P12314, P09493, P21730, P14317, P07237, P98082, Q15063, P30273, Q8IXJ6, P17252, Q93074, O95819, P84095, Q969H8, O75084, P11021, P23497, Q14393, P55072, Q6ZN40, Q96EB6, O95793, P50453,…	340	2648	16650	1.31303	1	0.215934	19.5213
GOTERM_BP_FAT	GO:1903827~regulation of cellular protein localization	21	5.707	0.0114808	Q96EB6, Q02818, Q9HD26, Q8TF66, P05556, P21333, Q9Y385, Q9UEU0, P18031, Q14012, P35241, P84095, P06396, P14317, O75084, P51572, P98082, P23497, Q14393, O14656, Q96CW1	340	562	16650	1.82986	1	0.21533	19.547
GOTERM_BP_FAT	GO:0001775~cell activation	30	8.152	0.0115921	Q92608, P02776, Q9UHD2, P30273, P01730, P17252, P09601, Q03135, P40222, P12814, P19105, Q9TQE0, P84095, O75084, Q14393, P50281, P00813, P05556, P05362, Q9UIB8, Q5RJ85, P21333, Q8NB49, Q13976, P35579, P28907, Q02040, P06396, P24844, P63261	340	910	16650	1.61441	1	0.216298	19.7174
GOTERM_BP_FAT	GO:1901137~carbohydrate derivative biosynthetic process	26	7.065	0.0120244	Q96EB6, Q96RP7, P35610, Q8IXJ6, P17252, Q9P2X0, Q9Y385, P06737, Q9NYU1, Q8IZ52, P46977, P51888, Q5QPK2, P10606, Q9NYU2, P51884, Q969N2, Q9UJ70, A0PJZ3, P19971, O60476, O95782, P55072, P98160, P00813, P13611	340	756	16650	1.68417	1	0.222532	20.3763
GOTERM_BP_FAT	GO:0010639~negative regulation of organelle organization	14	3.804	0.0121827	Q9UHB6, Q96EB6, Q13257, P42765, K7EK07, Q9H444, Q9H2D6, O94813, Q93045, P35241, P06396, Q8WVM8, Q9BY43, P29536	340	313	16650	2.19038	1	0.224216	20.6161
GOTERM_BP_FAT	GO:0006937~regulation of muscle contraction	9	2.446	0.0122465	P09493, P24844, O14558, P51911, P21333, Q13976, Q03135, Q6ZN40, P00813, P08133	340	151	16650	2.91878	1	0.224354	20.7127
GOTERM_BP_FAT	GO:0006515~misfolded or incompletely synthesized protein catabolic process	4	1.087	0.0123333	Q9NYU2, Q9NYU1, P55072, O14656	340	24	16650	8.16177	1	0.224861	20.8438
GOTERM_BP_FAT	GO:0007033~vacuole organization	11	2.989	0.0124628	Q9BY43, Q9UJC3, Q8WVM8, Q86Y82, Q9GZQ8, Q9H444, P51149, Q9UEU0, Q92562, P55072, P11117	340	214	16650	2.51718	1	0.226048	21.0391
GOTERM_BP_FAT	GO:0051272~positive regulation of cellular component movement	17	4.62	0.0126152	P02776, P02751, Q8WUI4, P08648, Q8TF66, P05362, P17252, P43121, Q15746, P35241, P21730, P11021, P98082, Q15063, Q14393, P00749, P50281	340	420	16650	1.98214	1	0.227587	21.2683
GOTERM_BP_FAT	GO:0080134~regulation of response to stress	39	10.598	0.0129085	Q92608, Q9UHD2, P30273, Q8IXJ6, P01730, P17252, Q9HC52, Q9Y385, Q03135, O95819, O75084, P51572, P11021, P53680, Q96J02, P00813, P25774, Q96EB6, Q5KU26, Q12884, Q9H2K8, Q8IWB7, P50453, P15090, Q9Y3Z3, Q13976, P30040, P18031, Q8IUX4, Q92556, Q15746, P06396, P21730, P08253, P07237, O95782, P00749, Q9BT09, Q96CW1	340	1285	16650	1.48627	1	0.231335	21.7077
GOTERM_BP_FAT	GO:0006915~apoptotic process	50	13.587	0.0129099	P02776, P08648, P49747, P09601, Q5JVZ5, O94813, Q03135, P08133, Q969N2, P51572, Q9HCU0, P35625, Q96J02, P05556, P05362, P21333, Q07954, P21730, P14317, P07237, P98082, P53634, Q6FHJ7, Q9BTC0, Q13257, P30273, Q8IXJ6, P11388, P17252, O95819, Q969H8, P11021, P23497, Q14393, P55072, P00813, Q96EB6, Q12884, P50453, P42765, Q13501, Q86UE4, P30040, P18031, Q92556, P28907, P48595, P06396, Q9Y5U9, Q9NQC3	340	1747	16650	1.40156	1	0.230456	21.7097
GOTERM_BP_FAT	GO:0010646~regulation of cell communication	79	21.467	0.012994	P02776, P08648, Q9UHD2, Q8TF66, P09601, Q03135, O94813, Q9GZX9, Q14191, Q9TQE0, Q96MX0, Q92625, O43294, P51572, P35625, P50281, P53680, O60504, Q96J02, O14656, P42566, Q8WUI4, Q9H2K8, P05556, P05362, P21333, P30533, Q7Z7A4, Q70CQ2, Q07954, P26447, P21730, P14317, P07237, Q15063, P98082, O95782, P00749, P53634, Q6FHJ7, Q96CW1, P54920, P09496, Q8TC12, P02751, P01730, O75339, P17252, Q93074, O95819,…	340	3020	16650	1.28102	1	0.230881	21.8353
GOTERM_BP_FAT	GO:0051493~regulation of cytoskeleton organization	17	4.62	0.0130948	Q9UHB6, Q0ZGT2, P05362, Q9UMS6, Q9H444, Q9H2D6, O94813, Q93045, Q9Y613, Q07954, P09493, P35241, P06396, P14317, Q6VEQ5, P29536, O60504, Q6ZN40	340	422	16650	1.97275	1	0.231561	21.9855
GOTERM_BP_FAT	GO:0042594~response to starvation	9	2.446	0.0131777	Q96EB6, Q14191, Q8IXJ6, P55809, Q9GZQ8, P11021, Q12841, Q14393, Q03135	340	153	16650	2.88062	1	0.231957	22.1088
GOTERM_BP_FAT	GO:0023051~regulation of signaling	80	21.739	0.0135143	P02776, P08648, Q9UHD2, Q8TF66, P09601, Q03135, O94813, Q9GZX9, Q14191, Q9TQE0, Q96MX0, Q92625, O43294, P51572, P35625, P50281, P53680, O60504, Q96J02, O14656, P42566, Q8WUI4, Q9H2K8, P05556, P05362, P21333, P30533, Q7Z7A4, Q70CQ2, Q07954, P26447, P21730, P14317, P07237, Q15063, P98082, O95782, P00749, P53634, Q6FHJ7, Q96CW1, P54920, P09496, Q8TC12, P02751, P01730, O75339, P17252, Q93074, O95819,…	340	3070	16650	1.27611	1	0.23625	22.6078
GOTERM_BP_FAT	GO:0044650~adhesion of symbiont to host cell	3	0.815	0.0135369	Q8TF66, P05362, Q14393	340	9	16650	16.3235	1	0.2357	22.6412
GOTERM_BP_FAT	GO:0090085~regulation of protein deubiquitination	3	0.815	0.0135369	P19474, P55072, Q96J02	340	9	16650	16.3235	1	0.2357	22.6412
GOTERM_BP_FAT	GO:0019062~virion attachment to host cell	3	0.815	0.0135369	Q8TF66, P05362, Q14393	340	9	16650	16.3235	1	0.2357	22.6412
GOTERM_BP_FAT	GO:0007166~cell surface receptor signaling pathway	71	19.293	0.0136174	P00973, P02776, P08648, P19474, Q8TF66, P09601, Q5JVZ5, Q03135, O94813, Q9GZX9, P18084, Q9TQE0, Q96MX0, Q92625, O43294, P35625, O60496, P50281, P53680, P36543, Q96J02, P42566, P05556, P05362, Q5RJ85, P21333, P35579, P21281, P12314, Q70CQ2, Q07954, P21730, P98082, O95782, P01743, Q6FHJ7, Q96CW1, P09496, P30273, Q9Y2B0, P55899, Q8IXJ6, P01730, O75339, P17252, Q93074, P19105, P08670, O75084, P11021,…	340	2669	16650	1.3027	1	0.236035	22.7599
GOTERM_BP_FAT	GO:0051049~regulation of transport	51	13.859	0.013659	Q32P28, P09601, Q03135, Q9TQE0, P51572, P53680, P25774, O14656, P05362, Q9UIB8, Q969M3, P21333, P30533, Q7Z7A4, Q07954, P14317, Q8WVM8, P98082, Q15063, Q6FHJ7, P54920, Q92608, Q02818, Q99439, P02751, P30273, P01730, P17252, Q9Y385, O95819, H0YNE9, Q14BN4, P29966, O75084, P23497, Q14393, P00813, Q96EB6, Q9HD26, P42765, P51149, P30040, Q96KC8, P18031, P28907, Q14012, Q15746, P35241, Q9BZF1, P55809,…	340	1796	16650	1.39059	1	0.235779	22.8213
GOTERM_BP_FAT	GO:0032069~regulation of nuclease activity	4	1.087	0.0138075	P00973, Q96EB6, P11021, P18031	340	25	16650	7.83529	1	0.237135	23.0398
GOTERM_BP_FAT	GO:0002757~immune response-activating signal transduction	19	5.163	0.0138629	Q5KU26, P30273, Q9UHD2, Q8IWB7, P01730, Q5JVZ5, Q03135, P12314, Q92556, P28907, Q9TQE0, Q96MX0, P21730, P63261, P01743, Q9BT09, Q96J02, P00813, P25774	340	498	16650	1.86836	1	0.237083	23.1212
GOTERM_BP_FAT	GO:0036498~IRE1-mediated unfolded protein response	6	1.63	0.0139783	Q9Y5M8, Q969H8, O14653, P11021, P43307, P18031	340	70	16650	4.19748	1	0.237929	23.2906
GOTERM_BP_FAT	GO:0009101~glycoprotein biosynthetic process	15	4.076	0.0140593	Q96RP7, Q96EB6, P35610, Q8IXJ6, Q9P2X0, Q9Y385, Q9NYU1, Q8IZ52, P46977, Q5QPK2, Q9NYU2, A0PJZ3, O60476, P55072, P13611	340	354	16650	2.07503	1	0.238254	23.4091
GOTERM_BP_FAT	GO:0009968~negative regulation of signal transduction	34	9.239	0.0143669	P02776, Q8TF66, O75339, P09601, O94813, Q03135, Q93074, Q9GZX9, O43294, P11021, P35625, Q14393, P50281, P53680, Q96J02, P00813, P42566, Q96EB6, Q8WUI4, Q9H2K8, P05556, P05362, P42765, P30533, P51149, P18031, Q07954, Q969G5, O95782, Q7Z5L7, P98082, Q6FHJ7, Q96CW1, P09496	340	1089	16650	1.52893	1	0.24192	23.858
GOTERM_BP_FAT	GO:0044087~regulation of cellular component biogenesis	27	7.337	0.0143884	Q8IXJ6, Q9UHD8, P17252, Q9UMS6, Q9H444, O94813, Q03135, P84095, Q6VEQ5, P50281, P29536, O60504, P55072, Q6ZN40, P05362, K7EK07, P51149, Q53FV1, Q9H2D6, Q9Y613, Q93045, P09493, P35241, P06396, P14317, Q8WVM8, Q9BY43, P54920	340	807	16650	1.63842	1	0.241352	23.8893
GOTERM_BP_FAT	GO:0051495~positive regulation of cytoskeleton organization	10	2.717	0.0145631	P09493, P06396, Q6VEQ5, P14317, P05362, Q9UMS6, P29536, O60504, Q6ZN40, Q9Y613, Q93045	340	187	16650	2.61875	1	0.243026	24.1429
GOTERM_BP_FAT	GO:1901879~regulation of protein depolymerization	6	1.63	0.0147939	Q9UHB6, P35241, P06396, P29536, Q9H2D6, Q93045	340	71	16650	4.13836	1	0.245496	24.4769
GOTERM_BP_FAT	GO:0022411~cellular component disassembly	19	5.163	0.014874	Q9UHB6, P02751, Q12884, P11388, P17252, Q13501, Q96A35, Q9H2D6, Q03135, Q93045, P35241, P06396, P08253, P51572, P29536, P50281, P98160, P25774, P54920	340	502	16650	1.85347	1	0.245768	24.5925
GOTERM_BP_FAT	GO:0045185~maintenance of protein location	7	1.902	0.0149997	Q9HD26, Q5THJ4, P06396, P01730, P21333, P11021, Q03135	340	98	16650	3.4979	1	0.246692	24.7735
GOTERM_BP_FAT	GO:0031668~cellular response to extracellular stimulus	10	2.717	0.0150321	Q96EB6, Q14191, Q8IXJ6, P05362, Q9GZQ8, Q15063, P11021, Q14393, P09601, Q03135	340	188	16650	2.60482	1	0.246276	24.82
GOTERM_BP_FAT	GO:0045766~positive regulation of angiogenesis	8	2.174	0.0152486	Q96EB6, Q8WUI4, P08648, P21730, Q969H8, P17252, Q86UE4, P09601	340	127	16650	3.08476	1	0.24848	25.1307
GOTERM_BP_FAT	GO:0051017~actin filament bundle assembly	8	2.174	0.0152486	Q9UHB6, P12814, P18084, P09493, P05556, Q9UMS6, O60504, Q6ZN40, Q9Y613	340	127	16650	3.08476	1	0.24848	25.1307
GOTERM_BP_FAT	GO:0044057~regulation of system process	19	5.163	0.0152516	Q9H4K7, P05362, P17252, P21333, P09601, Q13976, Q93084, Q03135, P08133, P28907, P09493, H0YNE9, P24844, P51911, O14558, P17661, Q14393, Q92562, Q6ZN40, P00813	340	504	16650	1.84611	1	0.247645	25.135
GOTERM_BP_FAT	GO:0044243~multicellular organism catabolic process	6	1.63	0.0156408	P27658, P08253, P12107, P50281, P25774, P39059	340	72	16650	4.08088	1	0.252245	25.6904
GOTERM_BP_FAT	GO:0045765~regulation of angiogenesis	11	2.989	0.0157877	Q96EB6, P02776, Q8WUI4, P08648, P21730, Q9NY15, Q969H8, P17252, Q86UE4, P09601, P23497	340	222	16650	2.42647	1	0.253414	25.8989
GOTERM_BP_FAT	GO:0061041~regulation of wound healing	8	2.174	0.0158591	P30273, Q12884, Q15746, P06396, P17252, P00749, Q13976, Q03135	340	128	16650	3.06066	1	0.253524	26.0001
GOTERM_BP_FAT	GO:0010033~response to organic substance	74	20.109	0.0158653	P00973, P02776, Q9Y5M8, P08648, P19474, Q8TF66, P09601, Q03135, O94813, Q9GZX9, P18084, P22897, Q9TQE0, O43294, O14653, P51572, P35625, P50281, P36543, P25774, O14656, Q5KU26, P05556, P05362, K7EK07, Q5RJ85, P21281, Q93045, P12314, P21730, P14317, Q8TCT9, P98082, Q15063, P53634, Q6FHJ7, P30273, Q8IXJ6, P01730, P17252, Q9Y385, Q93074, O95819, Q9Y679, Q969H8, P28300, O75084, P11021, P23497, Q14393,…	340	2822	16650	1.28413	1	0.252733	26.0089
GOTERM_BP_FAT	GO:0044265~cellular macromolecule catabolic process	31	8.424	0.0161908	Q96T88, Q13257, Q8IXJ6, Q9H444, Q9Y385, Q9H3G5, Q03135, Q9Y679, Q9UBR2, O43294, P51572, P11021, P55072, O14656, Q96J02, P25774, Q96EB6, P10619, Q12884, Q9UHG3, Q13501, P51149, Q9NYU1, P54727, Q70CQ2, P35241, Q9NYU2, Q9HBJ7, Q9GZM7, P98082, P53634	340	976	16650	1.55542	1	0.256339	26.4685
GOTERM_BP_FAT	GO:0051241~negative regulation of multicellular organismal process	32	8.696	0.0162557	P02776, P02751, Q9UHD2, Q8NHJ6, Q8IXJ6, P09601, Q13162, O94813, O95819, Q9GZX9, Q9TQE0, P08670, O75084, Q14393, P23497, Q92562, Q96J02, P00813, P62805, Q8WUI4, Q9NY15, Q9UIB8, P02747, Q5RJ85, P30533, Q13976, Q93045, P28907, Q07954, Q12805, Q9NQC3, P00749	340	1017	16650	1.54086	1	0.256348	26.5599
GOTERM_BP_FAT	GO:0030834~regulation of actin filament depolymerization	5	1.359	0.0162562	Q9UHB6, P35241, P06396, P29536, Q9H2D6	340	48	16650	5.1011	1	0.255481	26.5606
GOTERM_BP_FAT	GO:0010648~negative regulation of cell communication	36	9.783	0.0164045	P02776, Q8TF66, O75339, P09601, Q03135, O94813, Q93074, O95819, Q9GZX9, O43294, P11021, P35625, Q14393, P50281, P53680, Q96J02, P00813, P42566, Q96EB6, Q8WUI4, Q9H2K8, P05556, P05362, P42765, P30533, P51149, P18031, P28907, Q07954, Q969G5, O95782, Q7Z5L7, P98082, Q6FHJ7, Q96CW1, P09496	340	1182	16650	1.49149	1	0.256624	26.7688
GOTERM_BP_FAT	GO:0030301~cholesterol transport	6	1.63	0.0165194	Q96EB6, Q07954, P35610, Q86Y82, P23141, Q03135	340	73	16650	4.02498	1	0.257307	26.9298
GOTERM_BP_FAT	GO:1902902~negative regulation of autophagosome assembly	3	0.815	0.0166955	Q9BY43, Q8WVM8, Q9H444	340	10	16650	14.6912	1	0.258804	27.1758
GOTERM_BP_FAT	GO:0048280~vesicle fusion with Golgi apparatus	3	0.815	0.0166955	O75396, O14653, Q9UEU0	340	10	16650	14.6912	1	0.258804	27.1758
GOTERM_BP_FAT	GO:1901565~organonitrogen compound catabolic process	15	4.076	0.0167312	Q9UHG3, Q9Y3Z3, P09601, Q6P179, Q8IUX4, P51888, Q9UDR5, Q3SY69, P51884, P19971, P15144, P55072, P98160, P00813, P13611	340	362	16650	2.02917	1	0.258414	27.2256
GOTERM_BP_FAT	GO:0007160~cell-matrix adhesion	10	2.717	0.0170168	P12814, P02751, P18084, Q14112, P05556, P16284, Q15063, P00749, P50281, Q13683	340	192	16650	2.55055	1	0.261348	27.6228
GOTERM_BP_FAT	GO:0019941~modification-dependent protein catabolic process	21	5.707	0.0170189	Q96EB6, Q96T88, Q13257, Q9UHG3, Q8IXJ6, Q13501, Q9Y385, Q9NYU1, Q03135, P54727, Q70CQ2, Q9NYU2, Q9Y679, O43294, Q9HBJ7, P51572, P11021, P98082, P55072, O14656, Q96J02	340	585	16650	1.75792	1	0.260508	27.6257
GOTERM_BP_FAT	GO:0032386~regulation of intracellular transport	18	4.891	0.0170254	Q96EB6, Q02818, P30273, Q9UIB8, Q969M3, P21333, Q9Y385, P09601, P18031, Q14012, P35241, P14317, Q8WVM8, O75084, P51572, P98082, P23497, Q14393	340	472	16650	1.86752	1	0.259732	27.6347
GOTERM_BP_FAT	GO:0009100~glycoprotein metabolic process	16	4.348	0.0171363	Q96RP7, Q96EB6, P35610, Q8IXJ6, Q9P2X0, Q9Y385, Q9NYU1, Q8IZ52, P46977, Q5QPK2, Q9NYU2, A0PJZ3, P12107, O60476, P55072, P13611	340	399	16650	1.96373	1	0.260332	27.7882
GOTERM_BP_FAT	GO:0034341~response to interferon-gamma	9	2.446	0.0174252	P00973, P22897, P19474, Q9TQE0, P05362, Q5RJ85, P23497, P13284, P12314	340	161	16650	2.73749	1	0.263251	28.187
GOTERM_BP_FAT	GO:0002252~immune effector process	25	6.793	0.0174392	P00973, Q92608, Q9UHD2, P30273, P01730, P09601, Q5JVZ5, Q9TQE0, P53680, P00813, Q96J02, P50453, P05362, Q9UIB8, P02747, Q9Y3Z3, Q8IUX4, P12314, Q92556, P21730, P63261, O95782, P53634, P01743, Q96CW1	340	742	16650	1.64995	1	0.262573	28.2063
GOTERM_BP_FAT	GO:0023057~negative regulation of signaling	36	9.783	0.0174498	P02776, Q8TF66, O75339, P09601, Q03135, O94813, Q93074, O95819, Q9GZX9, O43294, P11021, P35625, Q14393, P50281, P53680, Q96J02, P00813, P42566, Q96EB6, Q8WUI4, Q9H2K8, P05556, P05362, P42765, P30533, P51149, P18031, P28907, Q07954, Q969G5, O95782, Q7Z5L7, P98082, Q6FHJ7, Q96CW1, P09496	340	1186	16650	1.48646	1	0.261856	28.2208
GOTERM_BP_FAT	GO:0002253~activation of immune response	20	5.435	0.0176296	Q5KU26, P30273, Q9UHD2, Q8IWB7, P01730, P02747, Q5JVZ5, Q03135, P12314, Q92556, P28907, Q9TQE0, Q96MX0, P21730, P63261, P01743, Q9BT09, Q96J02, P00813, P25774	340	550	16650	1.78075	1	0.263327	28.4679
GOTERM_BP_FAT	GO:1902107~positive regulation of leukocyte differentiation	8	2.174	0.0177943	P02776, P14317, P17252, Q5RJ85, Q8NB49, Q14393, P50281, P00813	340	131	16650	2.99057	1	0.26459	28.6934
GOTERM_BP_FAT	GO:0061572~actin filament bundle organization	8	2.174	0.0177943	Q9UHB6, P12814, P18084, P09493, P05556, Q9UMS6, O60504, Q6ZN40, Q9Y613	340	131	16650	2.99057	1	0.26459	28.6934
GOTERM_BP_FAT	GO:0015918~sterol transport	6	1.63	0.0183738	Q96EB6, Q07954, P35610, Q86Y82, P23141, Q03135	340	75	16650	3.91765	1	0.271112	29.4816
GOTERM_BP_FAT	GO:0006911~phagocytosis, engulfment	5	1.359	0.0186446	Q92556, P30273, P06396, P35579, P12314	340	50	16650	4.89706	1	0.273661	29.8472
GOTERM_BP_FAT	GO:0045022~early endosome to late endosome transport	4	1.087	0.0188072	P35241, Q9UJC3, P98082, P51149	340	28	16650	6.9958	1	0.274831	30.0659
GOTERM_BP_FAT	GO:0051607~defense response to virus	11	2.989	0.0191697	Q92556, Q92608, P00973, Q9UHD2, P01730, Q9Y3Z3, O95782, P53680, Q96CW1, Q96J02, Q8IUX4	340	229	16650	2.3523	1	0.278474	30.5509
GOTERM_BP_FAT	GO:0043632~modification-dependent macromolecule catabolic process	21	5.707	0.0195278	Q96EB6, Q96T88, Q13257, Q9UHG3, Q8IXJ6, Q13501, Q9Y385, Q9NYU1, Q03135, P54727, Q70CQ2, Q9NYU2, Q9Y679, O43294, Q9HBJ7, P51572, P11021, P98082, P55072, O14656, Q96J02	340	593	16650	1.7342	1	0.282019	31.0269
GOTERM_BP_FAT	GO:0072665~protein localization to vacuole	5	1.359	0.019916	P35241, Q5THJ4, O14653, P51149, Q9UEU0	340	51	16650	4.80104	1	0.28589	31.5394
GOTERM_BP_FAT	GO:0045176~apical protein localization	3	0.815	0.0201339	Q9HD26, P35241, P54920	340	11	16650	13.3556	1	0.287652	31.8256
GOTERM_BP_FAT	GO:0090257~regulation of muscle system process	10	2.717	0.0203413	P09493, P24844, P17252, O14558, P51911, P21333, Q13976, Q03135, Q6ZN40, P00813, P08133	340	198	16650	2.47326	1	0.289271	32.0969
GOTERM_BP_FAT	GO:0070266~necroptotic process	4	1.087	0.0206679	Q96HS1, Q8IXJ6, P06737, Q03135	340	29	16650	6.75456	1	0.292301	32.5219
GOTERM_BP_FAT	GO:0031347~regulation of defense response	23	6.25	0.0210408	Q92608, Q5KU26, P30273, Q9UHD2, Q8IWB7, Q8IXJ6, P50453, P15090, P01730, Q9Y3Z3, Q03135, P18031, Q8IUX4, Q92556, P21730, P08253, O95782, P53680, Q9BT09, Q96CW1, Q96J02, P00813, P25774	340	676	16650	1.66616	1	0.295848	33.0043
GOTERM_BP_FAT	GO:0051260~protein homooligomerization	12	3.261	0.0212102	Q5KU26, Q9HD26, Q8WXF7, Q9BY43, Q9Y3Z3, Q8TCT9, Q9H444, P09601, P55072, O14656, Q03135, P08133	340	267	16650	2.20092	1	0.296956	33.2223
GOTERM_BP_FAT	GO:0030837~negative regulation of actin filament polymerization	5	1.359	0.0212396	P35241, P06396, P29536, O94813, Q9H2D6	340	52	16650	4.70871	1	0.296407	33.2601
GOTERM_BP_FAT	GO:0030042~actin filament depolymerization	5	1.359	0.0212396	Q9UHB6, P35241, P06396, P29536, Q9H2D6	340	52	16650	4.70871	1	0.296407	33.2601
GOTERM_BP_FAT	GO:0019079~viral genome replication	7	1.902	0.0212741	P00973, O95793, P23284, P11388, Q14393, P55072, Q8IUX4	340	106	16650	3.23391	1	0.295922	33.3044
GOTERM_BP_FAT	GO:0045087~innate immune response	27	7.337	0.0214917	P00973, Q9UHD2, P30273, P19474, Q8IXJ6, Q03135, P22897, Q9TQE0, P23497, P62807, P25774, Q96J02, Q5KU26, Q8IWB7, P50453, P05362, P02747, Q9UIB8, Q9Y3Z3, Q5RJ85, Q16778, P18031, P12314, Q8IUX4, P08253, P13284, Q9BT09	340	836	16650	1.58159	1	0.297579	33.5831
GOTERM_BP_FAT	GO:0043433~negative regulation of sequence-specific DNA binding transcription factor activity	8	2.174	0.0221526	Q96EB6, P19474, P21333, Q14393, P09601, P23497, Q6FHJ7, Q96J02	340	137	16650	2.8596	1	0.304349	34.4231
GOTERM_BP_FAT	GO:0048524~positive regulation of viral process	7	1.902	0.0221662	P19474, O95793, P23284, P11388, P07237, Q9H444, P51149	340	107	16650	3.20368	1	0.303606	34.4401
GOTERM_BP_FAT	GO:0051051~negative regulation of transport	17	4.62	0.0223738	Q99439, P02751, Q9HD26, P05362, P42765, Q9UIB8, Q9Y385, P09601, P51149, P30040, Q03135, Q7Z7A4, O95819, P23497, Q14393, Q6FHJ7, P00813	340	450	16650	1.85	1	0.305089	34.7018
GOTERM_BP_FAT	GO:0014910~regulation of smooth muscle cell migration	5	1.359	0.0226159	Q07954, P09493, Q15063, P00749, O94813, Q6ZN40	340	53	16650	4.61987	1	0.306952	35.0057
GOTERM_BP_FAT	GO:0030239~myofibril assembly	5	1.359	0.0226159	P09493, P05556, P63261, P29536, Q6ZN40, P35749	340	53	16650	4.61987	1	0.306952	35.0057
GOTERM_BP_FAT	GO:0016485~protein processing	11	2.989	0.0230569	Q8IUX7, P06396, Q9UBR2, P21730, H0YNG3, Q8TCT9, Q14393, Q8NCM8, P50281, P35579, P25774	340	236	16650	2.28253	1	0.311041	35.5559
GOTERM_BP_FAT	GO:0008064~regulation of actin polymerization or depolymerization	9	2.446	0.0232904	Q9UHB6, P35241, P06396, Q6VEQ5, P14317, P05362, P29536, O94813, Q9H2D6	340	170	16650	2.59256	1	0.312759	35.8454
GOTERM_BP_FAT	GO:0044406~adhesion of symbiont to host	3	0.815	0.0238396	Q8TF66, P05362, Q14393	340	12	16650	12.2426	1	0.317968	36.5215
GOTERM_BP_FAT	GO:0030832~regulation of actin filament length	9	2.446	0.0240183	Q9UHB6, P35241, P06396, Q6VEQ5, P14317, P05362, P29536, O94813, Q9H2D6	340	171	16650	2.5774	1	0.319031	36.74
GOTERM_BP_FAT	GO:0098927~vesicle-mediated transport between endosomal compartments	4	1.087	0.0246814	P35241, Q9UJC3, P98082, P51149	340	31	16650	6.31879	1	0.325383	37.5447
GOTERM_BP_FAT	GO:0006896~Golgi to vacuole transport	4	1.087	0.0246814	O14653, O95782, Q9UEU0, P42566	340	31	16650	6.31879	1	0.325383	37.5447
GOTERM_BP_FAT	GO:0042147~retrograde transport, endosome to Golgi	6	1.63	0.0247429	O14662, Q6VEQ5, O14653, P51149, Q9UEU0, Q5T8U5	340	81	16650	3.62745	1	0.325132	37.6189
GOTERM_BP_FAT	GO:0006323~DNA packaging	10	2.717	0.0247868	P42695, P16403, P11388, P16402, P16401, K7EK07, Q16778, P62807, Q92522, P62805	340	205	16650	2.38881	1	0.324692	37.6717
GOTERM_BP_FAT	GO:0023056~positive regulation of signaling	44	11.957	0.0255601	P02776, P08648, Q9UHD2, P01730, P17252, P09601, Q03135, Q9GZX9, H0YNE9, Q9TQE0, Q96MX0, Q969H8, O43294, O75084, P51572, P35625, Q14393, O60504, P00813, P42566, Q96EB6, Q9H2K8, Q8IWB7, O95793, P05362, P16284, P21333, Q8NCM8, Q86UE4, P30040, P18031, Q70CQ2, P28907, P26447, Q9BZF1, P06396, P21730, Q969G5, P14317, P55809, P98082, Q6FHJ7, P53634, A0A096LP25	340	1563	16650	1.37857	1	0.33209	38.596
GOTERM_BP_FAT	GO:0051656~establishment of organelle localization	16	4.348	0.0258197	P30273, Q9UIB8, Q9H444, P09601, P35579, Q9Y613, O75396, O15027, O15066, Q9UBR2, Q8WVM8, Q9BY43, O14653, P53634, O14656, P54920	340	420	16650	1.86555	1	0.333929	38.9034
GOTERM_BP_FAT	GO:0010508~positive regulation of autophagy	6	1.63	0.025926	Q96EB6, Q9UHD2, P19474, Q13501, Q86UE4, P09601	340	82	16650	3.58321	1	0.33413	39.0288
GOTERM_BP_FAT	GO:0006890~retrograde vesicle-mediated transport, Golgi to ER	6	1.63	0.025926	O75396, O15066, Q8WVM8, Q5T8U5, O15533, P54920	340	82	16650	3.58321	1	0.33413	39.0288
GOTERM_BP_FAT	GO:0090002~establishment of protein localization to plasma membrane	8	2.174	0.0263091	P19105, Q9HD26, Q8TF66, P35241, P84095, P05556, Q14393, Q13636	340	142	16650	2.75891	1	0.337244	39.479
GOTERM_BP_FAT	GO:0051130~positive regulation of cellular component organization	35	9.511	0.0263545	Q92608, P02751, P30273, Q8IXJ6, Q9UHD8, Q7Z3B1, Q6PIJ6, Q9UMS6, Q03135, O94813, H0YNE9, P84095, Q6VEQ5, O43294, Q14393, P29536, Q92562, O60504, P55072, O14656, Q6ZN40, Q96EB6, P05556, P05362, P21333, Q9H2D6, Q9Y613, Q93045, P09493, Q14012, P06396, P14317, P16401, P98082, Q6FHJ7, Q5T8U5	340	1183	16650	1.44883	1	0.336793	39.532
GOTERM_BP_FAT	GO:0045785~positive regulation of cell adhesion	15	4.076	0.0267793	P27658, P02751, Q7Z7G0, P08648, P01730, P17252, Q5RJ85, P21333, Q9H2D6, Q03135, O43854, P09493, Q9TQE0, P00813, P98095, Q6ZN40	340	385	16650	1.90795	1	0.3403	40.0271
GOTERM_BP_FAT	GO:0006623~protein targeting to vacuole	4	1.087	0.0268342	Q5THJ4, O14653, P51149, Q9UEU0	340	32	16650	6.12132	1	0.339944	40.0908
GOTERM_BP_FAT	GO:2000106~regulation of leukocyte apoptotic process	6	1.63	0.0271446	Q96EB6, P30273, P14317, P05362, Q14393, P00813	340	83	16650	3.54004	1	0.342225	40.4496
GOTERM_BP_FAT	GO:1904018~positive regulation of vasculature development	8	2.174	0.0272001	Q96EB6, Q8WUI4, P08648, P21730, Q969H8, P17252, Q86UE4, P09601	340	143	16650	2.73961	1	0.341872	40.5136
GOTERM_BP_FAT	GO:0043491~protein kinase B signaling	8	2.174	0.0272001	Q96EB6, Q8IXJ6, Q9BZF1, P14317, Q969H8, Q969G5, Q14393, Q86UE4	340	143	16650	2.73961	1	0.341872	40.5136
GOTERM_BP_FAT	GO:0006511~ubiquitin-dependent protein catabolic process	20	5.435	0.0275395	Q96EB6, Q96T88, Q13257, Q8IXJ6, Q13501, Q9Y385, Q9NYU1, Q03135, P54727, Q70CQ2, Q9NYU2, Q9Y679, Q9HBJ7, O43294, P51572, P11021, P98082, P55072, O14656, Q96J02	340	577	16650	1.69742	1	0.344422	40.9033
GOTERM_BP_FAT	GO:0045651~positive regulation of macrophage differentiation	3	0.815	0.0278003	P02776, P14317, P17252	340	13	16650	11.3009	1	0.34615	41.2011
GOTERM_BP_FAT	GO:0036508~protein alpha-1,2-demannosylation	3	0.815	0.0278003	Q9NYU2, O60476, Q9NYU1	340	13	16650	11.3009	1	0.34615	41.2011
GOTERM_BP_FAT	GO:0036507~protein demannosylation	3	0.815	0.0278003	Q9NYU2, O60476, Q9NYU1	340	13	16650	11.3009	1	0.34615	41.2011
GOTERM_BP_FAT	GO:1900046~regulation of hemostasis	6	1.63	0.0283991	P30273, Q12884, P17252, P00749, Q13976, Q03135	340	84	16650	3.4979	1	0.351261	41.8795
GOTERM_BP_FAT	GO:0030193~regulation of blood coagulation	6	1.63	0.0283991	P30273, Q12884, P17252, P00749, Q13976, Q03135	340	84	16650	3.4979	1	0.351261	41.8795
GOTERM_BP_FAT	GO:0042058~regulation of epidermal growth factor receptor signaling pathway	6	1.63	0.0283991	O95782, P51149, P53680, Q96CW1, P42566, P09496	340	84	16650	3.4979	1	0.351261	41.8795
GOTERM_BP_FAT	GO:0071310~cellular response to organic substance	58	15.761	0.0286173	P02776, P00973, Q9Y5M8, P08648, P19474, Q8TF66, O94813, Q03135, Q9GZX9, P18084, P22897, Q9TQE0, O43294, O14653, P35625, P36543, P25774, O14656, Q5KU26, P05556, P05362, Q5RJ85, P21281, Q93045, P12314, P14317, P98082, Q15063, P30273, Q8IXJ6, P17252, Q93074, O95819, Q969H8, O75084, P11021, P23497, Q14393, P55072, Q96EB6, P15090, Q9Y3Z3, Q12841, P25490, P43307, Q86UE4, Q13636, Q9NYU1, P18031, P35241,…	340	2186	16650	1.29931	1	0.352515	42.1249
GOTERM_BP_FAT	GO:0048278~vesicle docking	5	1.359	0.0286562	H0YNE9, O14662, Q8WVM8, Q86Y82, Q9UEU0	340	57	16650	4.29567	1	0.351975	42.1685
GOTERM_BP_FAT	GO:0014909~smooth muscle cell migration	5	1.359	0.0286562	Q07954, P09493, Q15063, P00749, O94813, Q6ZN40	340	57	16650	4.29567	1	0.351975	42.1685
GOTERM_BP_FAT	GO:1901342~regulation of vasculature development	11	2.989	0.0288816	Q96EB6, P02776, Q8WUI4, P08648, P21730, Q9NY15, Q969H8, P17252, Q86UE4, P09601, P23497	340	245	16650	2.19868	1	0.353289	42.4208
GOTERM_BP_FAT	GO:0072666~establishment of protein localization to vacuole	4	1.087	0.0290842	Q5THJ4, O14653, P51149, Q9UEU0	340	33	16650	5.93583	1	0.354367	42.6466
GOTERM_BP_FAT	GO:0033043~regulation of organelle organization	34	9.239	0.02934	Q9UHB6, Q96T88, Q13257, Q9H4K7, Q8IXJ6, Q9UHD8, Q9UMS6, Q9H444, O94813, Q6VEQ5, Q9GZQ8, P29536, O60504, Q6ZN40, Q96EB6, Q0ZGT2, P05362, P42765, K7EK07, Q13501, P51149, Q9H2D6, Q9Y613, Q93045, Q07954, P09493, O75396, Q14012, P35241, P06396, P14317, P16401, Q9BY43, Q8WVM8, Q5T8U5	340	1152	16650	1.44531	1	0.355959	42.9305
GOTERM_BP_FAT	GO:0051258~protein polymerization	11	2.989	0.0295485	P35241, Q9BSJ2, P06396, Q6VEQ5, P14317, P05362, Q9BY43, P29536, O94813, Q9H2D6, Q93045	340	246	16650	2.18974	1	0.357075	43.161
GOTERM_BP_FAT	GO:0043244~regulation of protein complex disassembly	6	1.63	0.0296897	Q9UHB6, P35241, P06396, P29536, Q9H2D6, Q93045	340	85	16650	3.45675	1	0.35753	43.3166
GOTERM_BP_FAT	GO:0009966~regulation of signal transduction	70	19.022	0.0298649	P02776, P08648, Q9UHD2, Q8TF66, P09601, Q03135, O94813, Q9GZX9, Q14191, Q96MX0, Q92625, O43294, P51572, P35625, P50281, P53680, O60504, Q96J02, P42566, Q8WUI4, Q9H2K8, P05556, P05362, P21333, P30533, Q70CQ2, Q07954, P26447, P21730, P14317, P07237, P98082, O95782, Q15063, P00749, P53634, Q6FHJ7, Q96CW1, P09496, Q8TC12, P02751, P01730, O75339, P17252, Q93074, O95819, P84095, Q969H8, O75084, P11021,…	340	2728	16650	1.25658	1	0.35831	43.5091
GOTERM_BP_FAT	GO:0009267~cellular response to starvation	7	1.902	0.0302198	Q96EB6, Q14191, Q8IXJ6, Q9GZQ8, P11021, Q14393, Q03135	340	115	16650	2.98082	1	0.360813	43.897
GOTERM_BP_FAT	GO:1903034~regulation of response to wounding	8	2.174	0.0309687	P30273, Q12884, Q15746, P06396, P17252, P00749, Q13976, Q03135	340	147	16650	2.66507	1	0.367045	44.7075
GOTERM_BP_FAT	GO:0071103~DNA conformation change	12	3.261	0.0310263	P54727, Q14191, P42695, P16403, P11388, P16402, P16401, K7EK07, Q16778, P62807, Q92522, P62805	340	284	16650	2.06918	1	0.366665	44.7693
GOTERM_BP_FAT	GO:0031333~negative regulation of protein complex assembly	7	1.902	0.0313447	P35241, Q8IXJ6, P06396, P29536, O94813, Q9H2D6, Q93045	340	116	16650	2.95512	1	0.368748	45.1102
GOTERM_BP_FAT	GO:0044803~multi-organism membrane organization	4	1.087	0.0314308	P01730, Q9BY43, Q9H444, Q14393	340	34	16650	5.76125	1	0.368634	45.202
GOTERM_BP_FAT	GO:0071345~cellular response to cytokine stimulus	23	6.25	0.0319979	P00973, Q96EB6, P02776, P19474, Q8TF66, P15090, P05362, Q5RJ85, Q9Y3Z3, P25490, P18031, Q03135, O94813, P12314, P22897, Q9TQE0, P14317, P11021, Q15063, Q7Z5L7, P23497, Q14393, P13284	340	706	16650	1.59536	1	0.373007	45.8032
GOTERM_BP_FAT	GO:1903524~positive regulation of blood circulation	6	1.63	0.0323806	P28907, P09493, P05362, P09601, Q03135, Q6ZN40, P00813	340	87	16650	3.37728	1	0.375626	46.2054
GOTERM_BP_FAT	GO:1901184~regulation of ERBB signaling pathway	6	1.63	0.0323806	O95782, P51149, P53680, Q96CW1, P42566, P09496	340	87	16650	3.37728	1	0.375626	46.2054
GOTERM_BP_FAT	GO:0051707~response to other organism	26	7.065	0.0325473	Q92608, P02776, P00973, P62736, Q9UHD2, P30273, Q8IXJ6, P01730, P17252, Q03135, P22897, Q9TQE0, P62807, P53680, Q96J02, P50453, Q9NY15, P05362, Q9Y3Z3, Q86UE4, Q16778, Q8IUX4, Q92556, P21730, O95782, Q96CW1	340	829	16650	1.53587	1	0.376236	46.3797
GOTERM_BP_FAT	GO:0043207~response to external biotic stimulus	26	7.065	0.0325473	Q92608, P02776, P00973, P62736, Q9UHD2, P30273, Q8IXJ6, P01730, P17252, Q03135, P22897, Q9TQE0, P62807, P53680, Q96J02, P50453, Q9NY15, P05362, Q9Y3Z3, Q86UE4, Q16778, Q8IUX4, Q92556, P21730, O95782, Q96CW1	340	829	16650	1.53587	1	0.376236	46.3797
GOTERM_BP_FAT	GO:0032271~regulation of protein polymerization	9	2.446	0.0329102	P35241, P06396, Q6VEQ5, P14317, P05362, P29536, O94813, Q9H2D6, Q93045	340	182	16650	2.42162	1	0.378636	46.7572
GOTERM_BP_FAT	GO:0002521~leukocyte differentiation	17	4.62	0.03372	Q92608, P02776, Q96EB6, Q8NHJ6, P30273, P05556, P01730, P17252, P02747, Q5RJ85, Q8NB49, P35579, P14317, O75084, Q14393, P50281, P00813	340	474	16650	1.75633	1	0.385057	47.5908
GOTERM_BP_FAT	GO:0051693~actin filament capping	4	1.087	0.0338737	P35241, P06396, P29536, Q9H2D6	340	35	16650	5.59664	1	0.385508	47.7475
GOTERM_BP_FAT	GO:0097300~programmed necrotic cell death	4	1.087	0.0338737	Q96HS1, Q8IXJ6, P06737, Q03135	340	35	16650	5.59664	1	0.385508	47.7475
GOTERM_BP_FAT	GO:0009607~response to biotic stimulus	27	7.337	0.0339962	Q92608, P02776, P00973, P62736, Q9UHD2, P30273, Q8IXJ6, P01730, P17252, Q03135, P22897, Q9TQE0, P11021, P62807, P53680, Q96J02, P50453, Q9NY15, P05362, Q9Y3Z3, Q86UE4, Q16778, Q8IUX4, Q92556, P21730, O95782, Q96CW1	340	873	16650	1.51455	1	0.385676	47.8722
GOTERM_BP_FAT	GO:0043112~receptor metabolic process	8	2.174	0.0340151	P30273, Q9Y2B0, P05556, Q6FHJ7, Q13636, P18031, Q03135, P42566	340	150	16650	2.61177	1	0.384918	47.8914
GOTERM_BP_FAT	GO:0045055~regulated exocytosis	12	3.261	0.0342773	P12814, P02776, P02751, P30273, Q9UIB8, P16284, P21333, P35625, Q14393, P09601, Q13636, P54920	340	288	16650	2.04044	1	0.386331	48.1571
GOTERM_BP_FAT	GO:0002697~regulation of immune effector process	13	3.533	0.0347205	Q92556, Q92608, P30273, P50453, P21730, P01730, Q9UIB8, O95782, P09601, P53680, Q96CW1, Q96J02, Q8IUX4	340	325	16650	1.95882	1	0.389333	48.6035
GOTERM_BP_FAT	GO:0051494~negative regulation of cytoskeleton organization	7	1.902	0.0348823	Q9UHB6, P35241, P06396, P29536, O94813, Q9H2D6, Q93045	340	119	16650	2.88062	1	0.389834	48.7655
GOTERM_BP_FAT	GO:0006334~nucleosome assembly	8	2.174	0.0350733	P16403, P16402, P16401, K7EK07, Q16778, P62807, Q92522, P62805	340	151	16650	2.59447	1	0.390586	48.9561
GOTERM_BP_FAT	GO:1904019~epithelial cell apoptotic process	6	1.63	0.035219	P06396, P05362, Q9HCU0, Q14393, P09601, Q6FHJ7	340	89	16650	3.30139	1	0.390939	49.1011
GOTERM_BP_FAT	GO:0050818~regulation of coagulation	6	1.63	0.035219	P30273, Q12884, P17252, P00749, Q13976, Q03135	340	89	16650	3.30139	1	0.390939	49.1011
GOTERM_BP_FAT	GO:0010647~positive regulation of cell communication	43	11.685	0.035408	P02776, P08648, Q9UHD2, P01730, P17252, P09601, Q03135, Q9GZX9, H0YNE9, Q9TQE0, Q96MX0, Q969H8, O43294, O75084, P51572, P35625, Q14393, O60504, P00813, Q96EB6, Q9H2K8, Q8IWB7, O95793, P05362, P16284, P21333, Q8NCM8, Q86UE4, P30040, P18031, Q70CQ2, P28907, P26447, Q9BZF1, P06396, P21730, Q969G5, P14317, P55809, P98082, Q6FHJ7, P53634, A0A096LP25	340	1555	16650	1.35417	1	0.391666	49.2886
GOTERM_BP_FAT	GO:0007173~epidermal growth factor receptor signaling pathway	7	1.902	0.0361163	Q12805, O95782, P51149, P53680, Q96CW1, P42566, P09496	340	120	16650	2.85662	1	0.39687	49.9854
GOTERM_BP_FAT	GO:0030833~regulation of actin filament polymerization	8	2.174	0.0361531	P35241, P06396, Q6VEQ5, P14317, P05362, P29536, O94813, Q9H2D6	340	152	16650	2.5774	1	0.396263	50.0214
GOTERM_BP_FAT	GO:2000785~regulation of autophagosome assembly	4	1.087	0.0364123	Q9BY43, Q8WVM8, Q9H444, P51149	340	36	16650	5.44118	1	0.397563	50.2739
GOTERM_BP_FAT	GO:0009225~nucleotide-sugar metabolic process	4	1.087	0.0364123	Q5QPK2, Q9NYU2, Q9UJ70, Q9NYU1	340	36	16650	5.44118	1	0.397563	50.2739
GOTERM_BP_FAT	GO:0000045~autophagosome assembly	5	1.359	0.0374328	Q9BY43, Q8WVM8, Q86Y82, Q9GZQ8, Q9H444	340	62	16650	3.94924	1	0.405292	51.2565
GOTERM_BP_FAT	GO:0032940~secretion by cell	29	7.88	0.0379244	P02776, P02751, P30273, P17252, Q32P28, P09601, Q9UEU0, P40222, P12814, O95819, H0YNE9, Q9TQE0, P29966, Q14393, P35625, Q9UIB8, P16284, P21333, P51149, P30040, Q13636, Q96KC8, P28907, O75396, Q8WVM8, P55809, Q15063, Q14767, P54920	340	966	16650	1.47013	1	0.408484	51.7233
GOTERM_BP_FAT	GO:0071496~cellular response to external stimulus	11	2.989	0.0380765	Q96EB6, Q99439, Q14191, Q8IXJ6, P05362, Q9GZQ8, Q15063, P11021, Q14393, P09601, Q03135	340	257	16650	2.09602	1	0.408823	51.8669
GOTERM_BP_FAT	GO:0043542~endothelial cell migration	8	2.174	0.0383781	Q8WUI4, Q12884, P05556, P17252, P16284, P23497, O94813, P35579	340	154	16650	2.54393	1	0.410399	52.1503
GOTERM_BP_FAT	GO:0034097~response to cytokine	25	6.793	0.03856	P02776, P00973, P19474, Q8TF66, P17252, Q03135, O94813, P22897, Q9TQE0, P11021, Q14393, P23497, Q96EB6, P15090, P05362, Q9Y3Z3, Q5RJ85, P25490, P18031, P12314, P28907, P14317, Q7Z5L7, Q15063, P13284	340	802	16650	1.52652	1	0.410975	52.3205
GOTERM_BP_FAT	GO:0032101~regulation of response to external stimulus	23	6.25	0.038868	Q92608, P02776, Q12884, P30273, Q9UHD2, Q8IXJ6, P15090, P01730, P17252, Q13976, Q03135, O94813, Q8IUX4, Q14005, Q92556, P21730, O95782, P00749, Q14393, P53680, Q96CW1, Q96J02, P00813	340	721	16650	1.56217	1	0.412583	52.6073
GOTERM_BP_FAT	GO:0010507~negative regulation of autophagy	5	1.359	0.0393535	P10619, Q8IXJ6, Q9BY43, Q8WVM8, Q9H444	340	63	16650	3.88655	1	0.415625	53.0563
GOTERM_BP_FAT	GO:0008154~actin polymerization or depolymerization	9	2.446	0.0398653	Q9UHB6, P35241, P06396, Q6VEQ5, P14317, P05362, P29536, O94813, Q9H2D6	340	189	16650	2.33193	1	0.418847	53.5251
GOTERM_BP_FAT	GO:0090066~regulation of anatomical structure size	17	4.62	0.0399058	Q9UHB6, P62736, P02751, P05362, Q9UP95, P09601, Q13976, Q9H2D6, O94813, Q03135, P28907, P35241, P06396, P14317, Q6VEQ5, Q9NQC3, P29536	340	484	16650	1.72004	1	0.418248	53.562
GOTERM_BP_FAT	GO:0042176~regulation of protein catabolic process	14	3.804	0.0401015	Q13257, Q8IXJ6, P21333, Q9Y385, P51149, Q03135, P54727, O75396, P35241, P51572, P98082, P35625, P55072, P53634	340	370	16650	1.85294	1	0.418899	53.74
GOTERM_BP_FAT	GO:1900756~protein processing in phagocytic vesicle	2	0.543	0.0403074	P06396, P35579	340	2	16650	48.9706	1	0.419627	53.9265
GOTERM_BP_FAT	GO:0097359~UDP-glucosylation	2	0.543	0.0403074	Q9NYU2, Q9NYU1	340	2	16650	48.9706	1	0.419627	53.9265
GOTERM_BP_FAT	GO:1903921~regulation of protein processing in phagocytic vesicle	2	0.543	0.0403074	P06396, P35579	340	2	16650	48.9706	1	0.419627	53.9265
GOTERM_BP_FAT	GO:0071307~cellular response to vitamin K	2	0.543	0.0403074	Q15063, Q14393	340	2	16650	48.9706	1	0.419627	53.9265
GOTERM_BP_FAT	GO:1903923~positive regulation of protein processing in phagocytic vesicle	2	0.543	0.0403074	P06396, P35579	340	2	16650	48.9706	1	0.419627	53.9265
GOTERM_BP_FAT	GO:0050778~positive regulation of immune response	22	5.978	0.0409265	Q96EB6, Q5KU26, P30273, Q9UHD2, Q8IWB7, P01730, P02747, Q5JVZ5, Q03135, P12314, Q92556, P28907, Q9TQE0, Q96MX0, P21730, P08253, P63261, P01743, Q9BT09, Q96J02, P00813, P25774	340	684	16650	1.57508	1	0.423634	54.4831
GOTERM_BP_FAT	GO:1905037~autophagosome organization	5	1.359	0.0413295	Q9BY43, Q8WVM8, Q86Y82, Q9GZQ8, Q9H444	340	64	16650	3.82583	1	0.425894	54.8421
GOTERM_BP_FAT	GO:1903902~positive regulation of viral life cycle	6	1.63	0.0413448	P19474, O95793, P23284, P11388, P07237, Q9H444	340	93	16650	3.15939	1	0.425093	54.8556
GOTERM_BP_FAT	GO:0090382~phagosome maturation	4	1.087	0.0417735	P51149, P36543, Q13636, P21281	340	38	16650	5.1548	1	0.427532	55.2343
GOTERM_BP_FAT	GO:0030041~actin filament polymerization	8	2.174	0.0418811	P35241, P06396, Q6VEQ5, P14317, P05362, P29536, O94813, Q9H2D6	340	157	16650	2.49532	1	0.427452	55.3289
GOTERM_BP_FAT	GO:0061025~membrane fusion	9	2.446	0.0423897	O75396, O14662, P01730, Q86Y82, O14653, Q14393, P51149, Q9UEU0, P54920	340	191	16650	2.30751	1	0.430481	55.7735
GOTERM_BP_FAT	GO:0051261~protein depolymerization	6	1.63	0.0429706	Q9UHB6, P35241, P06396, P29536, Q9H2D6, Q93045	340	94	16650	3.12578	1	0.434032	56.2761
GOTERM_BP_FAT	GO:0051896~regulation of protein kinase B signaling	7	1.902	0.0441078	Q96EB6, Q9BZF1, P14317, Q969H8, Q969G5, Q14393, Q86UE4	340	126	16650	2.72059	1	0.441758	57.2444
GOTERM_BP_FAT	GO:0043161~proteasome-mediated ubiquitin-dependent protein catabolic process	14	3.804	0.0441802	Q96EB6, Q13257, Q8IXJ6, Q9Y385, Q9NYU1, Q03135, P54727, Q9NYU2, Q9Y679, P51572, P98082, P11021, P55072, O14656	340	375	16650	1.82824	1	0.441378	57.3054
GOTERM_BP_FAT	GO:0007179~transforming growth factor beta receptor signaling pathway	8	2.174	0.0443281	Q96EB6, P18084, P05556, O43294, P11021, P98082, Q03135, Q14767	340	159	16650	2.46393	1	0.441567	57.4296
GOTERM_BP_FAT	GO:0032781~positive regulation of ATPase activity	4	1.087	0.0445945	Q96T88, P09493, Q96KC8, Q8NFQ8, Q6ZN40	340	39	16650	5.02262	1	0.442642	57.6526
GOTERM_BP_FAT	GO:0000183~chromatin silencing at rDNA	4	1.087	0.0445945	Q96EB6, Q8IXJ6, K7EK07, P62805	340	39	16650	5.02262	1	0.442642	57.6526
GOTERM_BP_FAT	GO:0033344~cholesterol efflux	4	1.087	0.0445945	Q96EB6, Q07954, P35610, Q86Y82	340	39	16650	5.02262	1	0.442642	57.6526
GOTERM_BP_FAT	GO:0042590~antigen processing and presentation of exogenous peptide antigen via MHC class I	5	1.359	0.0454474	P18084, P30273, Q5RJ85, P13284, P12314	340	66	16650	3.70989	1	0.448058	58.359
GOTERM_BP_FAT	GO:0090288~negative regulation of cellular response to growth factor stimulus	7	1.902	0.0455389	Q9GZX9, Q96EB6, O43294, P11021, P18031, O94813, Q03135	340	127	16650	2.69917	1	0.44781	58.4341
GOTERM_BP_FAT	GO:2000369~regulation of clathrin-mediated endocytosis	3	0.815	0.0459614	P98082, O14656, A0A096LP25	340	17	16650	8.64187	1	0.449994	58.7793
GOTERM_BP_FAT	GO:0051016~barbed-end actin filament capping	3	0.815	0.0459614	P35241, P06396, Q9H2D6	340	17	16650	8.64187	1	0.449994	58.7793
GOTERM_BP_FAT	GO:2000811~negative regulation of anoikis	3	0.815	0.0459614	P08648, P05556, Q03135	340	17	16650	8.64187	1	0.449994	58.7793
GOTERM_BP_FAT	GO:0034138~toll-like receptor 3 signaling pathway	3	0.815	0.0459614	Q5KU26, Q8IWB7, Q03135	340	17	16650	8.64187	1	0.449994	58.7793
GOTERM_BP_FAT	GO:0051084~'de novo' posttranslational protein folding	3	0.815	0.0459614	Q9NYU2, Q9NYU1, O14656	340	17	16650	8.64187	1	0.449994	58.7793
GOTERM_BP_FAT	GO:0098542~defense response to other organism	17	4.62	0.0466487	Q92608, P00973, P30273, Q9UHD2, Q8IXJ6, P01730, Q9NY15, Q9Y3Z3, Q16778, Q8IUX4, Q92556, P21730, O95782, P53680, P62807, Q96J02, Q96CW1	340	494	16650	1.68522	1	0.454082	59.335
GOTERM_BP_FAT	GO:0030199~collagen fibril organization	4	1.087	0.0475078	P51884, P28300, P12107, P50454	340	40	16650	4.89706	1	0.459355	60.0198
GOTERM_BP_FAT	GO:0014812~muscle cell migration	5	1.359	0.0475892	Q07954, P09493, Q15063, P00749, O94813, Q6ZN40	340	67	16650	3.65452	1	0.459014	60.084
GOTERM_BP_FAT	GO:2001233~regulation of apoptotic signaling pathway	14	3.804	0.0483786	P02776, Q96EB6, P05362, P42765, P09601, P30040, Q03135, P18031, P06396, P07237, P51572, P23497, P35625, P53634	340	380	16650	1.80418	1	0.463709	60.7026
GOTERM_BP_FAT	GO:1903708~positive regulation of hemopoiesis	8	2.174	0.0494938	P02776, P14317, P17252, Q5RJ85, Q8NB49, Q14393, P50281, P00813	340	163	16650	2.40346	1	0.470621	61.5611
GOTERM_BP_FAT	GO:1901135~carbohydrate derivative metabolic process	35	9.511	0.0496319	P02776, Q8IXJ6, P17252, Q9P2X0, Q9Y385, P06737, Q9NZB8, Q8IZ52, Q969N2, Q9UJ70, Q7Z4H8, P19971, O60476, P98160, P55072, P00813, Q96EB6, Q96RP7, P10619, P35610, Q9Y3Z3, O60218, Q9NYU1, P21281, Q8IUX4, P46977, P51888, Q5QPK2, P10606, Q9NYU2, P51884, A0PJZ3, O95782, P12107, P13611	340	1247	16650	1.37447	1	0.470654	61.6661
gene ontology (GO) cellular component (CC) in the up-regulated proteins in the poor prognosis group
Category	Term	Count	%	PValue	Genes	List Total	Pop Hits	Pop Total	Fold Enrichment	Bonferroni	Benjamini	FDR
GOTERM_CC_FAT	GO:0031988~membrane-bounded vesicle	160	43.4783	5.1e-20	Q7Z3B1, H0YNG3, Q9H444, Q32P28, Q9GZX9, Q9TQE0, Q5THJ4, Q969N2, Q9UJ70, O14653, P17661, P50281, P98160, Q96J02, P98095, O14656, Q5KU26, P10619, P05556, P05362, P02747, Q5RJ85, Q969M3, O60218, Q9NR99, P12314, Q8IUX7, O60704, P16401, Q86VB7, P07237, P67936, Q9GZM7, O95782, P98082, Q5T8U5, P53634, P09497, P09496, Q99439, Q02818, Q92608, P80723, P33241, P17252, O00469, P49006, Q9H3G5, P11117, P12814,…	335	3611	14527	1.92143	2.98e-17	2.98e-17	7.51e-17
GOTERM_CC_FAT	GO:0005783~endoplasmic reticulum	99	26.9022	1.48e-19	P00973, Q9Y5M8, Q9NYL4, H0YNG3, Q32P28, P09601, J3KQL8, O15027, Q9TQE0, Q969N2, O14653, O14656, Q6UVY6, P10619, Q969M3, Q5RJ85, P30533, Q8NB49, Q6P179, Q9P2E9, O60704, P07237, Q5T8U5, P53634, Q02818, Q92604, P01730, O00469, P17252, Q9P2X0, Q70UQ0, Q9Y385, Q86UP2, P84095, Q9Y679, Q9UBR2, Q969H8, Q96AG4, Q9BU23, O60476, P11021, P55072, P35610, Q13501, P50454, P30040, O15533, P18031, Q9BZF1, P23284,…	335	1660	14527	2.58618	8.62e-17	4.31e-17	2.17e-16
GOTERM_CC_FAT	GO:0044432~endoplasmic reticulum part	81	22.0109	2.3e-19	O15460, Q9Y5M8, Q8IVL5, Q9NYL4, H0YNG3, Q32P28, J3KQL8, P09601, Q03135, Q9TQE0, O15027, Q969N2, Q9H3N1, O14653, P51572, O14656, Q6UVY6, Q5RJ85, Q969M3, P30533, Q8NB49, Q6P179, P46977, Q9Y6F6, Q5QPK2, Q9P2E9, Q8WVM8, P07237, Q8TCT9, P53634, Q9BT09, Q5T8U5, Q8TC12, Q8IV08, P27658, Q92604, P01730, O00469, Q9P2X0, Q70UQ0, O95674, Q9Y385, Q5BJH7, Q9UEU0, Q86UP2, Q96SL4, P84095, Q9UBR2, Q9Y679, Q969H8,…	335	1177	14527	2.98428	1.34e-16	4.48e-17	3.39e-16
GOTERM_CC_FAT	GO:0070062~extracellular exosome	129	35.0543	2.98e-16	Q7Z3B1, H0YNG3, Q9H444, Q32P28, Q9GZX9, Q9TQE0, Q5THJ4, Q9UJ70, P17661, P98160, Q96J02, O14656, P98095, Q5KU26, P10619, P05556, P05362, P02747, O60218, Q9NR99, Q8IUX7, O60704, P16401, P07237, P67936, Q9GZM7, P98082, P53634, Q99439, Q02818, Q92608, P80723, P33241, P17252, O00469, P49006, Q9H3G5, P11117, P12814, P45877, P19105, P84095, Q9Y679, P11217, Q9UBR2, Q969H8, P11021, O60476, P55072, P50453,…	335	2811	14527	1.99003	1.94e-13	4.85e-14	4.88e-13
GOTERM_CC_FAT	GO:1903561~extracellular vesicle	129	35.0543	3.91e-16	Q7Z3B1, H0YNG3, Q9H444, Q32P28, Q9GZX9, Q9TQE0, Q5THJ4, Q9UJ70, P17661, P98160, Q96J02, O14656, P98095, Q5KU26, P10619, P05556, P05362, P02747, O60218, Q9NR99, Q8IUX7, O60704, P16401, P07237, P67936, Q9GZM7, P98082, P53634, Q99439, Q02818, Q92608, P80723, P33241, P17252, O00469, P49006, Q9H3G5, P11117, P12814, P45877, P19105, P84095, Q9Y679, P11217, Q9UBR2, Q969H8, P11021, O60476, P55072, P50453,…	335	2825	14527	1.98017	2.59e-13	5.17e-14	6.55e-13
GOTERM_CC_FAT	GO:0043230~extracellular organelle	129	35.0543	5.1e-16	Q7Z3B1, H0YNG3, Q9H444, Q32P28, Q9GZX9, Q9TQE0, Q5THJ4, Q9UJ70, P17661, P98160, Q96J02, O14656, P98095, Q5KU26, P10619, P05556, P05362, P02747, O60218, Q9NR99, Q8IUX7, O60704, P16401, P07237, P67936, Q9GZM7, P98082, P53634, Q99439, Q02818, Q92608, P80723, P33241, P17252, O00469, P49006, Q9H3G5, P11117, P12814, P45877, P19105, P84095, Q9Y679, P11217, Q9UBR2, Q969H8, P11021, O60476, P55072, P50453,…	335	2826	14527	1.97947	3.24e-13	5.4e-14	8.22e-13
GOTERM_CC_FAT	GO:0005925~focal adhesion	41	11.1413	1.72e-15	Q99439, Q9UHB6, O00151, P08648, Q9UMS6, Q03135, P08133, P12814, P18084, P84095, P08670, O43294, P51911, P29966, P11021, P50281, O60504, P98160, Q0ZGT2, Q12884, P05556, P05362, P43121, P21333, Q9H2D6, P35579, Q07954, Q15417, P35241, O14662, P06396, P23284, P07237, P63261, P67936, Q9NR12, P98082, Q9HBL0, P00749, P28838, Q6WCQ1	335	391	14527	4.54714	1.04e-12	1.48e-13	2.61e-12
GOTERM_CC_FAT	GO:0005924~cell-substrate adherens junction	41	11.1413	2.25e-15	Q99439, Q9UHB6, O00151, P08648, Q9UMS6, Q03135, P08133, P12814, P18084, P84095, P08670, O43294, P51911, P29966, P11021, P50281, O60504, P98160, Q0ZGT2, Q12884, P05556, P05362, P43121, P21333, Q9H2D6, P35579, Q07954, Q15417, P35241, O14662, P06396, P23284, P07237, P63261, P67936, Q9NR12, P98082, Q9HBL0, P00749, P28838, Q6WCQ1	335	394	14527	4.51252	1.29e-12	1.62e-13	3.26e-12
GOTERM_CC_FAT	GO:0030055~cell-substrate junction	41	11.1413	3.43e-15	Q99439, Q9UHB6, O00151, P08648, Q9UMS6, Q03135, P08133, P12814, P18084, P84095, P08670, O43294, P51911, P29966, P11021, P50281, O60504, P98160, Q0ZGT2, Q12884, P05556, P05362, P43121, P21333, Q9H2D6, P35579, Q07954, Q15417, P35241, O14662, P06396, P23284, P07237, P63261, P67936, Q9NR12, P98082, Q9HBL0, P00749, P28838, Q6WCQ1	335	399	14527	4.45597	2.01e-12	2.23e-13	5.06e-12
GOTERM_CC_FAT	GO:0005912~adherens junction	53	14.4022	3.37e-14	O00151, P08648, Q9NR46, Q9UHD8, Q9H444, Q03135, P08133, P18084, O43294, P17661, P50281, O60504, P98160, P42566, Q0ZGT2, P05556, P05362, P43121, P21333, Q92522, P35579, Q07954, Q15417, Q05682, P07237, P67936, Q9NR12, P98082, Q9HBL0, P00749, Q9UHB6, Q99439, Q9UMS6, Q86UP2, P12814, P84095, P08670, Q9UHN6, Q96AG4, P29966, P51911, P11021, Q12884, Q9H2D6, P18031, P35241, O14662, P06396, P23284, P63261,…	335	694	14527	3.31167	1.96e-11	1.96e-12	4.95e-11
GOTERM_CC_FAT	GO:0070161~anchoring junction	53	14.4022	8.83e-14	O00151, P08648, Q9NR46, Q9UHD8, Q9H444, Q03135, P08133, P18084, O43294, P17661, P50281, O60504, P98160, P42566, Q0ZGT2, P05556, P05362, P43121, P21333, Q92522, P35579, Q07954, Q15417, Q05682, P07237, P67936, Q9NR12, P98082, Q9HBL0, P00749, Q9UHB6, Q99439, Q9UMS6, Q86UP2, P12814, P84095, P08670, Q9UHN6, Q96AG4, P29966, P51911, P11021, Q12884, Q9H2D6, P18031, P35241, O14662, P06396, P23284, P63261,…	335	711	14527	3.23249	5.15e-11	4.68e-12	1.3e-10
GOTERM_CC_FAT	GO:0044421~extracellular region part	151	41.0326	3.5e-13	Q7Z3B1, H0YNG3, Q9H444, Q32P28, P09601, Q9GZX9, Q9TQE0, Q9BXX0, Q5THJ4, Q96MX0, Q9UJ70, P17661, P98160, Q96J02, P25774, O14656, P98095, Q5KU26, P10619, P05556, P05362, P02747, P43121, O60218, Q9NR99, Q8IUX7, P55001, O60704, P16401, P07237, P67936, Q9GZM7, P98082, Q15063, Q6FHJ7, P53634, Q99439, Q02818, Q92608, P80723, P33241, P17252, O00469, P49006, Q9H3G5, P11117, P12814, P45877, P19105, P84095,…	335	3878	14527	1.6885	2.04e-10	1.7e-11	5.14e-10
GOTERM_CC_FAT	GO:0005788~endoplasmic reticulum lumen	26	7.06522	6.65e-12	P27658, O15460, Q8IVL5, P01730, Q32P28, Q96SL4, Q9UBR2, Q969H8, Q7Z4H8, P11021, Q14393, O14656, P23141, P30533, P50454, P30040, Q6P179, Q9NYU1, P39059, Q9NYU2, P23284, Q9H497, P07237, P12107, Q9BT09, P53634	335	202	14527	5.58153	3.88e-09	2.98e-10	9.78e-09
GOTERM_CC_FAT	GO:0005789~endoplasmic reticulum membrane	59	16.0326	4.35e-11	Q9Y5M8, Q9NYL4, H0YNG3, J3KQL8, P09601, Q03135, Q9TQE0, O15027, Q969N2, Q9H3N1, O14653, P51572, O14656, Q6UVY6, Q969M3, Q5RJ85, Q8NB49, Q6P179, Q9Y6F6, P46977, Q5QPK2, Q9P2E9, Q8WVM8, Q8TCT9, Q5T8U5, Q8IV08, Q8TC12, Q92604, P01730, O00469, Q9P2X0, Q70UQ0, Q9Y385, O95674, Q9UEU0, Q5BJH7, Q86UP2, P84095, Q9Y679, Q96AG4, Q9BU23, P11021, P55072, Q8NFQ8, P35610, Q8WXF7, P43307, Q86UE4, Q96KC8, O15533,…	335	999	14527	2.56105	2.54e-08	1.81e-09	6.41e-08
GOTERM_CC_FAT	GO:0042175~nuclear outer membrane-endoplasmic reticulum membrane network	59	16.0326	1.04e-10	Q9Y5M8, Q9NYL4, H0YNG3, J3KQL8, P09601, Q03135, Q9TQE0, O15027, Q969N2, Q9H3N1, O14653, P51572, O14656, Q6UVY6, Q969M3, Q5RJ85, Q8NB49, Q6P179, Q9Y6F6, P46977, Q5QPK2, Q9P2E9, Q8WVM8, Q8TCT9, Q5T8U5, Q8IV08, Q8TC12, Q92604, P01730, O00469, Q9P2X0, Q70UQ0, Q9Y385, O95674, Q9UEU0, Q5BJH7, Q86UP2, P84095, Q9Y679, Q96AG4, Q9BU23, P11021, P55072, Q8NFQ8, P35610, Q8WXF7, P43307, Q86UE4, Q96KC8, O15533,…	335	1021	14527	2.50586	6.05e-08	4.03e-09	1.53e-07
GOTERM_CC_FAT	GO:0031012~extracellular matrix	40	10.8696	1.27e-10	P27658, P02751, P49747, Q8IVL5, O75339, Q32P28, O94813, Q9BXX0, P08670, O43294, P28300, Q9HCU0, P11021, P35625, P50281, P98160, P98095, P62805, Q7Z7G0, Q14112, P60660, P21333, Q16363, P35579, P39059, P51888, O43854, Q8IUX7, P51884, P55001, P08253, P07237, P63261, Q12805, Q9GZM7, Q7Z5L7, P12107, Q15063, Q14767, P13611	335	530	14527	3.27277	7.43e-08	4.64e-09	1.88e-07
GOTERM_CC_FAT	GO:0005576~extracellular region	161	43.75	4.4e-10	P00973, Q7Z3B1, H0YNG3, Q9H444, Q32P28, J3KQL8, P09601, Q9GZX9, Q9TQE0, Q96MX0, Q9BXX0, Q5THJ4, Q9UJ70, P17661, P98160, Q96J02, P25774, P98095, O14656, Q5KU26, P10619, P05556, P05362, P02747, P43121, P30533, O60218, Q9NR99, Q8IUX7, P55001, O60704, P16401, Q86VB7, P07237, P67936, Q9GZM7, P98082, Q15063, Q6FHJ7, P53634, Q99439, Q02818, Q92608, P80723, P33241, P17252, O00469, P49006, Q9H3G5, P11117,…	335	4623	14527	1.51019	2.57e-07	1.51e-08	6.48e-07
GOTERM_CC_FAT	GO:0005793~endoplasmic reticulum-Golgi intermediate compartment	17	4.61956	4.81e-09	Q02818, P02751, P30533, P50454, Q5BJH7, Q9NYU1, O75396, Q9NYU2, Q9UBR2, Q969H8, P07237, O14653, P51572, P11021, P15144, P53634, Q5T8U5	335	111	14527	6.64136	2.81e-06	1.56e-07	7.08e-06
GOTERM_CC_FAT	GO:0005773~vacuole	60	16.3043	2.39e-08	P19474, Q9UHD2, Q9H444, Q03135, P08133, P22897, Q9TQE0, O14653, P50281, P36543, Q92562, P98160, P53680, P25774, P42566, P10619, P05556, Q5RJ85, P30533, Q8NB49, O60218, P21281, Q93045, P12314, Q07954, Q9BY43, Q86Y82, Q9GZM7, P02792, O95782, P98082, Q8TCT9, P53634, P13611, P54920, Q96CW1, P09496, Q02818, P01730, Q9UP95, Q9UEU0, P11117, O60831, Q8IZ07, Q9UBR2, Q6VEQ5, Q9GZQ8, P00813, Q9HD26, Q9UHG3,…	335	1212	14527	2.14674	1.39e-05	7.33e-07	3.51e-05
GOTERM_CC_FAT	GO:0097517~contractile actin filament bundle	12	3.26087	3.19e-08	Q9UHB6, Q99439, Q9UHD8, P35579, Q9Y613, P12814, P19105, P09493, Q15746, P24844, Q9NR12, P67936, Q6ZN40	335	54	14527	9.63648	1.86e-05	9.29e-07	4.69e-05
GOTERM_CC_FAT	GO:0001725~stress fiber	12	3.26087	3.19e-08	Q9UHB6, Q99439, Q9UHD8, P35579, Q9Y613, P12814, P19105, P09493, Q15746, P24844, Q9NR12, P67936, Q6ZN40	335	54	14527	9.63648	1.86e-05	9.29e-07	4.69e-05
GOTERM_CC_FAT	GO:0032432~actin filament bundle	12	3.26087	1.21e-07	Q9UHB6, Q99439, Q9UHD8, P35579, Q9Y613, P12814, P19105, P09493, Q15746, P24844, Q9NR12, P67936, Q6ZN40	335	61	14527	8.53066	7.03e-05	3.35e-06	0.000177
GOTERM_CC_FAT	GO:0016023~cytoplasmic, membrane-bounded vesicle	57	15.4891	1.51e-07	P02776, Q03135, P08133, P18084, Q9TQE0, Q9Y2H6, Q969N2, O14653, P51572, P35625, P50281, P53680, O14656, P42566, Q5KU26, P05556, Q9NY15, Q969M3, Q5RJ85, P21281, P12314, Q07954, P21730, Q86VB7, Q8WVM8, Q9BY43, Q86Y82, P07237, P98082, O95782, Q8TCT9, P53634, Q5T8U5, P09497, Q96CW1, P09496, Q02818, P02751, Q9UEU0, Q5BJH7, P12814, H0YNE9, Q9UBR2, P11021, Q14393, P35749, P00813, Q9HD26, P16284, P51149,…	335	1183	14527	2.0894	8.8e-05	4e-06	0.000222
GOTERM_CC_FAT	GO:0030135~coated vesicle	22	5.97826	1.67e-07	Q9HD26, Q969M3, Q5RJ85, Q5BJH7, Q9UEU0, P12314, Q07954, O75396, Q9TQE0, Q9UBR2, Q9Y5U9, O14653, P51572, P98082, O95782, P53634, P53680, P09497, Q96CW1, P42566, P09496, A0A096LP25	335	240	14527	3.97505	9.73e-05	4.23e-06	0.000246
GOTERM_CC_FAT	GO:0030054~cell junction	63	17.1196	1.82e-07	O00151, P08648, Q9NR46, O60299, Q9UHD8, Q9H444, Q03135, P08133, P18084, O43294, P17661, P50281, O60504, P98160, O14656, P42566, Q0ZGT2, P05556, P05362, P43121, P21333, Q92522, P35579, Q07954, Q15417, Q05682, P07237, P67936, Q9NR12, P98082, Q9HBL0, P00749, Q9UHB6, Q99439, P80723, Q8IXJ6, Q9UMS6, Q86UP2, P12814, P84095, P08670, Q96AG4, Q9UHN6, P29966, P51911, P11021, P00813, Q9HD26, Q12884, P16284,…	335	1379	14527	1.9811	0.000106	4.43e-06	0.000268
GOTERM_CC_FAT	GO:0044437~vacuolar part	41	11.1413	1.95e-07	Q9UHD2, Q9UP95, Q9H444, Q9UEU0, Q03135, P11117, P08133, P22897, O60831, Q9TQE0, Q6VEQ5, O14653, Q9GZQ8, P36543, P53680, Q92562, P98160, P25774, P42566, P10619, Q9HD26, Q9UHG3, Q5RJ85, Q8NB49, P51149, P21281, P12314, P51888, Q07954, P51884, Q9BY43, Q86Y82, O95782, P98082, Q8TCT9, P15144, P13284, Q96CW1, P54920, P13611, P09496	335	718	14527	2.47623	0.000113	4.54e-06	0.000286
GOTERM_CC_FAT	GO:0042641~actomyosin	12	3.26087	2.38e-07	Q9UHB6, Q99439, Q9UHD8, P35579, Q9Y613, P12814, P19105, P09493, Q15746, P24844, Q9NR12, P67936, Q6ZN40	335	65	14527	8.00569	0.000139	5.33e-06	0.00035
GOTERM_CC_FAT	GO:0005578~proteinaceous extracellular matrix	27	7.33696	2.75e-07	P27658, P02751, P49747, Q8IVL5, O75339, Q32P28, O94813, Q9BXX0, P28300, Q9HCU0, P35625, P98160, P98095, Q7Z7G0, Q14112, Q16363, P39059, P51888, P51884, P55001, P08253, Q12805, Q15063, P12107, Q7Z5L7, P13611, Q14767	335	361	14527	3.2433	0.00016	5.93e-06	0.000404
GOTERM_CC_FAT	GO:0015629~actin cytoskeleton	31	8.42391	3.91e-07	P62736, Q99439, Q9UHB6, P33241, Q9UHD8, P07951, Q9UMS6, P12814, P19105, P29966, P29536, Q6ZN40, P35749, Q53GG5, P60660, P42765, O00399, P21333, P35579, Q9H2D6, Q9Y613, P09493, Q15417, P35241, Q15746, Q05682, P06396, P24844, P63261, P67936, Q9NR12, Q6WCQ1	335	467	14527	2.87856	0.000228	8.14e-06	0.000575
GOTERM_CC_FAT	GO:0000323~lytic vacuole	33	8.96739	1.11e-06	Q9UP95, Q9UEU0, P11117, P08133, Q9TQE0, Q9UBR2, P36543, P53680, P98160, P00813, P25774, P10619, Q9HD26, Q9UHG3, Q13501, Q8NB49, O60218, P51149, P21281, P51888, Q07954, P51884, Q9GZM7, P02792, O95782, Q8TCT9, P98082, P15144, P53634, P13284, Q96CW1, P13611, P09496	335	544	14527	2.63055	0.000646	2.23e-05	0.001631
GOTERM_CC_FAT	GO:0005764~lysosome	33	8.96739	1.11e-06	Q9UP95, Q9UEU0, P11117, P08133, Q9TQE0, Q9UBR2, P36543, P53680, P98160, P00813, P25774, P10619, Q9HD26, Q9UHG3, Q13501, Q8NB49, O60218, P51149, P21281, P51888, Q07954, P51884, Q9GZM7, P02792, O95782, Q8TCT9, P98082, P15144, P53634, P13284, Q96CW1, P13611, P09496	335	544	14527	2.63055	0.000646	2.23e-05	0.001631
GOTERM_CC_FAT	GO:0005774~vacuolar membrane	35	9.51087	1.71e-06	Q9UHD2, Q9UP95, Q9H444, Q9UEU0, Q03135, P11117, P08133, P22897, O60831, Q9TQE0, Q6VEQ5, O14653, Q9GZQ8, P36543, P53680, Q92562, P42566, P10619, Q9HD26, Q9UHG3, Q5RJ85, Q8NB49, P51149, P21281, P12314, Q07954, Q9BY43, Q86Y82, O95782, Q8TCT9, P98082, P15144, Q96CW1, P54920, P09496	335	610	14527	2.48811	0.000995	3.32e-05	0.002512
GOTERM_CC_FAT	GO:0043292~contractile fiber	19	5.16304	4.36e-06	P62736, Q0ZGT2, P07951, P16284, P21333, Q9UMS6, P12814, P19105, P09493, Q05682, P24844, P08253, Q8IVF2, P63261, P67936, P17661, P29536, Q6ZN40, P35749, Q53GG5	335	224	14527	3.67821	0.002537	8.19e-05	0.006409
GOTERM_CC_FAT	GO:0005913~cell-cell adherens junction	23	6.25	8.98e-06	Q9UHB6, Q99439, O00151, Q9NR46, Q9UHD8, P05556, P21333, Q9H444, Q92522, Q86UP2, P35579, P18031, P12814, Q15417, P35241, Q05682, Q96AG4, Q9UHN6, P11021, Q9NQC3, P17661, P42566, Q6WCQ1	335	332	14527	3.00414	0.005222	0.000164	0.013209
GOTERM_CC_FAT	GO:0030666~endocytic vesicle membrane	15	4.07609	1.37e-05	Q5KU26, Q9NY15, Q5RJ85, P51149, Q13636, Q03135, P12314, Q07954, H0YNE9, Q9TQE0, Q86VB7, O95782, P53680, Q96CW1, P42566	335	155	14527	4.19653	0.007955	0.000242	0.020152
GOTERM_CC_FAT	GO:0044433~cytoplasmic vesicle part	33	8.96739	1.43e-05	P02776, P02751, Q9UEU0, Q03135, P12814, H0YNE9, Q9TQE0, O14653, Q14393, P35625, P53680, O14656, P00813, P42566, Q9HD26, Q5KU26, Q9NY15, P16284, Q5RJ85, P51149, Q13636, P12314, Q07954, O75396, Q86VB7, Q8IVF2, Q9BY43, O95782, Q8TCT9, P98082, P09497, Q96CW1, P09496	335	615	14527	2.32686	0.008288	0.000245	0.020999
GOTERM_CC_FAT	GO:0044449~contractile fiber part	17	4.61956	2.14e-05	P62736, Q0ZGT2, P07951, P16284, P21333, Q9UMS6, P12814, P19105, P09493, P24844, Q8IVF2, P08253, P67936, P17661, P29536, Q6ZN40, P35749, Q53GG5	335	205	14527	3.59605	0.012386	0.000356	0.031444
GOTERM_CC_FAT	GO:0044431~Golgi apparatus part	42	11.413	2.73e-05	Q02818, Q6ZRP7, Q5BJH7, Q8IZ52, Q03135, Q9TQE0, O15027, Q9Y2H6, Q9UBR2, O14653, P51572, O60476, Q14393, P50281, Q92562, P98160, Q96RP7, Q9HD26, Q8WXF7, Q969M3, Q5RJ85, Q13636, O15533, P51888, O75396, P51884, O14662, O60704, Q9NRZ7, Q8WVM8, Q9Y5U9, Q86Y82, O95782, Q15063, Q8TCT9, P28838, P53634, Q5T8U5, P09497, P54920, P13611, P09496	335	910	14527	2.00142	0.015786	0.000442	0.040144
GOTERM_CC_FAT	GO:0030132~clathrin coat of coated pit	6	1.63044	5.56e-05	O95782, P53680, P09497, Q96CW1, P42566, P09496	335	19	14527	13.6939	0.031897	0.000876	0.081765
GOTERM_CC_FAT	GO:0030134~ER to Golgi transport vesicle	10	2.71739	7.28e-05	O75396, Q9TQE0, Q9UBR2, Q9Y5U9, Q969M3, Q5RJ85, O14653, Q5BJH7, Q9UEU0, P53634	335	78	14527	5.55951	0.041583	0.001117	0.107115
GOTERM_CC_FAT	GO:0030662~coated vesicle membrane	13	3.53261	9.38e-05	Q5RJ85, Q9UEU0, P12314, O75396, Q9TQE0, O14653, P98082, O95782, P53680, P09497, Q96CW1, P09496, P42566	335	140	14527	4.02667	0.053214	0.001401	0.137887
GOTERM_CC_FAT	GO:0030016~myofibril	16	4.34783	0.000118	Q0ZGT2, P07951, P21333, Q9UMS6, P12814, P19105, P09493, Q05682, P24844, Q8IVF2, P08253, P63261, P67936, P17661, P29536, Q6ZN40, Q53GG5	335	212	14527	3.27277	0.066331	0.001714	0.173037
GOTERM_CC_FAT	GO:0005768~endosome	37	10.0543	0.000119	Q02818, Q9UHD2, P01730, Q9H444, Q9UEU0, Q03135, P08133, P22897, O60831, Q9TQE0, Q8IZ07, Q6VEQ5, O14653, P50281, P36543, P53680, Q92562, P25774, P42566, Q8IWB7, P05556, Q5RJ85, Q13501, P30533, Q8NB49, P51149, Q13636, P18031, P12314, Q93045, Q07954, Q9BY43, Q86Y82, O95782, Q16853, Q96CW1, P09496	335	811	14527	1.97839	0.066958	0.001689	0.174729
GOTERM_CC_FAT	GO:0005615~extracellular space	56	15.2174	0.00012	Q6ZRP7, P02776, P49747, P09601, O94813, Q9GZX9, Q9TQE0, Q96MX0, P35625, P98160, P25774, P05362, P02747, P43121, Q16778, Q8IUX7, P26447, Q9GZM7, Q15063, P00749, P53634, Q6FHJ7, P13611, P62736, Q02818, P02751, O75339, Q13162, P12814, Q9UBR2, Q969H8, P28300, Q14393, P62807, P00813, Q7Z7G0, Q12884, Q9UHG3, P50453, P16284, P23141, Q12841, P50454, P39059, Q14005, P48595, P51888, P35241, P51884, P06396,…	335	1444	14527	1.68171	0.0675	0.001663	0.176192
GOTERM_CC_FAT	GO:0098852~lytic vacuole membrane	19	5.16304	0.000136	P10619, Q9HD26, Q9UP95, Q8NB49, P51149, Q9UEU0, P21281, P11117, P08133, Q07954, Q9TQE0, P98082, O95782, Q8TCT9, P15144, P53680, P36543, Q96CW1, P09496	335	290	14527	2.8411	0.076061	0.001838	0.199421
GOTERM_CC_FAT	GO:0005765~lysosomal membrane	19	5.16304	0.000136	P10619, Q9HD26, Q9UP95, Q8NB49, P51149, Q9UEU0, P21281, P11117, P08133, Q07954, Q9TQE0, P98082, O95782, Q8TCT9, P15144, P53680, P36543, Q96CW1, P09496	335	290	14527	2.8411	0.076061	0.001838	0.199421
GOTERM_CC_FAT	GO:0048770~pigment granule	11	2.98913	0.000163	O75396, P05556, P23284, P07237, P11021, P50281, P30040, P51149, P21281, P35749, P08133	335	106	14527	4.50006	0.090578	0.002156	0.239294
GOTERM_CC_FAT	GO:0042470~melanosome	11	2.98913	0.000163	O75396, P05556, P23284, P07237, P11021, P50281, P30040, P51149, P21281, P35749, P08133	335	106	14527	4.50006	0.090578	0.002156	0.239294
GOTERM_CC_FAT	GO:0005905~clathrin-coated pit	9	2.44565	0.000196	Q07954, O95782, P98082, P53680, P09497, Q96CW1, P42566, P09496, A0A096LP25	335	70	14527	5.57539	0.108026	0.002537	0.28805
GOTERM_CC_FAT	GO:0030125~clathrin vesicle coat	6	1.63044	0.000227	O95782, P53680, P09497, Q96CW1, P42566, P09496	335	25	14527	10.4074	0.123878	0.002871	0.333158
GOTERM_CC_FAT	GO:0030136~clathrin-coated vesicle	13	3.53261	0.000261	Q9HD26, P12314, Q07954, Q9TQE0, P51572, P98082, O95782, P53680, P09497, Q96CW1, A0A096LP25, P09496, P42566	335	156	14527	3.61368	0.141051	0.00323	0.38293
GOTERM_CC_FAT	GO:0012506~vesicle membrane	26	7.06522	0.00029	Q9UEU0, Q03135, H0YNE9, Q9TQE0, Q9Y2H6, O14653, P53680, O14656, P42566, Q5KU26, Q9NY15, Q5RJ85, P16284, P51149, Q13636, P12314, Q07954, O75396, Q9BY43, Q8IVF2, Q86VB7, P98082, O95782, P09497, Q96CW1, P09496	335	507	14527	2.2238	0.155701	0.00352	0.426163
GOTERM_CC_FAT	GO:0030139~endocytic vesicle	17	4.61956	0.000334	Q5KU26, Q9NY15, Q5RJ85, P51149, Q13636, Q03135, P12314, Q07954, P18084, H0YNE9, Q9TQE0, Q86VB7, Q86Y82, O95782, P53680, Q96CW1, P42566	335	259	14527	2.8463	0.177181	0.003972	0.490894
GOTERM_CC_FAT	GO:0030017~sarcomere	14	3.80435	0.000414	Q0ZGT2, P07951, P21333, Q9UMS6, P12814, P19105, P09493, P24844, Q8IVF2, P08253, P67936, P17661, P29536, Q6ZN40, Q53GG5	335	188	14527	3.22925	0.214479	0.004817	0.607305
GOTERM_CC_FAT	GO:0030659~cytoplasmic vesicle membrane	25	6.79348	0.000435	Q9UEU0, Q03135, H0YNE9, Q9TQE0, O14653, P53680, O14656, P42566, Q5KU26, Q9NY15, Q5RJ85, P16284, P51149, Q13636, P12314, Q07954, O75396, Q8IVF2, Q9BY43, Q86VB7, O95782, P98082, Q96CW1, P09497, P09496	335	491	14527	2.20795	0.223902	0.004958	0.637569
GOTERM_CC_FAT	GO:0036019~endolysosome	5	1.3587	0.000515	O95782, P53680, Q96CW1, P25774, P09496	335	17	14527	12.7542	0.259566	0.005763	0.755445
GOTERM_CC_FAT	GO:0030665~clathrin-coated vesicle membrane	9	2.44565	0.000537	Q9TQE0, O95782, P98082, P53680, P09497, Q96CW1, P42566, P12314, P09496	335	81	14527	4.81824	0.268849	0.005891	0.787037
GOTERM_CC_FAT	GO:0098589~membrane region	20	5.43478	0.000565	Q6NZI2, P05556, P01730, P05362, P16284, P50454, P09601, Q03135, Q05469, Q07954, Q969G5, Q86Y82, P98082, O95782, P53680, P09497, Q96CW1, P42566, P09496, A0A096LP25	335	354	14527	2.44995	0.280907	0.006088	0.82866
GOTERM_CC_FAT	GO:0030176~integral component of endoplasmic reticulum membrane	12	3.26087	0.00059	Q9TQE0, Q9P2E9, Q969N2, Q9Y679, Q9P2X0, Q5RJ85, P51572, P11021, Q8TCT9, Q9NQC3, Q86UP2, O15533	335	147	14527	3.53993	0.291171	0.006238	0.864629
GOTERM_CC_FAT	GO:0044420~extracellular matrix component	11	2.98913	0.000744	P27658, P02751, P51884, Q14112, Q8IVL5, P55001, P12107, P35625, Q16363, P98160, P39059	335	128	14527	3.72661	0.351984	0.007717	1.08876
GOTERM_CC_FAT	GO:0000139~Golgi membrane	31	8.42391	0.000749	Q6ZRP7, Q02818, Q5BJH7, Q8IZ52, Q03135, O15027, Q9TQE0, Q9UBR2, Q9Y2H6, O14653, P51572, O60476, Q92562, Q96RP7, Q9HD26, Q8WXF7, Q969M3, Q5RJ85, Q13636, O15533, O75396, O14662, O60704, Q8WVM8, Q9NRZ7, Q9Y5U9, Q86Y82, P53634, Q5T8U5, P54920, P09496	335	699	14527	1.92316	0.354063	0.007638	1.09678
GOTERM_CC_FAT	GO:0005811~lipid particle	8	2.17391	0.000776	P15090, Q9H6V9, P51572, P51149, P55072, Q03135, P00387, Q05469	335	66	14527	5.25626	0.363979	0.007772	1.13538
GOTERM_CC_FAT	GO:0031227~intrinsic component of endoplasmic reticulum membrane	12	3.26087	0.00078	Q9TQE0, Q9P2E9, Q969N2, Q9Y679, Q9P2X0, Q5RJ85, P51572, P11021, Q8TCT9, Q9NQC3, Q86UP2, O15533	335	152	14527	3.42349	0.365651	0.007685	1.14195
GOTERM_CC_FAT	GO:0044815~DNA packaging complex	10	2.71739	0.001183	P42695, P16403, P16402, P16401, K7EK07, Q16778, P62807, Q92522, Q16777, P62805	335	113	14527	3.83754	0.498395	0.011433	1.7259
GOTERM_CC_FAT	GO:0010008~endosome membrane	21	5.70652	0.001217	Q9UHD2, Q5RJ85, Q9H444, P51149, Q9UEU0, Q03135, P12314, P08133, P22897, O60831, Q9TQE0, Q6VEQ5, Q9BY43, Q86Y82, O14653, O95782, P53680, Q92562, Q96CW1, P42566, P09496	335	407	14527	2.23746	0.508225	0.011568	1.77496
GOTERM_CC_FAT	GO:0005794~Golgi apparatus	53	14.4022	0.0013	Q6ZRP7, P08648, Q8IVL5, Q9HCG8, Q03135, Q8IZ52, O15027, Q9TQE0, Q9Y2H6, O14653, P51572, P50281, Q92562, P98160, Q969M3, Q5RJ85, P30533, Q93045, O60704, Q8WVM8, Q86Y82, O95782, Q15063, Q8TCT9, P53634, Q5T8U5, P09497, P54920, P13611, P09496, Q02818, Q9UEU0, Q5BJH7, Q9UBR2, O60476, Q14393, Q9H1C3, Q96RP7, Q9HD26, Q8WXF7, Q8NCM8, Q13976, P51149, Q13636, O15533, P51888, O75396, P51884, O14662, Q9NRZ7,…	335	1482	14527	1.55081	0.531505	0.012155	1.89509
GOTERM_CC_FAT	GO:0044440~endosomal part	22	5.97826	0.001361	Q9UHD2, Q5RJ85, Q9H444, P51149, Q9UEU0, Q03135, P12314, P08133, P22897, O60831, Q9TQE0, Q6VEQ5, Q9BY43, Q86Y82, O14653, O95782, P53680, Q92562, Q96CW1, P25774, P42566, P09496	335	441	14527	2.16329	0.5481	0.012529	1.98433
GOTERM_CC_FAT	GO:0098552~side of membrane	22	5.97826	0.001463	Q02818, P10619, P36269, P30273, P08648, P05556, P01730, P05362, P43121, P16284, Q5RJ85, Q9H444, O15533, P18031, Q9TQE0, P63218, Q9BY43, P07237, P51572, Q8TCT9, P15144, P00813	335	444	14527	2.14868	0.574116	0.013249	2.13087
GOTERM_CC_FAT	GO:0009986~cell surface	32	8.69565	0.001579	Q9UHB6, P36269, P30273, P08648, P01730, O94813, Q9HDC9, P22897, P18084, Q9TQE0, P11021, P00813, Q12884, P05556, P05362, P43121, P16284, P30533, P30040, P35579, P28907, Q15746, P35241, P21730, P07237, Q8TCT9, Q9HBL0, P00749, P15144, Q6FHJ7, Q16853, Q13683	335	765	14527	1.81393	0.601955	0.014072	2.29768
GOTERM_CC_FAT	GO:0031201~SNARE complex	7	1.90217	0.001586	O75396, O14662, Q8WVM8, Q86Y82, O14653, Q9UEU0, P54920	335	55	14527	5.51908	0.603578	0.013922	2.30775
GOTERM_CC_FAT	GO:0005911~cell-cell junction	28	7.6087	0.00198	Q99439, Q9UHB6, O00151, P08648, Q9NR46, Q8IXJ6, Q9UHD8, Q9H444, Q86UP2, P12814, Q9UHN6, Q96AG4, P11021, P17661, P42566, P05556, P21333, Q86UE4, Q92522, P35579, P18031, Q9Y613, Q15417, P35241, Q05682, Q9NR12, Q9NQC3, Q6WCQ1	335	644	14527	1.8854	0.685045	0.017096	2.87321
GOTERM_CC_FAT	GO:0036020~endolysosome membrane	4	1.08696	0.002271	O95782, P53680, Q96CW1, P09496	335	12	14527	14.4547	0.734341	0.019304	3.28948
GOTERM_CC_FAT	GO:0005581~collagen trimer	9	2.44565	0.002417	P27658, Q5KU26, P51884, Q9BXX0, P02747, P28300, P12107, P50454, P39059	335	102	14527	3.82625	0.756109	0.020242	3.4979
GOTERM_CC_FAT	GO:0030122~AP-2 adaptor complex	4	1.08696	0.002902	O95782, P53680, Q96CW1, P42566	335	13	14527	13.3428	0.816324	0.023918	4.1859
GOTERM_CC_FAT	GO:0005862~muscle thin filament tropomyosin	3	0.815217	0.003067	P09493, P07951, P67936, Q6ZN40	335	4	14527	32.5231	0.833162	0.024906	4.41807
GOTERM_CC_FAT	GO:0000786~nucleosome	9	2.44565	0.003256	P16403, P16402, P16401, K7EK07, Q16778, P62807, Q92522, Q16777, P62805	335	107	14527	3.64745	0.85065	0.026064	4.68477
GOTERM_CC_FAT	GO:0030128~clathrin coat of endocytic vesicle	4	1.08696	0.003632	O95782, P53680, Q96CW1, P42566	335	14	14527	12.3898	0.880097	0.028638	5.21149
GOTERM_CC_FAT	GO:0043202~lysosomal lumen	8	2.17391	0.00412	P51888, P10619, P51884, P13284, P98160, P13611, P25774, P11117	335	88	14527	3.9422	0.909926	0.032005	5.89322
GOTERM_CC_FAT	GO:0098553~lumenal side of endoplasmic reticulum membrane	5	1.3587	0.004139	Q9TQE0, Q5RJ85, P51572, Q8TCT9, O15533	335	29	14527	7.47658	0.910915	0.031728	5.91944
GOTERM_CC_FAT	GO:0071556~integral component of lumenal side of endoplasmic reticulum membrane	5	1.3587	0.004139	Q9TQE0, Q5RJ85, P51572, Q8TCT9, O15533	335	29	14527	7.47658	0.910915	0.031728	5.91944
GOTERM_CC_FAT	GO:0008305~integrin complex	5	1.3587	0.004691	P18084, P08648, P05556, Q13683, P35579	335	30	14527	7.22736	0.935506	0.035425	6.68317
GOTERM_CC_FAT	GO:0030118~clathrin coat	6	1.63044	0.00475	O95782, P53680, P09497, Q96CW1, P42566, P09496	335	48	14527	5.42052	0.937698	0.035407	6.76456
GOTERM_CC_FAT	GO:0030120~vesicle coat	6	1.63044	0.005192	O95782, P53680, P09497, Q96CW1, P42566, P09496	335	49	14527	5.3099	0.951919	0.038161	7.37215
GOTERM_CC_FAT	GO:0048475~coated membrane	8	2.17391	0.005581	Q9BY43, O95782, Q9H444, P53680, P09497, Q96CW1, P42566, P09496	335	93	14527	3.73025	0.961718	0.04046	7.90331
GOTERM_CC_FAT	GO:0030117~membrane coat	8	2.17391	0.005581	Q9BY43, O95782, Q9H444, P53680, P09497, Q96CW1, P42566, P09496	335	93	14527	3.73025	0.961718	0.04046	7.90331
GOTERM_CC_FAT	GO:0030669~clathrin-coated endocytic vesicle membrane	6	1.63044	0.005663	Q9TQE0, O95782, P53680, Q96CW1, P42566, P12314	335	50	14527	5.2037	0.96351	0.040539	8.01465
GOTERM_CC_FAT	GO:0005791~rough endoplasmic reticulum	7	1.90217	0.005771	Q02818, Q9Y5M8, O95793, O00469, P30533, P51572, Q8TCT9	335	71	14527	4.27534	0.965758	0.040802	8.16215
GOTERM_CC_FAT	GO:0030018~Z disc	9	2.44565	0.005888	P12814, P19105, Q0ZGT2, P24844, Q8IVF2, P21333, Q9UMS6, P17661, Q53GG5	335	118	14527	3.30744	0.968026	0.041116	8.32078
GOTERM_CC_FAT	GO:0031985~Golgi cisterna	8	2.17391	0.005914	Q02818, Q96RP7, O14662, Q8WXF7, Q8WVM8, Q969M3, P51572, Q8IZ52	335	94	14527	3.69057	0.968516	0.04081	8.35655
GOTERM_CC_FAT	GO:0005604~basement membrane	8	2.17391	0.006262	P27658, P02751, Q14112, Q8IVL5, P35625, Q16363, P98160, P39059	335	95	14527	3.65172	0.974331	0.042664	8.8275
GOTERM_CC_FAT	GO:0030133~transport vesicle	17	4.61956	0.006481	Q9HD26, Q5RJ85, Q969M3, Q9UEU0, P30040, Q5BJH7, O75396, Q9TQE0, Q9UBR2, Q9Y5U9, O14653, O95782, P53634, Q5T8U5, O14656, P09497, P09496	335	346	14527	2.13061	0.977419	0.043616	9.12189
GOTERM_CC_FAT	GO:0005790~smooth endoplasmic reticulum	5	1.3587	0.006637	P23284, Q14BN4, P11021, P30040, Q13162	335	33	14527	6.57033	0.979391	0.044136	9.33126
GOTERM_CC_FAT	GO:0098636~protein complex involved in cell adhesion	5	1.3587	0.006637	P18084, P08648, P05556, Q13683, P35579	335	33	14527	6.57033	0.979391	0.044136	9.33126
GOTERM_CC_FAT	GO:0005720~nuclear heterochromatin	5	1.3587	0.007388	Q96EB6, Q96T88, P42695, Q8IXJ6, P16401	335	34	14527	6.37709	0.986741	0.048476	10.3347
GOTERM_CC_FAT	GO:0032155~cell division site part	6	1.63044	0.009133	Q9UHB6, Q15746, P35241, Q9BSJ2, P05556, P35579	335	56	14527	4.64616	0.995247	0.058974	12.6262
GOTERM_CC_FAT	GO:0032153~cell division site	6	1.63044	0.009133	Q9UHB6, Q15746, P35241, Q9BSJ2, P05556, P35579	335	56	14527	4.64616	0.995247	0.058974	12.6262
GOTERM_CC_FAT	GO:0031674~I band	9	2.44565	0.010797	P12814, P19105, Q0ZGT2, P24844, Q8IVF2, P21333, Q9UMS6, P17661, Q53GG5	335	131	14527	2.97922	0.998216	0.068639	14.7595
GOTERM_CC_FAT	GO:0005798~Golgi-associated vesicle	7	1.90217	0.012799	Q02818, Q9HD26, Q8WVM8, O95782, Q8TCT9, P09497, P09496	335	84	14527	3.61368	0.999453	0.08006	17.2635
GOTERM_CC_FAT	GO:0005865~striated muscle thin filament	4	1.08696	0.013416	P09493, P07951, P67936, P29536, Q6ZN40	335	22	14527	7.8844	0.99962	0.082893	18.0201
GOTERM_CC_FAT	GO:0031902~late endosome membrane	8	2.17391	0.01547	Q9TQE0, Q9BY43, O14653, Q9H444, P51149, Q9UEU0, Q92562, P08133	335	113	14527	3.07003	0.999887	0.094077	20.4962
GOTERM_CC_FAT	GO:0033116~endoplasmic reticulum-Golgi intermediate compartment membrane	6	1.63044	0.015725	O75396, Q9UBR2, O14653, P51572, Q5T8U5, P53634	335	64	14527	4.06539	0.999903	0.094583	20.7981
GOTERM_CC_FAT	GO:0045334~clathrin-coated endocytic vesicle	6	1.63044	0.016724	Q9TQE0, O95782, P53680, Q96CW1, P42566, P12314	335	65	14527	4.00285	0.999946	0.099319	21.973
GOTERM_CC_FAT	GO:0031984~organelle subcompartment	15	4.07609	0.017166	Q96RP7, Q02818, Q8WXF7, Q969M3, Q13636, Q8IZ52, Q9TQE0, O14662, Q9BZF1, Q8WVM8, P51572, Q15063, P28838, P09497, P09496	335	322	14527	2.02007	0.999959	0.100809	22.4869
GOTERM_CC_FAT	GO:0005775~vacuolar lumen	8	2.17391	0.017633	P51888, P10619, P51884, P13284, P98160, P13611, P25774, P11117	335	116	14527	2.99063	0.999969	0.102407	23.0269
GOTERM_CC_FAT	GO:0036379~myofilament	4	1.08696	0.019049	P09493, P07951, P67936, P29536, Q6ZN40	335	25	14527	6.93827	0.999987	0.109166	24.6436
GOTERM_CC_FAT	GO:0005884~actin filament	7	1.90217	0.020254	P12814, P09493, P07951, P63261, P21333, P67936, P29536, Q6ZN40	335	93	14527	3.26397	0.999993	0.114609	25.9933
GOTERM_CC_FAT	GO:0016460~myosin II complex	4	1.08696	0.021175	P19105, P24844, P35579, P35749	335	26	14527	6.67141	0.999996	0.118419	27.0108
GOTERM_CC_FAT	GO:0016459~myosin complex	6	1.63044	0.022353	P19105, P24844, P60660, P42765, P35579, P35749	335	70	14527	3.71693	0.999998	0.123483	28.2925
GOTERM_CC_FAT	GO:0097610~cell surface furrow	5	1.3587	0.022535	Q9UHB6, Q15746, P35241, P05556, P35579	335	47	14527	4.61321	0.999998	0.123281	28.4887
GOTERM_CC_FAT	GO:0032154~cleavage furrow	5	1.3587	0.022535	Q9UHB6, Q15746, P35241, P05556, P35579	335	47	14527	4.61321	0.999998	0.123281	28.4887
GOTERM_CC_FAT	GO:0098791~Golgi subcompartment	14	3.80435	0.023375	Q96RP7, Q02818, Q8WXF7, Q969M3, Q13636, Q8IZ52, Q9TQE0, O14662, Q8WVM8, P51572, Q15063, P28838, P09497, P09496	335	303	14527	2.00362	0.999999	0.126449	29.3867
GOTERM_CC_FAT	GO:0005795~Golgi stack	8	2.17391	0.024424	Q02818, Q96RP7, O14662, Q8WXF7, Q8WVM8, Q969M3, P51572, Q8IZ52	335	124	14527	2.79769	0.999999	0.130607	30.4944
GOTERM_CC_FAT	GO:0000792~heterochromatin	6	1.63044	0.024911	Q96EB6, Q96T88, P42695, Q8IXJ6, P16401, Q9HC52	335	72	14527	3.61368	1	0.131868	31.0028
GOTERM_CC_FAT	GO:0034663~endoplasmic reticulum chaperone complex	3	0.815217	0.025274	P23284, P07237, P11021	335	11	14527	11.8266	1	0.132495	31.38
GOTERM_CC_FAT	GO:0030140~trans-Golgi network transport vesicle	4	1.08696	0.025801	Q9HD26, O95782, P09497, P09496	335	28	14527	6.19488	1	0.133912	31.924
GOTERM_CC_FAT	GO:0009897~external side of plasma membrane	12	3.26087	0.027262	P36269, P30273, P08648, Q9TQE0, P05556, P01730, P05362, P43121, P16284, P07237, P15144, P00813	335	246	14527	2.11533	1	0.139812	33.4109
GOTERM_CC_FAT	GO:0030131~clathrin adaptor complex	4	1.08696	0.0283	O95782, P53680, Q96CW1, P42566	335	29	14527	5.98127	1	0.143562	34.4487
GOTERM_CC_FAT	GO:0030130~clathrin coat of trans-Golgi network vesicle	3	0.815217	0.029874	O95782, P09497, P09496	335	12	14527	10.841	1	0.149748	35.9935
GOTERM_CC_FAT	GO:0044448~cell cortex part	8	2.17391	0.030567	P35241, P06396, Q9UHD8, Q05682, Q9BZF1, P21333, P67936, P35579	335	130	14527	2.66857	1	0.151709	36.6622
GOTERM_CC_FAT	GO:0032580~Golgi cisterna membrane	6	1.63044	0.03057	Q02818, Q96RP7, Q8WVM8, Q969M3, P51572, Q8IZ52	335	76	14527	3.42349	1	0.150467	36.6657
GOTERM_CC_FAT	GO:0001726~ruffle	9	2.44565	0.030695	P12814, P09493, P08648, Q12884, P35241, P05556, Q9NR12, P21281, Q6ZN40, P35579	335	159	14527	2.45458	1	0.149796	36.7849
GOTERM_CC_FAT	GO:0030660~Golgi-associated vesicle membrane	5	1.3587	0.031309	Q9HD26, O95782, Q8TCT9, P09497, P09496	335	52	14527	4.16963	1	0.151358	37.3723
GOTERM_CC_FAT	GO:0000790~nuclear chromatin	14	3.80435	0.031378	Q96EB6, Q96T88, P42695, Q8IXJ6, P16403, P16402, P16401, K7EK07, Q9H0E3, Q9HC52, P25490, Q16778, P62807, Q16777	335	316	14527	1.9212	1	0.150442	37.4374
GOTERM_CC_FAT	GO:0005770~late endosome	11	2.98913	0.032002	Q9TQE0, Q8IZ07, Q6VEQ5, Q9BY43, O14653, Q13501, Q9H444, P51149, Q9UEU0, Q92562, P08133	335	221	14527	2.1584	1	0.152011	38.0276
GOTERM_CC_FAT	GO:0031941~filamentous actin	4	1.08696	0.03367	P09493, P63261, P21333, P67936, Q6ZN40	335	31	14527	5.59538	1	0.158136	39.5805
GOTERM_CC_FAT	GO:0031252~cell leading edge	15	4.07609	0.035187	P62736, P08648, Q12884, P05556, P21281, P35579, Q93045, P12814, P09493, Q15746, P35241, P08670, Q9NR12, Q6ZN40, Q9P2A4, A0A096LP25	335	355	14527	1.83229	1	0.163468	40.9604
GOTERM_CC_FAT	GO:0012507~ER to Golgi transport vesicle membrane	5	1.3587	0.039587	O75396, Q9TQE0, Q5RJ85, O14653, Q9UEU0	335	56	14527	3.8718	1	0.180912	44.8004
GOTERM_CC_FAT	GO:0012510~trans-Golgi network transport vesicle membrane	3	0.815217	0.03997	O95782, P09497, P09496	335	14	14527	9.29232	1	0.181137	45.1228
GOTERM_CC_FAT	GO:0000791~euchromatin	4	1.08696	0.045869	Q96EB6, Q96T88, P16403, P16402	335	35	14527	4.95591	1	0.203972	49.8802
