# Supplementary material for: Proteomic Discovery of Biomarkers to Predict Prognosis of High-Grade Serous Ovarian Carcinoma
Source: Cancers (Basel). 2020 Mar 26;12(4):790. doi: 10.3390/cancers12040790 (PMC7226362; doi:10.3390/cancers12040790)
Supplement: Supplementary file 1 [file cancers-12-00790-s001.zip › Supplementary Table 3.xlsx]

## Sheet: Supplementary Table 3
Supplementary Table 3. List of differentially expressed proteins between good and poor prognosis groups
Normalized intensity of G1	Normalized intensity of G2	Normalized intensity of G3	Normalized intensity of G4	Normalized intensity of G5	Normalized intensity of G6	Normalized intensity of P1	Normalized intensity of P2	Normalized intensity of P3	Normalized intensity of P4	Normalized intensity of P5	Normalized intensity of P6	Student's T-test Significant P_G	Student's T-test significant	Peptides	Razor + unique peptides	Unique peptides	Sequence coverage [%]	Unique + razor sequence coverage [%]	Unique sequence coverage [%]	Mol. weight [kDa]	Q-value	Score	Intensity	MS/MS count	-Log Student's T-test p-value P_G	Student's T-test Difference P_G	Student's T-test Test statistic P_G	Protein IDs	Majority protein IDs	Protein names	Gene names
-3.00219	-4.02783	-5.93487	-5.76989	-6.27586	-2.07663	-3.03536	-4.07783	-2.80062	-2.67008	-0.658926	-2.19658	+	P_G	10	9	9	11.2	10.5	10.5	127.68	0	21.899	309910000	11	1.34869	1.94131	2.29275	A0A067XG54;Q8NB49-2;Q8NB49-3;Q8NB49-4;Q8NB49;H7C0E8	A0A067XG54;Q8NB49-2;Q8NB49-3;Q8NB49-4;Q8NB49	Phospholipid-transporting ATPase;Phospholipid-transporting ATPase IG	ATP11C
-1.28498	-4.70509	0.667158	1.27683	-6.67065	2.45547	1.39566	2.12219	3.83573	5.38133	1.73397	1.58075	+	P_G	2	2	2	14.6	14.6	14.6	12.901	0.00027133	4.3124	921930000	12	1.51542	4.05181	2.51746	A0A075B6I0	A0A075B6I0		IGLV8-61
2.03237	1.49604	-0.105221	2.25297	0.733899	-0.178796	-1.71545	-0.192994	-5.59654	-0.87443	-1.08889	-0.442513	+	P_G	8	8	8	43.4	43.4	43.4	28.683	0	82.712	1544600000	74	1.8083	-2.69035	-2.9106	A0A087WT99;Q9H0W9-2;Q9H0W9;E9PJU8;E9PQS1;Q9H0W9-4;Q9H0W9-3;E9PPB5;E9PR95;E9PSC3;E9PLC5;E9PLB3;E9PIP1	A0A087WT99;Q9H0W9-2;Q9H0W9;E9PJU8;E9PQS1;Q9H0W9-4;Q9H0W9-3;E9PPB5	Ester hydrolase C11orf54	C11orf54
-5.21296	-5.09466	-2.72526	-2.63977	-3.42636	-2.58209	-1.35078	-2.32726	-0.397252	-2.36859	-0.673645	-1.87419	+	P_G	13	13	12	21.2	21.2	20	91.099	0	39.38	756600000	16	2.22667	2.1149	3.47874	A0A087WVR3;A0A087WTW0;Q96T88;Q96T88-2;A0A087WWG9	A0A087WVR3;A0A087WTW0;Q96T88;Q96T88-2;A0A087WWG9	E3 ubiquitin-protein ligase UHRF1	UHRF1
2.3674	-0.24517	1.15157	2.64136	3.32917	2.97318	-0.378473	2.1874	-0.0522859	1.38423	-4.19126	-1.05997	+	P_G	5	4	4	46.5	38.6	38.6	12.332	0	14.951	1448500000	27	1.31676	-2.38798	-2.24949	A0A087WU91	A0A087WU91		IGHV3-49
1.74135	0.51218	0.579366	0.791766	1.29061	0.746395	-0.573286	0.184492	-1.84574	0.963208	0.0974145	0.350426	+	P_G	10	9	9	43.5	40.3	40.3	33.921	0	73.063	1678800000	28	1.46288	-1.08086	-2.44682	H0YMB3;H0YLV5;A0A087WWM4;F8WAN9;H0YNJ6;Q9P2T1;Q9P2T1-2;Q9P2T1-3;H0YNS9;H0YLB8;H0YK13;H0YN22;H0YK71;H0YNH0;H0YMW6;H0YMR9;H0YMV5;H0YL68;H0YKE1;H0YMG3;H0YKK3;H0YN74	H0YMB3;H0YLV5;A0A087WWM4;F8WAN9;H0YNJ6;Q9P2T1;Q9P2T1-2;Q9P2T1-3;H0YNS9;H0YLB8	GMP reductase;GMP reductase 2	GMPR2
-4.1234	-4.49521	-0.176725	-1.10221	-1.68378	-2.12752	-5.42883	-5.39879	-3.31692	-5.27213	-3.969	-3.16312	+	P_G	30	30	30	13.5	13.5	13.5	445.21	0	130.79	2891300000	71	1.58297	-2.13999	-2.60815	A0A087WXI2;Q9Y6R7;A0A087WUZ2	A0A087WXI2;Q9Y6R7	IgGFc-binding protein	FCGBP
3.88477	3.20206	3.25082	2.96023	2.59047	3.50993	2.88132	4.48754	4.82927	4.37319	4.04812	3.59386	+	P_G	23	23	11	56.7	56.7	33.9	49.526	0	90.89	18293000000	201	1.39922	0.802502	2.36105	A0A087WY71;E9PFW3;Q96CW1-2;Q96CW1;C9JJ47;C9JTK4;C9JJD3;C9JPV8;H7C4C3	A0A087WY71;E9PFW3;Q96CW1-2;Q96CW1;C9JJ47;C9JTK4	AP-2 complex subunit mu	AP2M1
-0.0885542	-0.813159	0.2584	-0.657495	0.142498	0.0213046	-2.13492	-1.9457	-1.88976	0.854045	-4.14382	-2.11743	+	P_G	15	15	15	30.9	30.9	30.9	77.843	0	62.254	1682200000	49	1.52168	-1.70676	-2.52588	A0A087WZ13;E9PAU2;Q8IY67-2;Q8IY67;K7EKR9;Q8IY67-3	A0A087WZ13;E9PAU2;Q8IY67-2;Q8IY67	Ribonucleoprotein PTB-binding 1	RAVER1
3.72996	-0.0135692	4.01457	2.37362	3.89299	2.13238	4.16628	6.37769	5.93005	3.5372	5.88164	4.53226	+	P_G	6	6	6	27.6	27.6	27.6	31.595	0	139.53	13520000000	92	1.89585	2.38253	3.02847	A0A087WZH7;P29966	A0A087WZH7;P29966	Myristoylated alanine-rich C-kinase substrate	MARCKS
-0.143312	-1.57883	-1.29799	-2.60481	-2.6807	-2.22144	-3.68663	-1.92492	-1.22019	-4.30824	-6.06617	-6.69128	+	P_G	9	9	9	20.8	20.8	20.8	72.413	0	43.741	637440000	21	1.34775	-2.22839	-2.29148	A0A087WZT0;M0QZ22;Q5PRF9;A0A087WUK6;M0R0X3;M0QY61;M0QXV2	A0A087WZT0;M0QZ22;Q5PRF9;A0A087WUK6	Protein Smaug homolog 2	SAMD4B
0.157726	1.00451	0.218313	-1.10208	-1.92989	1.15911	0.948661	0.439341	4.62929	1.08369	2.01375	1.61885	+	P_G	16	16	16	14.6	14.6	14.6	140.06	0	119.63	7602300000	125	1.41538	1.87098	2.38284	A0A087X0K0;P39059	A0A087X0K0;P39059	Collagen alpha-1(XV) chain;Restin;Restin-2;Restin-3;Restin-4	COL15A1
-2.75615	-3.34691	-4.81313	-3.57463	-4.75467	-3.62772	-2.05536	-2.43285	-0.764749	-2.52757	-3.90907	-2.62376	+	P_G	9	9	9	16.2	16.2	16.2	77.249	0	12.807	381630000	19	1.64274	1.42664	2.68833	A0A087X176;Q6ZRP7;H0Y430	A0A087X176;Q6ZRP7	Sulfhydryl oxidase;Sulfhydryl oxidase 2	QSOX2
2.98051	3.66262	3.38769	3.45628	3.28722	2.65332	1.55225	1.99086	-0.0363538	2.24661	1.76479	2.71751	+	P_G	6	6	6	54.2	54.2	54.2	17.981	0	34.329	3825200000	46	2.39222	-1.532	-3.70824	A0A087X1K9;O75608-2;O75608;E5RGR0;B4DP64;E5RJ48;E5RI35	A0A087X1K9;O75608-2;O75608;E5RGR0;B4DP64	Acyl-protein thioesterase 1	LYPLA1
-4.27932	-5.09543	-3.18871	-5.40824	-4.61693	-5.18878	-6.40589	-0.899045	0.797143	0.239155	-2.20648	-1.71149	+	P_G	8	6	6	25.6	19	19	54.448	0	28.95	434230000	11	1.62351	2.9318	2.66254	A0A096LP25;A0A096LNZ0;Q6ZSR9	A0A096LP25;A0A096LNZ0;Q6ZSR9	Uncharacterized protein FLJ45252	AAK1
-5.85002	-4.47013	-5.40006	-5.8575	-4.10472	-5.21469	-4.73669	0.0141737	1.41854	-4.8939	-0.461103	-0.105326	+	P_G	9	9	4	24.4	24.4	11.9	49.236	0	37.108	665050000	13	2.06614	3.6888	3.25909	A0A096LP26;A0A096LP75;C4AMC7;Q6VEQ5;A0A096LNU2;A8K0Z3;A8MWX3;H3BV49	A0A096LP26;A0A096LP75;C4AMC7;Q6VEQ5;A0A096LNU2;A8K0Z3;A8MWX3	Putative WAS protein family homolog 3;WAS protein family homolog 2;WAS protein family homolog 1;Putative WAS protein family homolog 4	WASH3P;WASH2P;WASH1;WASH4P
3.9865	4.31198	3.35889	3.93669	-0.215161	3.83696	-5.20806	-3.83423	0.87597	0.793388	0.205713	-0.514874	+	P_G	5	3	0	27.9	16.8	0	23.353	0.00017212	11.649	4262700000	31	2.26913	-4.48299	-3.53728	A0A096LPE2;E9PR14;G3V1D9;P0DJI9-2	A0A096LPE2		SAA2-SAA4
1.64453	0.956139	0.29766	-0.698401	1.32893	1.40611	0.51729	-2.50971	-2.82621	-0.256029	0.123513	0.177486	+	P_G	14	14	13	38.9	38.9	36.8	56.919	0	87.448	2570500000	64	1.35986	-1.61811	-2.30787	A0AV96-2;A0AV96;D6R9D6;B7Z8Z7;D6RBS9;D6REZ6;D6R9M7;D6RA49;D6RFL5;D6RBP6;D6RCT1;Q5T0W7;F8W9F8;Q9NQ94-5;Q9NQ94-6;Q9NQ94-3;Q9NQ94-2;Q9NQ94-4;Q9NQ94	A0AV96-2;A0AV96;D6R9D6;B7Z8Z7;D6RBS9;D6REZ6	RNA-binding protein 47	RBM47
0.700229	1.86207	0.587889	1.38665	0.983325	-0.318805	0.355639	0.972424	-0.785025	-0.0636862	-0.696779	-0.426726	+	P_G	33	33	33	39.9	39.9	39.9	117.97	0	157.35	6458500000	132	1.40466	-0.974251	-2.36839	A0AVT1;A0AVT1-2;A0AVT1-3;H0Y8S8;A0AVT1-4;H0Y9U5	A0AVT1;A0AVT1-2	Ubiquitin-like modifier-activating enzyme 6	UBA6
-5.37902	-4.98735	-6.62449	-5.59547	-7.49318	-5.31515	-5.76726	-2.9598	-3.6073	-3.91362	-3.28409	-3.43961	+	P_G	3	3	3	6.8	6.8	6.8	51.055	0.0017737	3.0676	84376000	7	2.35508	2.0705	3.65645	A0PJZ3;C9J3Q6	A0PJZ3;C9J3Q6	Glucoside xylosyltransferase 2	GXYLT2
5.76153	5.70025	5.74735	4.65123	4.34364	5.02905	6.10016	5.02528	6.25945	5.7455	6.53339	6.55087	+	P_G	6	6	6	21.7	21.7	21.7	49.491	0	119.14	24965000000	136	1.42542	0.830265	2.39638	A2AB90;O15533-2;O15533;O15533-3;Q6P1N7;O15533-4;C9JA35	A2AB90;O15533-2;O15533;O15533-3;Q6P1N7;O15533-4	Tapasin	TAPBP
1.23728	2.80473	1.256	1.60024	1.41525	0.984365	1.45264	3.22126	3.56046	2.13916	2.44278	3.24403	+	P_G	2	2	2	28	28	28	9.0115	0.001655	3.1572	764040000	8	1.63002	1.12708	2.67128	H3BTL1;Q9GZQ8;A6NCE7;Q9H492;Q9H492-2	H3BTL1;Q9GZQ8;A6NCE7;Q9H492;Q9H492-2	Microtubule-associated proteins 1A/1B light chain 3B;Microtubule-associated proteins 1A/1B light chain 3 beta 2;Microtubule-associated proteins 1A/1B light chain 3A	MAP1LC3B;MAP1LC3B2;MAP1LC3A
-3.13795	-0.71199	-1.47202	-4.02345	-2.98968	-1.98079	-5.25946	-5.21706	-4.94048	-2.05286	-5.50964	-5.19219	+	P_G	5	5	5	16	16	16	46.121	0	23.434	189630000	13	1.99794	-2.3093	-3.16648	A6NJ78;A6NJ78-2;P0C7V9;A6NJ78-4	A6NJ78	Probable methyltransferase-like protein 15	METTL15
-4.70852	-4.16897	-5.98081	-5.29363	-5.36088	-6.02172	-0.495549	-1.11208	0.89937	-6.79869	1.06499	-4.74491	+	P_G	3	3	3	10.4	10.4	10.4	43.248	0.00014122	5.2722	249190000	4	1.52462	3.39128	2.52983	A8MUE1;C9JST2;Q8NHJ6-2;Q8NHJ6;Q8NHJ6-3	A8MUE1;C9JST2;Q8NHJ6-2;Q8NHJ6;Q8NHJ6-3	Leukocyte immunoglobulin-like receptor subfamily B member 4	LILRB4
5.06517	4.0081	5.43289	5.21615	4.56833	4.56528	2.37794	5.05258	3.29799	4.07592	3.55778	4.4845	+	P_G	11	11	11	70.1	70.1	70.1	15.516	0	110.83	8824900000	99	1.33394	-1.00154	-2.27277	H3BQQ9;B0QYN7;P63279;H3BPC4;H3BRD1	H3BQQ9;B0QYN7;P63279;H3BPC4	SUMO-conjugating enzyme UBC9	UBE2I
1.54208	1.66013	1.52483	2.82278	-0.864685	0.887438	1.52269	3.98834	3.49152	2.25037	2.53497	4.1002	+	P_G	12	12	11	45.3	45.3	41.6	32.616	0	123.05	8333600000	137	1.60135	1.71925	2.63282	B4DDF4;B4DUT8;Q99439;A0A087X271;Q99439-2;H3BVI6;K7ES69;A0A087X1X5;H3BQH0;A0A087WV51;U3KPS3	B4DDF4;B4DUT8;Q99439;A0A087X271;Q99439-2;H3BVI6;K7ES69;A0A087X1X5	Calponin;Calponin-2	CNN2
5.46836	6.43356	5.57586	6.11736	6.84169	6.11448	7.36884	6.92149	7.22592	6.42217	7.26178	6.31358	+	P_G	18	18	17	49.2	49.2	47.2	50.431	0	323.31	85684000000	612	1.83552	0.827079	2.94721	B4DJV2;O75390;H0YIC4;F8VRI6;F8VPA1;H0YH82;F8VPF9;F8VR34;F8VTT8;F8W1S4;F8W4S1;F8VRP1;F8VX68;F8W642;F8VZK9;F8VX07;F8VWQ5;F8VU34;F8W0J2	B4DJV2;O75390	Citrate synthase;Citrate synthase, mitochondrial	CS
3.18739	1.53817	2.08927	2.0036	2.19792	2.72072	0.950922	0.877317	0.336536	2.58137	-0.933855	1.75168	+	P_G	8	7	7	52.2	47.2	47.2	20.589	0	41.074	1979000000	43	1.5012	-1.36218	-2.49835	B4DQI6;Q13595-3;Q13595;Q13595-2	B4DQI6;Q13595-3;Q13595;Q13595-2	Transformer-2 protein homolog alpha	TRA2A
4.88214	3.51012	4.11015	5.03807	2.64933	4.96604	1.95989	3.50517	2.61531	3.94367	1.8711	3.31663	+	P_G	49	49	31	44.5	44.5	28.6	140.94	0	323.31	59007000000	600	1.51641	-1.32401	-2.51879	B4E1Z4;E7ETN3;P00751;H7C5H1;P00751-2;C9JRT3;H7C526;F2Z3N2;Q8N6L6;F8WCJ9;C9JYQ5;Q5ST52;A2ABG0	B4E1Z4;E7ETN3;P00751	Complement factor B;Complement factor B Ba fragment;Complement factor B Bb fragment	CFB
-5.97354	-5.00609	-5.39738	-3.89431	-4.09743	-1.56404	0.00247162	-1.64538	-0.354973	-2.99279	-3.94028	-2.47442	+	P_G	5	5	5	15.7	15.7	15.7	42.668	0	69.96	475910000	7	1.65878	2.42124	2.70985	B5MDU6;Q9H6V9;Q9H6V9-2;B5MCE2;B4DRG3;C9JHU6;D3YTH1;C9JUM0;B5MCU4;Q9H6V9-4;Q9H6V9-3	B5MDU6;Q9H6V9;Q9H6V9-2;B5MCE2;B4DRG3	UPF0554 protein C2orf43	LDAH;C2orf43;FLJ21820
-6.80145	-3.59122	-5.6559	-5.0967	-6.04549	-5.27436	-3.83353	-1.13219	-5.95024	-4.21322	-1.82393	-4.06466	+	P_G	9	9	9	13.7	13.7	13.7	85.576	0	13	271180000	12	1.33225	1.90789	2.27049	B7WP74;Q9HCG8	B7WP74;Q9HCG8	Pre-mRNA-splicing factor CWC22 homolog	CWC22
1.15862	0.153248	1.59988	-0.432873	-0.696742	-0.724334	0.303227	-0.605459	-3.55623	-2.04373	-6.27653	-1.31495	+	P_G	12	12	12	29.8	29.8	29.8	52.894	0	41.928	2038100000	25	1.3633	-2.42525	-2.31252	B7Z7F3;Q9H6Z4-3;Q9H6Z4-2;Q9H6Z4;K7EIJ4;K7ESQ0;K7EN31;K7EJV3;K7EMH9;K7ENJ2;K7EID7;K7ENB9;K7EPW1	B7Z7F3;Q9H6Z4-3;Q9H6Z4-2;Q9H6Z4;K7EIJ4	Ran-binding protein 3	RANBP3
-2.60099	-4.01083	-2.89191	-4.90305	-3.04292	-2.7706	-3.47526	-5.79751	-4.98326	-5.01863	-3.40241	-6.15625	+	P_G	3	3	2	3.4	3.4	2.2	126.41	0.00014586	6.0637	181940000	4	1.43325	-1.4355	-2.40693	D6RE77;B7Z7Y1;E9PCH4;Q8TEU7-2;Q8TEU7-5;Q8TEU7-3;Q8TEU7;Q8TEU7-4;Q8TEU7-6	D6RE77;B7Z7Y1;E9PCH4;Q8TEU7-2;Q8TEU7-5;Q8TEU7-3;Q8TEU7;Q8TEU7-4	Rap guanine nucleotide exchange factor 6	RAPGEF6
-0.37926	0.637302	1.01829	0.619251	0.54611	-0.688813	2.0767	0.611327	0.590322	1.98886	1.10134	1.93382	+	P_G	14	13	13	34.2	32.2	32.2	44.361	0	82.017	2672100000	54	1.69765	1.09158	2.762	B7ZC38;Q9NR46;B7ZC39;Q9NR46-2;F8WFB9;G5E9J1;H7C1Z6	B7ZC38;Q9NR46;B7ZC39;Q9NR46-2	Endophilin-B2	SH3GLB2
-4.51622	-4.73447	-5.02395	-0.0633134	-4.37414	-1.03422	-5.12661	-7.62339	-5.1626	-5.54756	-4.72982	-6.55658	+	P_G	13	10	10	12.5	10.5	10.5	154.79	0	45.54	491460000	18	1.52656	-2.50004	-2.53243	C9J5X1;P08069;H0YNR0;H3BSZ8;H0YMJ5	C9J5X1;P08069	Tyrosine-protein kinase receptor;Insulin-like growth factor 1 receptor;Insulin-like growth factor 1 receptor alpha chain;Insulin-like growth factor 1 receptor beta chain	IGF1R
-0.721978	-0.728696	-0.507848	-0.198119	-0.0422665	-0.776358	-1.40186	-1.1274	-1.97912	-3.44927	-5.23669	-1.9002	+	P_G	8	8	8	22.9	22.9	22.9	44.693	0	28.716	590700000	22	1.96224	-2.01988	-3.11815	C9JG97;C9JEH3;Q13685;C9JTS3;H7C0R2	C9JG97;C9JEH3;Q13685;C9JTS3	Angio-associated migratory cell protein	AAMP
2.29515	2.01474	3.77934	3.06458	2.72739	2.34393	1.38834	2.58144	1.54971	2.19239	1.15719	1.16527	+	P_G	19	19	19	34.1	34.1	34.1	81.673	0	176.57	9308600000	173	1.80719	-1.0318	-2.90911	C9JIF9;P13798;H7C393;H7C1U0;C9JLK2;F8WEH5;H0YFE5	C9JIF9;P13798;H7C393;H7C1U0	Acylamino-acid-releasing enzyme	APEH
0.0296228	-0.588774	-0.396447	0.447281	-0.000687008	1.27433	-5.03033	-5.37015	-2.25013	-2.8351	-4.33222	-3.24842	+	P_G	3	3	3	16.5	16.5	16.5	23.505	0.00014083	5.198	358290000	3	4.345	-3.97195	-6.83906	C9JPX5;C9JKL2;O95772-2;O95772;C9JJ39;C9J3F5	C9JPX5;C9JKL2;O95772-2;O95772	MLN64 N-terminal domain homolog	STARD3NL
-1.07891	1.51605	1.17344	1.4273	1.02765	-0.210764	-4.0255	-3.01613	-5.60062	-1.85593	-1.78231	-1.38675	+	P_G	6	6	3	45	45	21.4	14.67	0	22.329	833320000	21	2.97161	-3.587	-4.54434	C9JNE2;Q9Y530;C9J5P1;C9JXC3;H7C5Q1	C9JNE2;Q9Y530;C9J5P1;C9JXC3;H7C5Q1	O-acetyl-ADP-ribose deacetylase 1	OARD1
5.87922	4.37927	5.89994	5.98674	4.62168	6.30678	3.29095	4.06026	4.22791	4.98553	2.8251	4.51379	+	P_G	9	9	9	44.6	44.6	44.6	39.411	0	323.31	24203000000	194	2.10454	-1.52835	-3.31141	C9JV77;P02765;CON__P12763	C9JV77;P02765	Alpha-2-HS-glycoprotein;Alpha-2-HS-glycoprotein chain A;Alpha-2-HS-glycoprotein chain B	AHSG
-7.20803	-3.97858	-6.68493	-4.28524	-5.63354	-6.67094	-4.0934	-2.63975	0.0163224	-5.09744	-3.79079	-5.10704	+	P_G	8	8	8	6.8	6.8	6.8	195.32	0	71.468	794550000	13	1.41341	2.29153	2.38019	D3YTG3;Q7Z7G0;Q5JPC9;H0Y897;Q7Z7G0-2;Q7Z7G0-3;Q7Z7G0-4;H7C4X4;H0YEA0;H7C556	D3YTG3;Q7Z7G0;Q5JPC9;H0Y897;Q7Z7G0-2;Q7Z7G0-3;Q7Z7G0-4	Target of Nesh-SH3	ABI3BP;DKFZp667H216
1.38064	0.0274287	2.84529	-0.208908	1.86747	3.31616	0.294394	-1.01988	-5.57616	-0.585349	-3.92191	-0.414465	+	P_G	5	5	5	36.8	36.8	36.8	17.155	0	24.971	1661400000	20	1.91207	-3.40857	-3.05036	D6RA57;H0Y9X1;Q96EY4;D6RE67;D6RC31	D6RA57;H0Y9X1;Q96EY4	Translation machinery-associated protein 16	TMA16
0.858531	1.00446	1.20648	0.657954	2.27854	2.01173	1.35015	-0.621672	-0.0995832	-2.08924	-4.82213	0.0743927	+	P_G	6	6	6	76.3	76.3	76.3	10.474	0	22.041	986330000	28	1.55283	-2.37096	-2.56771	D6RAN8;Q9P0M9;H7C5U8;D6RE11;B3KN43	D6RAN8;Q9P0M9;H7C5U8	39S ribosomal protein L27, mitochondrial	MRPL27
1.03964	0.463207	-5.04652	1.33367	-4.54222	0.526982	-5.49445	-5.30197	-3.74335	-5.97943	-4.51901	-7.55251	+	P_G	10	1	1	64.8	6.6	6.6	14.156	0.00026896	4.111	257330000	2	2.13575	-4.39425	-3.35403	D6RDA2;H0Y8X0	D6RDA2		DEK
1.22972	-4.93223	0.42236	2.94032	-5.02674	2.26869	-5.41088	-6.75199	-4.61819	-4.90084	-4.2487	-5.07207	+	P_G	28	2	2	56.9	2.7	2.7	53.02	0.00015235	7.3275	3723500000	17	1.95305	-4.6508	-3.10572	D6RF35;D6RBJ7;D6RF20	D6RF35;D6RBJ7		GC
3.82458	2.63502	3.08582	5.69212	4.25163	4.3777	1.73242	3.17626	2.23108	1.32143	2.25407	2.6623	+	P_G	10	10	10	39.4	39.4	39.4	29.215	0	323.31	12283000000	122	2.16616	-1.74822	-3.39563	D6RHI9;O00584;D6REQ6;A0A087WZM2;H0YAE9;A0A087WWI1;O00584-2;J3QQ64	D6RHI9;O00584;D6REQ6;A0A087WZM2;H0YAE9	Ribonuclease T2	RNASET2
1.90307	0.135166	0.58382	1.5686	-0.653821	1.7565	0.978277	0.608664	-5.40192	-0.274032	-3.82109	-3.91398	+	P_G	1	1	1	40.9	40.9	40.9	5.2317	0.00013744	4.6009	333160000	1	1.42612	-2.8529	-2.39731	E5RJ08;E5RHM5;E5RFN2;E5RII1;J3KPV1;Q9BUK0;Q9BUK0-2;Q9BUK0-4	E5RJ08;E5RHM5;E5RFN2;E5RII1;J3KPV1;Q9BUK0;Q9BUK0-2;Q9BUK0-4	Coiled-coil-helix-coiled-coil-helix domain-containing protein 7	CHCHD7
-4.12893	-7.68396	1.97242	-1.06908	2.02604	-4.62478	0.576802	2.91418	2.67041	2.73411	1.52156	4.08968	+	P_G	4	1	1	12.5	6	6	19.574	0.00013818	4.7324	2726400000	9	1.72371	4.66917	2.79697	E5RGX5;Q93045;Q93045-2	E5RGX5;Q93045;Q93045-2	Stathmin;Stathmin-2	STMN2
-3.0196	-1.66889	-3.22982	-2.35579	-2.16145	0.488021	-4.25481	-6.46476	-3.64172	-5.22239	-1.92503	-5.10128	+	P_G	14	13	12	12.4	11.6	10.7	157.07	0	26.598	554170000	15	1.80821	-2.44374	-2.91048	E7EPS8;P28827;P28827-2;J3KT55;Q49AC9;J3KRV2;J3QRB4	E7EPS8;P28827;P28827-2	Protein-tyrosine-phosphatase;Receptor-type tyrosine-protein phosphatase mu	PTPRM
1.14889	-0.443696	-0.0490277	-2.2254	-1.80531	0.035915	-2.70849	-2.05923	-5.83006	-5.80064	-0.521898	-3.64591	+	P_G	14	11	11	32.4	27.6	27.6	52.737	0	60.838	982120000	17	1.77344	-2.87127	-2.86375	F8VPI7;E7EPX0;E7EVJ4;E9PH62;Q9NUL3-6;Q9NUL3-8;Q9NUL3-3;Q9NUL3-7;Q9NUL3-2;Q9NUL3;G5EA18;E5RJN7;Q9NUL3-4;E7EVI1;E5RJ67;H0YBY0;E5RFK1	F8VPI7;E7EPX0;E7EVJ4;E9PH62;Q9NUL3-6;Q9NUL3-8;Q9NUL3-3;Q9NUL3-7;Q9NUL3-2;Q9NUL3;G5EA18;E5RJN7;Q9NUL3-4;E7EVI1	Double-stranded RNA-binding protein Staufen homolog 2	STAU2
0.328582	-1.92213	0.269626	-3.30691	0.406895	-0.15927	2.40287	1.07426	2.60822	1.0006	1.85929	0.321503	+	P_G	4	4	4	29.1	29.1	29.1	19.496	0.00016998	11.067	1017700000	21	1.97604	2.27499	3.13682	I3L4Z6;E7EQ34;O14653;O14653-2;I3L1K7;I3L0K1;O14653-3;I3L3V4;I3NI02	I3L4Z6;E7EQ34;O14653;O14653-2;I3L1K7;I3L0K1;O14653-3;I3L3V4	Golgi SNAP receptor complex member 2	GOSR2
-4.28928	-5.67735	-6.58405	-4.38912	-7.56397	-3.75796	-4.07162	-2.69462	-2.13218	-4.29552	-3.71244	-3.55122	+	P_G	14	1	1	26.9	1.7	1.7	85.658	0.0017728	3.055	81337000	8	1.7418	1.96736	2.82125	E7ERH1;E7EMG1;Q9HBL0-2;C9JI43;H7C3Z4;C9J8K5;C9JFT7	E7ERH1;E7EMG1;Q9HBL0-2	Tensin-1	TNS1
-5.1766	-5.18652	-2.72748	-6.82784	-5.43077	-5.19947	-0.293297	-2.63459	-1.31104	-4.61208	-4.23484	-1.68766	+	P_G	4	4	4	12.6	12.6	12.6	46.924	0.00014132	5.2929	225210000	8	1.86859	2.6292	2.99174	E7ET40;P00749-2;P00749	E7ET40;P00749-2;P00749	Urokinase-type plasminogen activator;Urokinase-type plasminogen activator long chain A;Urokinase-type plasminogen activator short chain A;Urokinase-type plasminogen activator chain B	PLAU
2.70378	3.49555	3.97755	3.42415	3.81925	2.27645	1.88623	2.72184	0.531088	3.26112	1.62591	2.30572	+	P_G	20	20	20	48.1	48.1	48.1	54.502	0	148.34	10215000000	153	1.5777	-1.22747	-2.60109	E7ETB3;Q9ULA0;E7EMB6;C9JBE1;B9ZVU2;F8WAN0;E7EPX3;E5RJ35;C9JRG3;C9J1E2	E7ETB3;Q9ULA0;E7EMB6;C9JBE1	Aspartyl aminopeptidase	DNPEP
-1.09433	0.66864	0.0667399	2.47905	0.53548	-1.86955	2.64483	1.78372	2.86117	0.106441	1.65971	2.6398	+	P_G	30	30	30	46.4	46.4	46.4	81.169	0	182.06	7307700000	113	1.45165	1.81827	2.43171	E7ETU9;O00469-2;O00469;O00469-3;C9JXZ0	E7ETU9;O00469-2;O00469;O00469-3	Procollagen-lysine,2-oxoglutarate 5-dioxygenase 2	PLOD2
-6.5569	-5.75893	-7.73052	-7.71067	-7.15564	-4.21007	-4.2734	-3.55181	-2.97382	-5.3357	-4.25662	-5.34243	+	P_G	14	13	13	6.6	6.2	6.2	331.25	0	24.998	373310000	22	2.09924	2.23149	3.30417	E9PGC8;P78559;P78559-2	E9PGC8;P78559;P78559-2	Microtubule-associated protein 1A;MAP1A heavy chain;MAP1 light chain LC2	MAP1A
1.59854	1.81151	1.57858	2.06509	2.05368	0.629938	0.185298	0.906291	-0.352269	0.924902	1.15397	1.12275	+	P_G	3	3	3	22.8	22.8	22.8	18.259	0	15.566	796950000	16	1.8285	-0.966067	-2.93777	E9PMI6;E9PJF4;J3KN38;P54105;E9PQ83	E9PMI6;E9PJF4;J3KN38;P54105;E9PQ83	Methylosome subunit pICln	CLNS1A
-0.95412	-0.679481	-2.63533	-0.39083	-0.318066	-2.40337	-2.81808	-1.07494	-4.14822	-1.75524	-4.60361	-3.67506	+	P_G	21	21	21	32	32	32	92.407	0	83.737	1873000000	44	1.52404	-1.78233	-2.52905	H7BXH2;E9PKF6;Q5H9R7-6;Q5H9R7-2;Q5H9R7;Q5H9R7-5;Q5H9R7-4;Q5H9R7-3;E9PQP7;H0YEN2;E9PK08;E9PNN8;H0YDW1;E9PJD8;E9PKG4;H0YDK9;H0YEV0	H7BXH2;E9PKF6;Q5H9R7-6;Q5H9R7-2;Q5H9R7;Q5H9R7-5;Q5H9R7-4;Q5H9R7-3;E9PQP7	Serine/threonine-protein phosphatase 6 regulatory subunit 3	PPP6R3
-2.42425	0.298491	-0.915021	-1.25489	-3.30202	-2.55279	-5.85581	-2.98122	-1.63814	-5.50144	-4.54722	-2.58838	+	P_G	17	17	17	24.7	24.7	24.7	106.12	0	37.611	771440000	22	1.47401	-2.16029	-2.46179	F5GY05;Q96EK7;Q96EK7-2;Q96EK7-3	F5GY05;Q96EK7;Q96EK7-2	Constitutive coactivator of peroxisome proliferator-activated receptor gamma	FAM120B
3.30323	2.75591	1.77083	1.35471	0.629162	2.97544	4.20911	2.89893	4.66174	1.99252	4.92555	2.87814	+	P_G	33	33	33	43.9	43.9	43.9	120.32	0	309.71	22502000000	184	1.34139	1.46279	2.28288	F5GZZ9;Q86VB7-3;C9JHR8;Q86VB7-4;Q86VB7;Q86VB7-2;H0YGZ7;H0YFM0	F5GZZ9;Q86VB7-3;C9JHR8;Q86VB7-4;Q86VB7;Q86VB7-2	Scavenger receptor cysteine-rich type 1 protein M130;Soluble CD163	CD163
-1.72208	-2.42609	-2.59607	-3.6702	-5.10817	-5.48646	-1.37907	-1.2506	-0.611536	-1.93835	-0.375189	-2.29985	+	P_G	10	10	10	11	11	11	112.47	0	19.313	896280000	15	1.99345	2.19241	3.1604	F5H1R4;K7ES98;K7EM85;Q92619;Q92619-2;K7ES92;A0A087X1A3	F5H1R4;K7ES98;K7EM85;Q92619;Q92619-2;K7ES92	Minor histocompatibility protein HA-1;Minor histocompatibility antigen HA-1	HMHA1
0.0988822	3.27917	1.78406	2.6452	1.06459	3.25973	0.276344	0.558063	-1.96028	2.15782	-2.19721	-0.142289	+	P_G	20	20	20	55.5	55.5	55.5	54.202	0	141.36	6127700000	148	1.60548	-2.23987	-2.63835	F5H5P2;P12694;P12694-2;F5GXU9;M0R0C8;H0YH31	F5H5P2;P12694;P12694-2;F5GXU9;M0R0C8	2-oxoisovalerate dehydrogenase subunit alpha, mitochondrial	BCKDHA
-4.03458	-4.32808	-5.21204	-5.46032	-6.03011	-4.24301	-4.45726	-2.87279	-1.38255	-3.18091	-4.1132	-3.46036	+	P_G	3	3	3	10.4	10.4	10.4	32.85	0.0001418	5.3497	142720000	5	1.86136	1.64018	2.982	F6X2W2;Q7Z3B1;Q7Z3B1-2	F6X2W2;Q7Z3B1	Neuronal growth regulator 1	NEGR1
2.94204	2.112	3.29761	0.870725	2.42332	1.64781	5.21408	3.7613	5.46579	3.51891	3.8695	3.07281	+	P_G	6	6	6	45.6	45.6	45.6	19.814	0	101.33	6159900000	86	2.33415	1.93482	3.62735	F8VU90;Q9NYL4-2;Q9NYL4;H0YHM7;E9PAR0	F8VU90;Q9NYL4-2;Q9NYL4	Peptidyl-prolyl cis-trans isomerase;Peptidyl-prolyl cis-trans isomerase FKBP11	FKBP11
2.39141	-0.104403	2.36556	2.06159	2.30608	1.83441	3.15403	2.88914	3.98752	3.21412	3.45061	2.94229	+	P_G	9	8	0	38.4	35	0	29.224	0	85.895	8251500000	81	2.19721	1.46384	3.43823	F8W031;F8VXJ7;F8W1K5;F8VP03;H0YIH9;F8W1U5;Q9Y2B0-2	F8W031;F8VXJ7;F8W1K5		CNPY2
-4.69441	-4.4553	-3.7072	-5.30948	-6.08421	-4.86146	-5.43318	-7.60551	-5.23288	-6.58731	-5.42832	-7.84785	+	P_G	5	5	5	7.8	7.8	7.8	85.332	0.00016507	9.9719	162920000	6	1.57707	-1.50383	-2.60023	F8W9E7;Q96BJ8;Q96BJ8-3;Q96BJ8-2	F8W9E7;Q96BJ8;Q96BJ8-3;Q96BJ8-2	Engulfment and cell motility protein 3	ELMO3
3.61007	4.65728	4.44694	5.23295	3.94011	4.07952	3.88677	3.83218	3.55649	3.95153	3.6834	3.38924	+	P_G	23	23	23	64.3	64.3	64.3	50.054	0	305.84	19344000000	310	1.44917	-0.611211	-2.42836	G3V0I5;P49821-2;P49821;B4DE93;E9PQP1;E9PMX3;E9PLC6;H0YE81;E9PPR0;E9PJL9;H0YD04;E9PPD6;E9PPS5	G3V0I5;P49821-2;P49821;B4DE93	NADH dehydrogenase [ubiquinone] flavoprotein 1, mitochondrial	NDUFV1
1.82574	-0.699539	0.217079	0.382478	-0.48765	1.6486	2.04973	2.56636	1.87159	3.6356	-0.0876497	2.97994	+	P_G	31	31	31	26.6	26.6	26.6	189.24	0	255.8	13208000000	213	1.498	1.68814	2.49405	G3V511;G3V3X5;Q14767	G3V511;G3V3X5;Q14767	Latent-transforming growth factor beta-binding protein 2	LTBP2
0.723084	1.79114	3.27227	1.57305	-4.05145	-4.19103	-4.37709	-4.10237	-3.36045	-1.88512	-5.28411	-1.52883	+	P_G	1	1	1	9	9	9	15.218	0.0034293	2.5585	2008000000	11	1.34439	-3.27584	-2.28693	G3V5H2;Q96L50-2;Q96L50	G3V5H2;Q96L50-2;Q96L50	Leucine-rich repeat protein 1	LRR1
0.168775	1.13829	-1.00837	-2.81316	-0.0516329	1.05306	1.57407	1.29559	1.60526	0.589948	2.22019	0.416389	+	P_G	17	17	8	16.6	16.6	10	133.48	0	39.408	5486000000	32	1.35992	1.53575	2.30795	G3XAA2;G5E948;O95819-4;O95819-5;E7ENQ1;H7C360;E7EN19;E7ESS2;O95819-2;O95819;O95819-3;E7EX83;C9J840;H7C0P6;C9J338;E7ETN6;I3L2I2;I3L203;H7C3Z6	G3XAA2;G5E948;O95819-4;O95819-5;E7ENQ1;H7C360;E7EN19;E7ESS2;O95819-2;O95819;O95819-3;E7EX83;C9J840;H7C0P6	Mitogen-activated protein kinase kinase kinase kinase 4	MAP4K4
-1.75138	-1.5931	-3.90902	-5.00435	-8.27532	-1.70361	1.02001	1.01883	0.12746	0.512758	-2.98386	0.463653	+	P_G	14	14	12	32.3	32.3	28.7	79.696	0	106.4	2400300000	41	1.87639	3.7326	3.00224	G3XAP6;P49747;P49747-2;CON__ENSEMBL:ENSBTAP00000006074	G3XAP6;P49747;P49747-2	Cartilage oligomeric matrix protein	COMP
1.25552	2.27806	0.879516	1.35398	1.59694	2.39622	5.26418	2.47281	3.29344	3.17016	2.04068	3.20043	+	P_G	12	12	12	47.7	47.7	47.7	32.426	0	49.294	6071900000	122	1.97851	1.61358	3.14016	Q5QPK2;H0Y368;O60762;Q5QPJ9	Q5QPK2;H0Y368;O60762;Q5QPJ9	Dolichol-phosphate mannosyltransferase subunit 1	DPM1
-4.83563	-5.03509	-3.62724	-3.92751	-6.53387	-1.68718	-4.49692	2.31844	1.91988	-1.43876	-0.576164	0.188164	+	P_G	8	8	8	9.6	9.6	9.6	133.85	0	12.499	1416800000	18	2.0478	3.92686	3.23414	H0Y3V5;Q6YHU6-2;Q6YHU6-3;Q6YHU6;Q6YHU6-4;H7BYZ4;Q6YHU6-6;Q6YHU6-5	H0Y3V5;Q6YHU6-2;Q6YHU6-3;Q6YHU6;Q6YHU6-4	Thyroid adenoma-associated protein	THADA
-0.0227746	0.229935	0.0985111	1.11425	-2.56668	1.10365	-0.634667	-3.54533	-2.19733	-1.00019	-2.18111	-0.83828	+	P_G	17	17	15	29.7	29.7	27.3	76.773	0	90.316	2576100000	46	1.43704	-1.72563	-2.41204	H0YAC1;P03952;E9PBC5;C9J075;C9IYG8;C9JCT1	H0YAC1;P03952;E9PBC5	Plasma kallikrein;Plasma kallikrein heavy chain;Plasma kallikrein light chain	KLKB1
2.31325	1.6191	1.22345	2.95669	0.855394	3.02733	1.71802	-5.11643	-4.58617	0.808645	1.89066	-4.86045	+	P_G	1	1	1	7.3	7.3	7.3	11.432	0.002241	2.8191	339170000	5	1.50781	-3.69016	-2.50724	H0YC40	H0YC40		CD47
-4.04894	-4.92739	-4.11517	-5.61226	-3.34045	-3.97442	-3.27142	-0.612858	-0.761305	-4.1727	-1.55217	-2.44	+	P_G	13	13	13	19.4	19.4	19.4	89.691	0	30.17	804480000	22	2.09962	2.20136	3.30469	H0YI08;Q9Y6F6-5;Q9Y6F6-4;Q9Y6F6-9;Q9Y6F6-7;Q9Y6F6-3;Q9Y6F6;Q9Y6F6-2;Q9Y6F6-6;Q9Y6F6-8;E9PJ61	H0YI08;Q9Y6F6-5;Q9Y6F6-4;Q9Y6F6-9;Q9Y6F6-7;Q9Y6F6-3;Q9Y6F6;Q9Y6F6-2;Q9Y6F6-6;Q9Y6F6-8;E9PJ61	Protein MRVI1	MRVI1
-3.38375	-5.45097	-1.61372	-3.87076	-0.919902	-5.87154	1.81912	-1.08659	-0.0420628	-0.39688	-4.41711	0.0305135	+	P_G	6	6	4	36.8	36.8	27.9	20.732	0.00016155	9.2235	1032700000	10	1.44394	2.83627	2.42133	H0YJV7;P25490;H0YJU4;Q96MM3	H0YJV7;P25490	Transcriptional repressor protein YY1	YY1
-1.93825	-0.270785	-3.23771	-1.31442	-4.25284	-4.05996	-0.511301	-0.658753	1.01518	-2.5458	-0.36564	-0.341368	+	P_G	6	1	1	33	7.4	7.4	21.868	0	13.483	272930000	17	1.44784	1.94438	2.42658	H0YNE9;Q92930	H0YNE9;Q92930	Ras-related protein Rab-8B	RAB8B
3.94928	3.81603	3.64493	4.17133	4.12237	4.30778	4.54801	4.11164	5.35084	4.16814	5.64077	4.30802	+	P_G	6	6	6	27	27	27	18.651	0	39.119	8981600000	150	1.44119	0.685951	2.41762	H0YNG3;P67812-4;P67812;P67812-3;P67812-2;H0YNX5;H0YKT4;H0YNA5	H0YNG3;P67812-4;P67812;P67812-3;P67812-2;H0YNX5;H0YKT4;H0YNA5	Signal peptidase complex catalytic subunit SEC11;Signal peptidase complex catalytic subunit SEC11A;Signal peptidase I	SEC11A
0.092825	-5.15675	-1.06528	-1.02338	-1.29622	-0.351732	0.620168	1.85426	2.35578	0.0678127	2.92894	-0.0611032	+	P_G	2	2	2	21.3	21.3	21.3	13.21	0.0094737	1.9349	1114500000	5	1.8671	2.76107	2.98972	H3BN06;H3BU39;H3BUD5;J3KSR6;Q96MX0-2;Q96MX0	H3BN06;H3BU39;H3BUD5;J3KSR6;Q96MX0-2;Q96MX0	CKLF-like MARVEL transmembrane domain-containing protein 3	CMTM3
6.65088	7.84658	8.23122	8.18425	7.40028	9.12475	7.08929	5.51326	5.89988	7.54436	4.73817	6.54391	+	P_G	1	1	1	22.9	22.9	22.9	7.6697	0.0099195	1.9164	30648000000	137	1.94191	-1.68485	-3.09066	H3BTQ6	H3BTQ6		TAF1C
-4.42395	-2.41292	-1.71894	-3.32872	-1.80542	-3.86876	0.0626808	-2.30411	-2.19733	-0.959833	-0.535153	-1.61372	+	P_G	5	5	5	14.7	14.7	14.7	43.229	0	44.212	535330000	29	1.71853	1.66854	2.79001	H3BU86;O14662-2;O14662-4;O14662-5;O14662;C9K0W8;O14662-6;Q96NX8;F8W9Z6;B7ZBM8;B7ZBM4;B7ZBM5;O14662-3;E9PND6;H0YEW0	H3BU86;O14662-2;O14662-4;O14662-5;O14662;C9K0W8;O14662-6;Q96NX8;F8W9Z6;B7ZBM8	Syntaxin-16	STX16-NPEPL1;STX16
-3.13495	-3.47607	-2.14391	-1.91882	-2.45503	-1.18093	-1.57518	0.258827	0.767537	-1.02504	0.498125	0.487871	+	P_G	7	7	7	6.9	6.9	6.9	111.28	0	21.169	845760000	10	2.87545	2.28697	4.4014	H7BXF5;Q9H0E3;Q9H0E3-3;Q9H0E3-2	H7BXF5;Q9H0E3;Q9H0E3-3;Q9H0E3-2	Histone deacetylase complex subunit SAP130	SAP130
-2.31063	-1.8848	-4.52797	-3.41125	-2.88908	-3.57822	-2.88396	-6.6603	-4.71721	-8.10952	-6.90321	-5.56191	+	P_G	12	12	12	17.2	17.2	17.2	109.13	0	45.658	641410000	16	2.01801	-2.70569	-3.1937	H7BYN4;Q02241-2;Q02241;B4E1K0;H0YKQ5;H0YME6;H0YMJ4	H7BYN4;Q02241-2;Q02241;B4E1K0	Kinesin-like protein;Kinesin-like protein KIF23	KIF23
1.27336	0.958621	0.803194	0.813296	2.06279	1.82779	0.745399	-0.00105528	-1.02611	0.195832	0.702816	0.49509	+	P_G	6	6	4	29.8	29.8	22	22.065	0	40.562	1141500000	35	2.001	-1.10451	-3.17063	H7C1E4;P61966;P61966-2;B8ZZZ1;Q96PC3-3;Q96PC3-4;Q96PC3;Q96PC3-2	H7C1E4;P61966;P61966-2	AP-1 complex subunit sigma-1A	AP1S1
1.69857	2.34142	3.27449	2.52626	3.87271	3.33476	2.2837	1.09328	1.6912	2.84537	1.67724	1.86536	+	P_G	13	13	13	34.9	34.9	34.9	40.684	0	77.537	6777500000	90	1.35242	-0.93201	-2.2978	H7C2Q8;Q99848	H7C2Q8;Q99848	Probable rRNA-processing protein EBP2	EBNA1BP2
-2.10548	-3.1033	-5.50748	-0.69353	1.16334	1.34916	-4.74689	-5.80017	-3.54436	-6.36295	-4.90367	-5.29445	+	P_G	4	4	4	20.2	20.2	20.2	24.706	0.00014489	5.8626	330790000	7	1.99124	-3.62587	-3.1574	I3L0U2;Q9Y6M0-3;Q9Y6M0-2;Q9Y6M0;I3L3C7	I3L0U2;Q9Y6M0-3;Q9Y6M0-2;Q9Y6M0;I3L3C7	Testisin	PRSS21
-1.49335	-1.64955	-1.68739	-1.28682	-0.267473	-1.48019	0.275846	-1.09013	-0.202001	-0.704863	-0.292548	0.460798	+	P_G	30	30	30	18.1	18.1	18.1	251.89	0	76.171	3113800000	68	2.07378	1.05198	3.26948	J3KNL6;O15027-2;O15027-4;O15027-3;O15027;O15027-5;X6RGP5;Q8N9G1	J3KNL6;O15027-2;O15027-4;O15027-3;O15027;O15027-5;X6RGP5	Protein transport protein Sec16A	SEC16A
1.70714	1.64422	1.4348	2.47558	2.36105	1.80862	0.981059	-0.61995	0.296288	1.4896	0.612278	1.6682	+	P_G	11	11	6	27	27	13.5	58.22	0	171.67	5411600000	94	1.90646	-1.16732	-3.04279	J3KPP4;O95232;C9JL41;H0YA81;O95232-2;D6RHH0;H7C5U7;U3KQT3;E7EN55	J3KPP4;O95232	Luc7-like protein 3	LUC7L3
3.8483	1.87967	3.83997	4.40076	2.80319	5.29403	1.89729	1.01488	2.83105	1.58399	3.40584	1.72036	+	P_G	5	4	4	32.5	26.8	26.8	24.059	0	16.672	4455200000	51	1.60622	-1.60209	-2.63935	J3KQ99;P20036;H0Y6F8	J3KQ99;P20036;H0Y6F8	HLA class II histocompatibility antigen, DP alpha 1 chain	HLA-DPA1
2.74726	1.49251	3.82395	1.74306	2.16563	2.62001	3.49368	3.32147	4.31153	3.87798	2.77402	4.3623	+	P_G	10	10	1	26.9	26.9	3.8	48.915	0	94.706	9864800000	128	1.85156	1.25809	2.9688	J3KQL8	J3KQL8		APOL2
-0.0634481	-3.36665	-0.0285498	-0.64888	-0.65622	-1.95732	-6.02134	-1.31245	-5.50309	-2.84208	-5.25289	-5.03213	+	P_G	9	9	9	31.6	31.6	31.6	47.493	0	21.919	669560000	15	2.23187	-3.20715	-3.48589	J3QL71;Q96FV2-2;Q96FV2;J3QRJ1;J3QR84;J3KT79;J3QQM9;J3KS57	J3QL71;Q96FV2-2;Q96FV2;J3QRJ1;J3QR84	Secernin-2	SCRN2
-1.2754	-1.25188	-1.32392	-4.75506	-6.82587	-0.652838	-5.64998	-5.63925	-4.28541	-5.74463	-4.11384	-6.80172	+	P_G	5	5	5	26.8	26.8	26.8	26.276	0	32.123	479210000	6	1.45674	-2.69165	-2.43856	X6R3T8;J3QLH3;J3QQJ0;Q9UHR5-2;Q9UHR5;J3QLM2;J3KRR6;J3KS14;F5H478;J3KRU5	X6R3T8;J3QLH3;J3QQJ0;Q9UHR5-2;Q9UHR5;J3QLM2;J3KRR6	SAP30-binding protein	SAP30BP
5.17761	5.18847	4.03359	4.55793	4.41983	3.76797	5.44571	5.55207	6.36583	4.51537	6.25519	5.25145	+	P_G	11	5	5	61	28.8	28.8	20.457	0	226.1	17964000000	419	1.75534	1.04004	2.83943	J3QRS3;P19105;O14950;J3KTJ1	J3QRS3;P19105;O14950	Myosin regulatory light chain 12A;Myosin regulatory light chain 12B	MYL12A;MYL12B
-4.64845	-5.02059	-8.21843	-5.18152	-7.13951	-0.0785868	-1.02288	-3.21846	-1.66821	-1.69113	-3.58953	-0.384684	+	P_G	1	1	1	8.2	8.2	8.2	20.365	0.00015711	8.2653	131100000	4	1.49522	3.1187	2.49032	J3QS03;Q9GZX9	J3QS03;Q9GZX9	Twisted gastrulation protein homolog 1	TWSG1
3.07142	3.27304	3.80789	3.28597	2.70281	2.59147	3.98614	3.63039	4.50805	3.5859	4.44545	3.98824	+	P_G	2	2	2	5.9	5.9	5.9	38.009	0.0011652	3.4488	10091000000	45	2.41748	0.901928	3.74357	K7EIJ8;Q8IYT4-2;Q8IYT4;K7EM02	K7EIJ8;Q8IYT4-2;Q8IYT4;K7EM02	Katanin p60 ATPase-containing subunit A-like 2	KATNAL2
12.0426	11.8371	12.1465	12.1953	12.6599	12.1339	12.8338	12.3265	12.689	12.7097	13.6204	12.7866	+	P_G	10	10	1	56.8	56.8	24.2	14.914	0	323.31	800010000000	367	2.00987	0.658446	3.18266	K7EK07;P84243;Q16695;Q6NXT2;K7EMV3;B4DEB1;K7ES00;K7EP01	K7EK07;P84243;Q16695;Q6NXT2;K7EMV3;B4DEB1;K7ES00	Histone H3;Histone H3.3;Histone H3.1t;Histone H3.3C	H3F3B;H3F3A;HIST3H3;H3F3C
-1.44726	-3.23984	-1.25993	-3.31933	-1.77657	-1.6783	-4.5958	-2.09155	-5.28301	-1.9615	-4.37566	-3.73102	+	P_G	7	7	7	22.3	22.3	22.3	48.024	0	34.324	333310000	17	1.36072	-1.55289	-2.30903	K7EP90;Q9BTD8-4;Q9BTD8-2;Q9BTD8-3;Q9BTD8;K7EQ03;K7ER08;K7EML2	K7EP90;Q9BTD8-4;Q9BTD8-2;Q9BTD8-3;Q9BTD8;K7EQ03;K7ER08	RNA-binding protein 42	RBM42
-1.52343	0.358449	-2.14715	-2.53656	-1.57197	-2.82044	-5.18562	-2.1214	-5.90958	-6.25582	-3.06295	-1.05915	+	P_G	5	5	1	44.8	44.8	11.5	11.25	0.00016703	10.417	174370000	5	1.30993	-2.22557	-2.24022	L0R819	L0R819		ASNSD1
2.33166	3.86584	3.05559	3.21868	2.37486	3.7302	3.07906	3.85221	5.85691	4.19566	4.47698	3.7203	+	P_G	7	7	7	43.8	43.8	43.8	17.303	0	23.958	4272100000	78	1.39585	1.10072	2.3565	M0R0N4;M0QYZ2;P53680;X6R390;P53680-2;M0QZ21;M0R1S0	M0R0N4;M0QYZ2;P53680;X6R390;P53680-2;M0QZ21	AP-2 complex subunit sigma	AP2S1
-4.85673	-5.57304	-4.9417	-6.79783	-6.06128	-5.90958	-4.11365	-3.13286	-1.64111	-6.47643	0.101642	-2.76456	+	P_G	3	3	3	8.2	8.2	8.2	36.479	0.0014045	3.2113	183600000	3	1.72788	2.68553	2.80256	M0R1G1;Q9NPR9;M0QYF6;M0QZY1	M0R1G1;Q9NPR9;M0QYF6	Protein GPR108	GPR108
0.398665	1.83984	2.78784	2.08815	1.95453	0.620135	0.748149	2.38136	4.54502	3.33854	3.96821	4.19475	+	P_G	22	22	22	86.3	86.3	86.3	36.071	0	241.44	6770100000	167	1.34534	1.58114	2.28822	O00151	O00151	PDZ and LIM domain protein 1	PDLIM1
1.58088	2.00016	1.17054	0.573127	1.58291	0.216169	0.820826	-1.45633	-4.62622	-1.3678	-4.38621	-1.28592	+	P_G	10	10	10	36	36	36	36.521	0	66.9	1498300000	28	2.32698	-3.23757	-3.61739	O00273;O00273-2;K7ERT1	O00273;O00273-2	DNA fragmentation factor subunit alpha	DFFA
-5.0133	-6.06362	-1.39957	-5.09951	-1.26938	-5.40505	-1.2659	-0.101886	-0.114965	-2.68729	-0.0186227	-0.509107	+	P_G	5	5	5	31.1	31.1	31.1	20.747	0	46.688	625040000	14	2.14511	3.25878	3.36682	O00399;E5RK00;E5RFU3;E5RIK5;E5RGW9	O00399;E5RK00	Dynactin subunit 6	DCTN6
-2.35855	-0.00526374	-2.36045	-3.90889	-2.72212	-1.83643	-5.37645	-4.67994	-1.9527	-2.58237	-4.98942	-5.48174	+	P_G	14	14	14	22.5	22.5	22.5	82.143	0	22.077	599540000	14	1.45723	-1.97848	-2.43922	O00418;H3BRH4	O00418;H3BRH4	Eukaryotic elongation factor 2 kinase	EEF2K
-0.823928	-0.70986	-1.20891	-2.16368	-2.17287	-4.56485	-5.1014	-3.73695	-4.53799	-5.42144	-3.65776	-1.28293	+	P_G	6	6	6	26.2	26.2	26.2	32.113	0	17.25	774090000	12	1.41952	-2.01573	-2.38842	O00625	O00625	Pirin	PIR
-0.515172	0.111222	0.213408	-1.45046	1.34277	-0.534651	0.851708	2.98062	4.03907	0.690551	0.877642	1.38448	+	P_G	6	6	6	70	70	70	17.135	0	26.823	2342700000	30	1.76169	1.94282	2.84796	O14558;K7EP04	O14558;K7EP04	Heat shock protein beta-6	HSPB6
1.22417	1.7354	1.57873	1.13242	-1.13077	1.90043	3.37424	1.41084	3.19388	2.09407	2.81249	2.6713	+	P_G	1	1	1	24	24	24	5.212	0	12.402	641460000	14	1.71422	1.51941	2.78423	U3KQU4;O14569	U3KQU4;O14569	Cytochrome b561 domain-containing protein 2	CYB561D2
-0.397602	0.53277	-1.451	-0.67574	-1.83949	-1.91181	1.56822	-0.900569	1.08064	-0.753028	0.679832	0.373711	+	P_G	8	8	8	27.4	27.4	27.4	37.808	0	20.774	1083300000	28	1.36394	1.29861	2.31338	O14656;O14656-2	O14656	Torsin-1A	TOR1A
3.08782	3.47508	3.9348	3.55169	4.57446	2.48191	1.76341	2.57548	0.894509	3.59486	1.93112	2.976	+	P_G	41	41	41	47.2	47.2	47.2	123.38	0	323.31	30359000000	612	1.51323	-1.2284	-2.51452	O14980;C9JKM9;C9IZS4;C9JQ02;C9JV99;C9J673;F8WF71;C9IYM2;C9JF49;H7BZC5	O14980	Exportin-1	XPO1
-1.91971	-2.26429	-1.56655	-2.92309	-3.38698	-5.41675	-3.30088	-1.49841	-0.733027	0.388773	-0.789062	-0.95706	+	P_G	13	13	11	22.9	22.9	19.8	85.124	0	21.011	801860000	15	1.37806	1.76462	2.33247	O15066;O15066-2;H3BTL6;B7Z896;F5H3M2;Q9BVG8-5;Q9BVG8-2;Q9BVG8;Q9BVG8-6	O15066	Kinesin-like protein KIF3B;Kinesin-like protein KIF3B, N-terminally processed	KIF3B
-1.75015	-0.446416	-0.824071	-0.976692	-0.952769	-1.53914	-3.47039	-2.99448	-3.53918	-2.47571	-3.77461	-5.64248	+	P_G	14	12	11	18.6	16	15	112.96	0	89.824	848620000	26	3.47081	-2.56794	-5.31903	O15084;O15084-4;O15084-1;O15084-2;B4DIW9	O15084;O15084-4;O15084-1;O15084-2;B4DIW9	Serine/threonine-protein phosphatase 6 regulatory ankyrin repeat subunit A	ANKRD28
2.90178	4.05534	2.7485	3.15723	2.65214	3.87898	5.31587	3.77005	5.54105	4.59918	3.93346	4.8845	+	P_G	6	6	6	35.5	35.5	35.5	21.127	0	107.67	11624000000	197	2.44459	1.44169	3.78158	Q5T8U5;O15260;O15260-2;O15260-3;B7Z1G8	Q5T8U5;O15260;O15260-2;O15260-3;B7Z1G8	Surfeit locus protein 4	SURF4
-0.596336	-2.3314	0.808783	1.88426	0.630824	1.11784	3.01618	2.76453	2.4304	0.0516913	1.71738	1.9203	+	P_G	21	21	21	47.5	47.5	47.5	60.632	0	323.31	6823600000	111	1.35657	1.73109	2.30342	O15460-2;O15460;E7ENX0;E7EPI9;C9JX45;A8MXE0;E7ERI1;C9JCP0;C9JN43;C9JIG4;C9JFJ1	O15460-2;O15460	Prolyl 4-hydroxylase subunit alpha-2	P4HA2
-6.64382	-4.05363	-4.45994	-2.29745	-5.77175	-5.87372	-2.86301	0.40466	0.35331	-5.15227	-1.65196	-0.62468	+	P_G	17	17	17	49.8	49.8	49.8	47.941	0	93.884	1283300000	57	1.87566	3.26106	3.00127	O43294-2;O43294;H3BQC4;H3BSN4;H3BS04;H3BN49	O43294-2;O43294	Transforming growth factor beta-1-induced transcript 1 protein	TGFB1I1
-4.18561	-2.45194	-3.09946	-1.50589	-3.6714	-1.41371	-4.75205	-5.99724	-4.9111	-1.58368	-4.57208	-5.80876	+	P_G	25	2	2	44	3.3	3.3	71.214	0	31.992	515470000	13	1.39905	-1.88282	-2.36081	O43390-2;O43390-4	O43390-2;O43390-4	Heterogeneous nuclear ribonucleoprotein R	HNRNPR
-3.65541	-3.22339	-4.6144	-4.07477	-4.05046	-2.61569	-3.82435	-5.81129	-4.84019	-4.66911	-4.82948	-5.03365	+	P_G	7	7	6	6.8	6.8	5.8	143.69	0	12.321	236560000	12	1.80069	-1.12899	-2.90037	O43520;K7ERI0;O60312	O43520	Phospholipid-transporting ATPase IC	ATP8B1
-0.131543	0.761672	0.778457	0.2426	-0.373398	-5.53549	-0.580585	-5.34095	-4.59144	-7.18999	-5.32922	-5.71786	+	P_G	1	1	1	13.2	13.2	13.2	8.7341	0.001771	3.0453	158610000	3	1.9064	-4.08206	-3.0427	O43677	O43677	NADH dehydrogenase [ubiquinone] 1 subunit C1, mitochondrial	NDUFC1
3.73719	5.28268	4.7579	4.51953	4.88284	3.47386	3.62866	3.38839	2.43219	4.90182	2.94885	2.54914	+	P_G	27	27	27	48.7	48.7	48.7	62.942	0	255.25	19735000000	354	1.44664	-1.13416	-2.42496	O43776;K7EIU7;K7EQ35;O43776-2;K7EJ19;K7EPK2;K7EMQ6	O43776	Asparagine--tRNA ligase, cytoplasmic	NARS
-4.57251	-5.67969	-5.11177	-5.31376	-4.42228	-4.75061	-4.58423	-4.14612	-1.93347	-2.31513	-3.60204	-2.70291	+	P_G	9	9	9	25.1	25.1	25.1	52.747	0.00016915	10.895	179470000	9	2.39471	1.76112	3.71172	O43854-2;O43854	O43854-2;O43854	EGF-like repeat and discoidin I-like domain-containing protein 3	EDIL3
2.12187	3.83371	2.62343	2.94511	4.41854	1.84062	2.19741	2.53379	1.06601	1.58773	1.5645	2.34168	+	P_G	21	21	13	44.2	44.2	27.7	58.951	0	153.61	10874000000	163	1.36584	-1.08203	-2.31596	O43865;O43865-2	O43865;O43865-2	Putative adenosylhomocysteinase 2	AHCYL1
-6.15067	-4.52514	-5.79224	-5.50729	-1.65936	0.445627	0.39302	-0.682487	-1.11674	0.63209	-0.0575125	-0.900344	+	P_G	10	10	7	33.2	33.2	20.3	36.019	0	16.947	752600000	18	2.00305	3.57618	3.17341	O60218	O60218	Aldo-keto reductase family 1 member B10	AKR1B10
-3.29839	-5.09728	-6.62182	-4.49454	-4.72458	-4.81253	-4.83995	-3.32804	-2.94332	-3.39262	-1.60021	-2.76281	+	P_G	3	3	3	6.8	6.8	6.8	71.79	0.0030838	2.6637	90571000	3	1.70071	1.69703	2.7661	O60299;O60299-2	O60299;O60299-2	Leucine zipper putative tumor suppressor 3	LZTS3
-4.62775	-0.00941104	-2.18157	-2.407	-2.9683	-0.960769	-0.626291	-0.645394	1.22089	0.831065	1.06902	0.982609	+	P_G	13	13	12	25	25	23.9	73.003	0	21.273	1953000000	18	2.29959	2.66445	3.57941	O60476;H0Y7H1;H0Y543;Q5T9E3	O60476	Mannosyl-oligosaccharide 1,2-alpha-mannosidase IB	MAN1A2
-6.12827	-4.93412	-6.73335	-5.67942	-5.23028	-4.55852	-5.56733	-5.53049	-2.98048	-4.35242	-3.50827	-2.15506	+	P_G	4	4	4	15	15	15	45.378	0.00014071	5.1852	108240000	4	1.38193	1.52832	2.3377	O60496;E5RJ11;G3V114	O60496;E5RJ11	Docking protein 2	DOK2
-1.82098	-5.04301	-1.8469	-3.92125	-7.02443	-6.23133	-1.26428	0.312621	0.269419	-2.66079	-1.23657	-0.882602	+	P_G	17	17	4	31	31	10.1	75.34	0	60.924	1464300000	24	2.16447	3.40428	3.39332	O60504;H0YBA2;H0YB51;H0YAZ3;E7EQH0;H0YAU6;H0YAT3;E5RHS8	O60504;H0YBA2;H0YB51	Vinexin	SORBS3
-1.27427	-2.39936	-1.74138	-1.37675	-1.99059	-2.24535	-0.991337	-0.467139	-0.343011	-0.925643	-0.763825	-0.343981	+	P_G	14	14	14	15.5	15.5	15.5	118.02	0	46.57	1687800000	34	3.53009	1.19879	5.41507	O60524-4;O60524-5;O60524-3;O60524;G3V5V3;G3V4D9;G3V547;O60524-2	O60524-4;O60524-5;O60524-3;O60524;G3V5V3	Nuclear export mediator factor NEMF	NEMF
3.45388	1.29999	1.61034	1.13683	2.36174	-0.300901	-0.555168	0.0755618	-0.146274	1.59288	-1.10649	0.049486	+	P_G	17	17	17	55.6	55.6	55.6	39.053	0	44.319	3757500000	98	1.5322	-1.60865	-2.54001	O60547-2;O60547	O60547-2;O60547	GDP-mannose 4,6 dehydratase	GMDS
-3.78226	-2.10011	-3.04366	-1.44228	-0.414493	-3.96682	-1.9399	-5.1872	-4.27634	-4.10787	-3.99443	-5.71281	+	P_G	8	8	8	15.8	15.8	15.8	59.875	0	12.831	341200000	12	1.31275	-1.74482	-2.24405	O60678;O60678-2	O60678;O60678-2	Protein arginine N-methyltransferase 3	PRMT3
-3.75965	-5.77111	-5.84856	-5.30703	-5.43981	-2.52523	-2.63033	-2.37779	-3.33189	-5.47229	-1.2746	-1.10808	+	P_G	5	5	5	15.1	15.1	15.1	41.911	0.0011777	3.631	187280000	7	1.45767	2.07607	2.43981	O60704;B1AHJ7;B1AHJ6;B1AHK0;B1AHJ9;B1AHJ8;B1AHJ5	O60704;B1AHJ7;B1AHJ6	Protein-tyrosine sulfotransferase 2	TPST2
12.4051	12.0023	12.4987	12.4362	13.0269	12.4485	13.1478	12.5056	13.0341	13.2235	13.6663	12.9082	+	P_G	13	13	2	69	69	7.9	13.906	0	323.31	1636400000000	3008	1.85656	0.61127	2.97553	P62807;O60814;U3KQK0;Q99880;Q99879;Q99877;Q93079;Q5QNW6;P58876;P57053;Q5QNW6-2	P62807;O60814;U3KQK0;Q99880;Q99879;Q99877;Q93079;Q5QNW6;P58876;P57053;Q5QNW6-2	Histone H2B type 1-C/E/F/G/I;Histone H2B type 1-K;Histone H2B;Histone H2B type 1-L;Histone H2B type 1-M;Histone H2B type 1-N;Histone H2B type 1-H;Histone H2B type 2-F;Histone H2B type 1-D;Histone H2B type F-S	HIST1H2BC;HIST1H2BK;HIST1H2BN;HIST1H2BL;HIST1H2BM;HIST1H2BH;HIST2H2BF;HIST1H2BD;H2BFS
3.94779	2.99489	2.54575	2.15888	2.30988	3.06728	6.14307	3.47639	4.04925	3.17759	4.16295	3.41006	+	P_G	5	5	5	27	27	27	19.258	0	67.69	5480700000	44	1.41543	1.23247	2.3829	O60831;A6NM71;A6NP52	O60831;A6NM71	PRA1 family protein 2	PRAF2
-5.72619	-5.1849	-5.37819	-5.40908	-4.56023	-3.40115	-4.20474	-1.71992	-2.22005	-3.65314	-4.23152	-4.36501	+	P_G	3	3	1	4.2	4.2	1.4	63.619	0.00013912	4.9034	164480000	7	1.61761	1.54423	2.65463	O75084	O75084	Frizzled-7	FZD7
-2.4323	-0.628953	-0.927308	-4.22103	-6.85419	-4.1659	5.05981	0.862997	2.14562	-1.3891	0.12935	4.35938	+	P_G	36	36	36	35.6	35.6	35.6	132.56	0	194.77	16493000000	222	2.32784	5.06629	3.61859	O75339	O75339	Cartilage intermediate layer protein 1;Cartilage intermediate layer protein 1 C1;Cartilage intermediate layer protein 1 C2	CILP
3.71846	3.40936	3.50182	3.0012	5.05553	3.93626	5.44263	4.77674	5.65844	5.10333	5.21096	5.62138	+	P_G	11	11	11	47.9	47.9	47.9	24.593	0	268.61	19343000000	325	3.144	1.53181	4.80539	O75396;A0A087X1A9	O75396	Vesicle-trafficking protein SEC22b	SEC22B
-2.32171	-1.61988	-1.15557	-1.298	-1.31164	-2.42981	-3.55122	-2.72532	-2.68315	-3.15884	-4.39283	-2.58489	+	P_G	15	15	15	43.6	43.6	43.6	73.449	0	130.45	806130000	35	2.67906	-1.49327	-4.11498	O75427;C9JYK0;A0A087X197;H7C5D9	O75427	Leucine-rich repeat and calponin homology domain-containing protein 4	LRCH4
-3.23247	1.02865	3.09613	0.651008	2.59391	0.817887	-6.67755	-0.123034	-4.33137	-2.06481	-3.82474	-6.65088	+	P_G	5	5	5	47.2	47.2	47.2	19.343	0	323.31	1219100000	21	2.19407	-4.77125	-3.43392	O75607	O75607	Nucleoplasmin-3	NPM3
-5.83072	-3.86467	-5.39814	-3.53773	-6.23129	-6.0334	-3.04706	-2.57096	-1.37243	-3.3595	-2.13992	-2.55212	+	P_G	6	5	5	4.4	4	4	171.34	0.0011641	3.4377	804850000	4	3.12651	2.64233	4.7786	X6R3P0;O94813;O94813-3;O94813-2;A0A087WYV5;E9PCX4;H0YAG4;H0Y9Z6;F5H0U4	X6R3P0;O94813;O94813-3;O94813-2;A0A087WYV5;E9PCX4	Slit homolog 2 protein;Slit homolog 2 protein N-product;Slit homolog 2 protein C-product	SLIT2
2.36497	0.557254	0.384677	-0.199446	-0.216973	1.27985	-0.516443	2.48465	3.04727	2.54974	4.29622	2.85317	+	P_G	12	12	9	16	16	13.7	124.01	0	31.474	4074400000	51	1.34911	1.75738	2.29333	O95104-3;O95104;O95104-2	O95104-3;O95104;O95104-2	Splicing factor, arginine/serine-rich 15	SCAF4
1.1766	2.76286	2.39632	2.91107	2.24837	1.53082	1.44161	1.31687	0.414975	0.854182	1.14826	-1.20584	+	P_G	3	3	3	30.5	30.5	30.5	15.489	0	17.771	1725500000	47	1.93259	-1.50933	-3.07806	O95139;A0A087WZX2;O95139-2	O95139;A0A087WZX2	NADH dehydrogenase [ubiquinone] 1 beta subcomplex subunit 6	NDUFB6
0.886077	1.05924	1.0773	1.97233	1.3724	1.70495	-0.817184	0.419594	-1.20737	1.35101	-0.101464	0.240376	+	P_G	22	22	21	30	30	29	119.52	0	133.86	7469200000	121	2.10783	-1.36456	-3.31589	O95373;E9PLJ0;E9PLB2	O95373	Importin-7	IPO7
-4.76601	-2.95589	-3.91258	-2.61481	-3.85062	-4.65808	-4.60751	-5.13296	-4.84352	-5.5819	-4.12888	-5.7206	+	P_G	5	5	5	12	12	12	57.818	0	12.037	188610000	6	1.72297	-1.20956	-2.79598	O95376;C9JCL4;F8WCS4;C9JBC5;C9JZ71	O95376	E3 ubiquitin-protein ligase ARIH2	ARIH2
-0.590548	-0.0481246	-0.892193	-2.68901	-0.768521	0.598086	0.831764	0.998795	1.91359	1.08556	3.2606	1.89612	+	P_G	5	5	4	16	16	12.6	51.417	0	63.136	1910000000	43	2.66834	2.39612	4.09954	O95674	O95674	Phosphatidate cytidylyltransferase 2	CDS2
2.94624	2.91881	1.92257	2.69387	1.93213	2.8598	2.30694	3.64628	4.3097	3.5043	3.95693	3.40428	+	P_G	40	40	28	47.7	47.7	35	105.36	0	251.26	22665000000	483	1.76819	0.975836	2.85669	O95782-2;O95782;M0R2D9;E9PPZ3;E9PS94;E9PPY8	O95782-2;O95782	AP-2 complex subunit alpha-1	AP2A1
1.94782	1.36344	1.43834	0.714395	0.89933	1.50194	1.91545	2.7584	1.94963	2.83275	1.3554	1.8426	+	P_G	25	25	1	54.8	54.8	2.4	55.634	0	77.515	6519400000	117	1.64685	0.798161	2.69385	O95793-3;Q5JW28	O95793-3	Double-stranded RNA-binding protein Staufen homolog 1	STAU1
3.26456	2.67371	3.00373	2.80681	2.37546	1.85813	2.22026	1.77078	1.93528	2.67545	1.1725	2.2225	+	P_G	13	13	13	42.7	42.7	42.7	47.46	0	98.171	5628400000	96	1.34642	-0.664271	-2.28968	O96019;O96019-2;H7C5S0;C9JQT2;O94805	O96019;O96019-2	Actin-like protein 6A	ACTL6A
7.5589	7.88832	8.3606	8.55551	8.46251	7.95665	7.42997	7.72404	7.01313	8.08824	7.07167	7.8857	+	P_G	26	26	25	80.1	80.1	76.5	36.688	0	323.31	235200000000	1034	1.48986	-0.594959	-2.48311	P00338;P00338-3;P00338-4;P00338-5;P00338-2;F5GXY2;F5GYU2;F5GXH2;F5H5J4;F5H6W8;F5GZQ4;F5H8H6;F5GXC7;F5GWW2;F5GXU1	P00338;P00338-3;P00338-4;P00338-5;P00338-2;F5GXY2	L-lactate dehydrogenase A chain	LDHA
5.47787	5.25296	4.21921	6.11987	4.21761	5.32052	6.61901	5.87896	6.67345	6.11941	5.98434	5.69583	+	P_G	16	16	16	58.3	58.3	58.3	31.628	0	323.31	31303000000	388	1.91691	1.06049	3.0569	P00387-2;P00387;P00387-3;B1AHF3	P00387-2;P00387;P00387-3;B1AHF3	NADH-cytochrome b5 reductase 3;NADH-cytochrome b5 reductase 3 membrane-bound form;NADH-cytochrome b5 reductase 3 soluble form	CYB5R3
5.3995	3.12387	5.35159	4.71424	5.24914	4.47431	3.13901	4.47991	3.30931	4.21902	3.71384	3.55732	+	P_G	8	8	8	68.8	68.8	68.8	15.936	0	323.31	16430000000	190	1.41412	-0.982373	-2.38115	P00441;H7BYH4	P00441;H7BYH4	Superoxide dismutase [Cu-Zn]	SOD1
-2.27286	-0.332736	-0.823997	-1.2253	-1.47831	-0.214585	-1.23707	-2.83712	-1.62633	-3.38994	-2.63065	-3.20289	+	P_G	23	23	21	25.2	25.2	23.3	134.28	0	69.996	1904400000	65	1.88519	-1.42937	-3.0141	P00533;E9PFD7;Q504U8;P00533-4;P00533-3;P00533-2;C9JYS6	P00533;E9PFD7;Q504U8;P00533-4;P00533-3	Epidermal growth factor receptor;Receptor protein-tyrosine kinase	EGFR
-0.516324	0.340262	0.0866498	1.03067	-1.34595	0.0691825	-1.28162	-2.21613	-3.77689	-2.16187	-5.00505	-5.75809	+	P_G	23	6	6	62.1	33.9	33.9	39.029	0	19.324	654070000	21	2.71456	-3.31069	-4.16623	P00739;P00739-2;J3KTC3	P00739;P00739-2	Haptoglobin-related protein	HPR
-0.901	-1.70272	-2.83852	-1.43487	-2.81779	-1.62562	-5.846	-5.28516	-3.95529	-4.51153	-4.77055	-1.57243	+	P_G	11	11	11	26.8	26.8	26.8	67.791	0	52.569	890820000	24	2.26947	-2.43674	-3.53775	P00748	P00748	Coagulation factor XII;Coagulation factor XIIa heavy chain;Beta-factor XIIa part 1;Coagulation factor XIIa light chain	F12
-6.08176	-5.07835	-1.94794	-3.86793	-2.14808	-4.89086	0.550646	-3.32019	-0.71713	-1.76482	-1.66142	-2.15783	+	P_G	13	13	13	41.3	41.3	41.3	40.764	0	26.768	947510000	23	1.77748	2.4907	2.86917	P00813;F5GWI4;F5GXW0;F5GYD4	P00813;F5GWI4;F5GXW0	Adenosine deaminase	ADA
-4.05744	-5.68008	-4.83709	-4.87488	-5.59996	-4.26706	0.361429	0.172158	-4.44988	-3.44457	-4.39022	-3.67101	+	P_G	11	11	11	37	37	37	46.028	0	26.151	679070000	16	1.45356	2.31574	2.43428	P00973;F8VXY3;P00973-2;P00973-4;P00973-3;H0YI20;F8VUC8;H0YIB8;F8VPW7	P00973;F8VXY3;P00973-2;P00973-4;P00973-3;H0YI20	2-5-oligoadenylate synthase 1	OAS1
9.23201	8.5082	8.71793	9.68077	8.04311	9.30451	7.6444	8.18777	7.8447	8.06843	8.42708	8.20344	+	P_G	29	29	29	67	67	67	46.736	0	323.31	425430000000	2536	1.98562	-0.851783	-3.14979	P01009;P01009-2;P01009-3;G3V2B9;G3V544;G3V5R8;G3V387;P20848	P01009;P01009-2;P01009-3	Alpha-1-antitrypsin;Short peptide from AAT	SERPINA1
1.60987	1.61479	1.30013	2.61351	0.0599879	1.57835	-0.213433	0.481384	0.01946	0.336766	0.850456	1.38818	+	P_G	10	10	10	23.3	23.3	23.3	53.154	0	53.81	3060800000	93	1.42948	-0.985637	-2.40185	P01019	P01019	Angiotensinogen;Angiotensin-1;Angiotensin-2;Angiotensin-3;Angiotensin-4;Angiotensin 1-9;Angiotensin 1-7;Angiotensin 1-5;Angiotensin 1-4	AGT
4.64913	4.85933	5.97349	6.33652	5.31491	5.45028	3.76527	3.16089	5.41022	3.50128	3.59179	5.28435	+	P_G	62	62	48	53.4	53.4	44.9	163.29	0	323.31	141230000000	1439	1.69331	-1.31164	-2.75618	P01023;F8W7L3;H0YFH1;F5H1E8	P01023	Alpha-2-macroglobulin	A2M
7.24234	7.36215	6.84708	6.66972	5.15784	7.32458	4.73543	5.78815	6.15096	5.91477	5.58143	5.77454	+	P_G	110	110	99	72.8	72.8	67.5	187.15	0	323.31	422890000000	3799	1.73033	-1.10974	-2.80585	P01024;M0QYC8;M0R0Q9;M0QXZ3;M0R1Q1;O95568	P01024	Complement C3;Complement C3 beta chain;C3-beta-c;Complement C3 alpha chain;C3a anaphylatoxin;Acylation stimulating protein;Complement C3b alpha chain;Complement C3c alpha chain fragment 1;Complement C3dg fragment;Complement C3g fragment;Complement C3d fragment;Complement C3f fragment;Complement C3c alpha chain fragment 2	C3
3.86338	3.36756	3.65658	4.10078	1.82966	4.12612	1.58801	2.15118	2.92541	2.82314	1.93856	2.87733	+	P_G	20	20	1	45.9	45.9	3	47.883	0	213.53	14898000000	232	1.59564	-1.10674	-2.62516	P01042-2;P01042-3	P01042-2;P01042-3	Kininogen-1;Kininogen-1 heavy chain;T-kinin;Bradykinin;Lysyl-bradykinin;Kininogen-1 light chain;Low molecular weight growth-promoting factor	KNG1
-0.225879	2.10195	1.59623	2.15415	1.10664	1.84904	-0.121764	-3.5155	0.869186	-0.189799	-5.8913	0.506802	+	P_G	8	3	1	52.1	18.1	6.4	21.424	0	15.068	1163900000	20	1.44744	-2.82075	-2.42605	P01116-2;G3V4K2;G3V5T7	P01116-2	GTPase KRas;GTPase KRas, N-terminally processed	KRAS
-4.66367	-4.83596	-5.7989	-4.89532	-5.04274	-6.01527	-2.37162	-3.71957	-1.21631	-4.53625	-0.80581	-3.35358	+	P_G	2	2	2	4.6	4.6	4.6	51.11	0.00014815	6.5316	79764000	4	2.57836	2.54145	3.97073	P01730;F5H480	P01730;F5H480	T-cell surface glycoprotein CD4	CD4
-0.877915	-5.16726	-6.78061	-5.65556	-7.63594	-5.74367	-0.282713	2.02023	-0.724969	-1.30401	-0.815772	-5.23982	+	P_G	3	2	2	43.6	34.2	34.2	12.946	0.00014959	6.788	172170000	12	1.97169	4.25232	3.13093	P01743	P01743	Ig heavy chain V-I region HG3
8.61653	8.60868	9.24068	8.75967	7.48473	9.39851	8.23376	6.85309	7.83447	8.36534	5.97506	7.73137	+	P_G	33	33	33	78.7	78.7	78.7	30.777	0	323.31	336080000000	1916	1.54225	-1.18595	-2.5535	P02647;F8W696;CON__P15497	P02647;F8W696	Apolipoprotein A-I;Proapolipoprotein A-I;Truncated apolipoprotein A-I	APOA1
3.34023	4.83869	3.72014	3.48156	2.08314	3.60629	5.90327	4.53849	5.22044	3.23159	5.08871	4.36021	+	P_G	5	5	5	25.3	25.3	25.3	25.773	0	120.53	15149000000	118	1.38374	1.21211	2.34014	P02747	P02747	Complement C1q subcomponent subunit C	C1QC
3.81717	0.62022	1.73751	3.73407	0.524037	3.25034	-1.73	1.87705	1.26751	1.01873	-1.33811	-0.0419521	+	P_G	7	7	7	28.2	28.2	28.2	38.177	0	146.04	5306400000	91	1.45817	-2.10502	-2.44048	P02750	P02750	Leucine-rich alpha-2-glycoprotein	LRG1
5.72517	8.87774	5.2144	5.14281	3.6277	5.81023	9.36562	9.00378	10.0257	5.74606	8.5777	8.32217	+	P_G	113	113	0	63.3	63.3	0	262.62	0	323.31	1075900000000	6401	1.86394	2.77383	2.98547	P02751;P02751-8;P02751-3;P02751-14;P02751-17;P02751-9;P02751-6;P02751-4;P02751-12;H0Y7Z1;P02751-16;P02751-2;H0Y4K8	P02751;P02751-8;P02751-3;P02751-14;P02751-17;P02751-9;P02751-6;P02751-4;P02751-12	Fibronectin;Anastellin;Ugl-Y1;Ugl-Y2;Ugl-Y3	FN1
6.99419	6.3102	6.34718	8.32072	5.24963	7.15553	4.43288	5.47479	5.25938	5.59312	5.58174	5.38148	+	P_G	9	9	7	42.8	42.8	34.3	23.511	0	216.72	49055000000	758	1.99305	-1.44234	-3.15986	P02763	P02763	Alpha-1-acid glycoprotein 1	ORM1
4.58556	5.76857	5.75791	5.37938	4.15506	5.7628	3.69405	3.16471	4.39507	4.06741	2.44735	4.19858	+	P_G	8	8	8	65.3	65.3	65.3	15.887	0	323.31	9660100000	290	2.45405	-1.57369	-3.79487	P02766;A0A087WT59;A0A087WV45	P02766;A0A087WT59;A0A087WV45	Transthyretin	TTR
5.64442	4.93792	5.40149	5.97219	3.90464	6.16985	3.95597	4.03881	4.12031	4.03652	2.96148	4.12369	+	P_G	29	29	3	61.6	61.6	7.2	52.963	0	323.31	48613000000	428	2.46989	-1.46562	-3.81715	P02774;P02774-3;P02774-2	P02774;P02774-3;P02774-2	Vitamin D-binding protein	GC
-6.40042	0.878402	-0.155743	1.55041	-1.27978	-0.985015	2.02298	2.32849	5.76824	1.49114	8.26884	1.31115	+	P_G	3	3	3	34.7	34.7	34.7	10.845	0	19.79	2830300000	37	1.73434	4.59717	2.81124	P02776;P10720	P02776;P10720	Platelet factor 4;Platelet factor 4, short form;Platelet factor 4 variant;Platelet factor 4 variant(4-74);Platelet factor 4 variant(5-74);Platelet factor 4 variant(6-74)	PF4;PF4V1
7.6959	6.69535	8.45502	8.32327	7.31118	8.95717	5.688	6.46567	6.25316	7.19661	5.36808	7.4958	+	P_G	54	54	51	71.6	71.6	69.1	77.063	0	323.31	397460000000	2476	1.9657	-1.49509	-3.12283	P02787;H7C5E8;F8WCI6;C9JVG0;C9JB55;F8WEK9	P02787	Serotransferrin	TF
6.82878	5.53279	6.59863	7.33751	5.28665	7.15606	3.82106	5.32548	5.22404	5.42122	3.28344	5.72275	+	P_G	22	22	22	63.2	63.2	63.2	51.676	0	323.31	86574000000	826	1.94538	-1.65707	-3.09535	P02790;Q9BS19	P02790;Q9BS19	Hemopexin	HPX
7.05094	7.84526	5.10732	7.9266	5.78913	5.51637	9.53202	9.29347	7.19811	6.85292	8.44299	7.83334	+	P_G	10	10	10	58.3	58.3	58.3	20.019	0	323.31	121170000000	648	1.47337	1.65287	2.46094	P02792;A0A087X1B9	P02792;A0A087X1B9	Ferritin light chain;Ferritin	FTL
4.40782	5.74724	4.32595	4.50219	2.5912	5.41787	2.74458	1.06322	2.25879	3.09851	1.6041	3.07616	+	P_G	17	17	17	34.1	34.1	34.1	59.578	0	174.12	21354000000	337	2.51936	-2.19115	-3.88697	P04196	P04196	Histidine-rich glycoprotein	HRG
2.55279	0.788365	3.70821	2.63873	-0.361638	4.15209	-6.60858	-2.85558	0.847278	0.676848	-0.044521	0.146048	+	P_G	8	6	6	29.1	25.6	25.6	29.159	0	73.36	4050700000	53	1.54794	-3.55284	-2.56114	P04440;H0Y7G7;H0Y5P2	P04440;H0Y7G7;H0Y5P2	HLA class II histocompatibility antigen, DP beta 1 chain	HLA-DPB1
4.98538	4.13276	4.58936	6.1832	4.98198	5.55118	4.66377	3.22731	2.93101	5.15182	2.50188	4.2217	+	P_G	12	12	12	41.5	41.5	41.5	34.893	0	108.38	17609000000	145	1.48476	-1.28773	-2.47626	P05026-2;P05026;V9GYR2	P05026-2;P05026;V9GYR2	Sodium/potassium-transporting ATPase subunit beta-1	ATP1B1
1.65275	3.67261	4.68888	1.81805	3.80285	5.22367	5.64474	5.93502	7.46406	4.67029	5.80519	4.43273	+	P_G	24	20	13	55.3	51.8	28.8	56.381	0	323.31	35912000000	662	1.82664	2.1822	2.93526	P05091;P05091-2;S4R3S4	P05091;P05091-2	Aldehyde dehydrogenase, mitochondrial	ALDH2
2.26437	2.85543	1.06868	2.87036	1.01518	0.725471	4.04942	2.07643	3.35927	2.2435	3.59455	2.43269	+	P_G	14	14	14	34.8	34.8	34.8	57.825	0	110.41	7995900000	194	1.30316	1.1594	2.23103	P05362;K7EKL8;E7ESS4	P05362;K7EKL8	Intercellular adhesion molecule 1	ICAM1
0.00605718	-0.855877	-0.556378	0.464261	-1.48345	1.18273	-4.6446	-1.6934	-0.713581	-1.98568	-3.31593	-1.08516	+	P_G	9	9	9	29.9	29.9	29.9	46.324	0	35.988	1123200000	39	1.74217	-2.03261	-2.82175	P05543;CON__Q9TT36	P05543	Thyroxine-binding globulin	SERPINA7
4.48901	4.92539	3.65951	4.12904	3.80135	4.89597	5.1453	5.19712	6.14641	4.55851	6.02216	5.09601	+	P_G	24	24	24	37	37	37	88.414	0	301.4	45866000000	476	1.98107	1.04421	3.14362	P05556;P05556-2;P05556-5;P05556-4;P05556-3;E7EQW5;C9JPK5;Q5T3E6;E9PLR6;E7EUI6;E7ERX5;C9JJP8;Q5T3E5;E9PQJ2;C9JNE0;H7C4N8	P05556;P05556-2;P05556-5;P05556-4;P05556-3	Integrin beta-1	ITGB1
7.02959	7.03179	7.0581	7.21039	6.65557	6.33956	7.33275	7.63851	7.71794	7.35785	8.0231	7.94764	+	P_G	42	42	2	57.9	57.9	1.4	80.64	0	323.31	233170000000	1833	2.87968	0.78213	4.40766	P06396-2;Q5T0I0	P06396-2	Gelsolin	GSN
1.3561	-0.424812	-0.362548	2.95774	1.35489	2.22574	4.06704	3.43147	3.43388	0.888795	2.6257	3.9811	+	P_G	43	38	37	54.7	48.6	47.2	93.133	0	266.67	17896000000	320	1.54616	1.88681	2.55875	P06737-2;P06737;E9PK47	P06737-2;P06737;E9PK47	Glycogen phosphorylase, liver form;Alpha-1,4 glucan phosphorylase	PYGL
7.72119	7.48751	7.18587	7.78188	7.26851	7.48545	8.44922	7.8798	8.11028	7.60467	9.72308	8.18102	+	P_G	13	2	0	69	7.9	0	13.92	0	21.565	69940000000	174	1.59895	0.836275	2.62959	Q16778;P06899;P33778;P23527;Q8N257	Q16778;P06899;P33778;P23527;Q8N257	Histone H2B type 2-E;Histone H2B type 1-J;Histone H2B type 1-B;Histone H2B type 1-O;Histone H2B type 3-B	HIST2H2BE;HIST1H2BJ;HIST1H2BB;HIST1H2BO;HIST3H2BB
6.57929	6.78279	6.03936	7.06072	6.96442	6.16935	7.48142	7.12404	8.06652	7.56185	7.80684	7.53663	+	P_G	35	35	35	67.3	67.3	67.3	57.116	0	323.31	234370000000	1653	3.03494	0.996896	4.6395	P07237;H7BZ94;F5H8J2;H0Y3Z3;I3L398;I3L312;I3L4M2;I3NI03;I3L0S0;I3L3U6;I3L3P5;I3L514;I3L1Y5	P07237;H7BZ94;F5H8J2;H0Y3Z3	Protein disulfide-isomerase	P4HB
5.36013	6.82132	4.92281	5.82616	5.57021	4.29209	4.01147	5.06052	2.89282	5.0689	2.232	4.64578	+	P_G	13	13	13	77.8	77.8	77.8	19.608	0	175.82	23464000000	176	1.48673	-1.48021	-2.47891	P07741;H3BQZ9;P07741-2;H3BQB1;H3BQF1;H3BSW3	P07741;H3BQZ9;P07741-2;H3BQB1;H3BQF1	Adenine phosphoribosyltransferase	APRT
4.98443	5.77258	4.69374	5.63546	4.28989	5.49657	5.22543	-1.13725	1.15024	5.22072	2.08124	3.96893	+	P_G	4	4	4	58.2	58.2	58.2	10.739	0	69.814	11270000000	137	1.32715	-2.39389	-2.26357	P07919;A0A096LP55	P07919	Cytochrome b-c1 complex subunit 6, mitochondrial	UQCRH
4.0256	3.35621	3.42586	4.23879	3.98423	2.15688	4.79989	7.37119	7.14326	5.20104	6.04197	6.55677	+	P_G	26	13	0	59.2	44.4	0	32.989	0	323.31	50800000000	265	3.3089	2.65442	5.06133	P07951-2	P07951-2
6.8874	5.26022	6.19629	5.5962	4.94947	6.11582	6.40596	6.58563	7.87558	6.46079	6.67051	6.4162	+	P_G	46	46	18	70.7	70.7	27.2	75.872	0	323.31	174920000000	1855	1.45662	0.901542	2.43839	P08133;P08133-2;E7EMC6;E5RK63;E5RJF5;E5RI05;E5RFF0;E5RJR0;E5RIU8	P08133;P08133-2;E7EMC6	Annexin A6;Annexin	ANXA6
-3.04311	-3.67334	-5.08989	-4.18609	-5.90963	-4.2724	-2.15537	1.0937	0.770744	-4.8621	-2.74404	-0.519713	+	P_G	16	16	16	33.3	33.3	33.3	73.881	0	53.975	1053600000	43	1.80041	2.95961	2.89998	P08253;P08253-3;P08253-2;H3BR66;H3BS34;H3BV48	P08253;P08253-3;P08253-2	72 kDa type IV collagenase;PEX	MMP2
4.28141	5.02147	3.20204	4.0583	2.29637	4.40939	2.73672	2.78083	3.02882	3.07093	2.16748	2.96753	+	P_G	61	61	54	63.4	63.4	55.7	139.09	0	323.31	49316000000	773	1.56471	-1.08611	-2.58365	P08603;P08603-2;Q5TFM2	P08603	Complement factor H	CFH
-1.12637	0.475973	-2.29692	-1.07736	-5.29756	-3.79711	2.1661	1.16198	1.95991	-3.20579	1.74338	0.199719	+	P_G	18	18	18	22.7	22.7	22.7	114.54	0	123.53	3569400000	77	1.43355	2.85744	2.40734	P08648;H0YIV7	P08648	Integrin alpha-5;Integrin alpha-5 heavy chain;Integrin alpha-5 light chain	ITGA5
9.43749	7.83946	10.6854	9.5093	9.80524	8.51566	9.06483	11.0708	11.2816	10.8362	10.5567	10.8643	+	P_G	60	60	50	89.9	89.9	80.9	53.651	0	323.31	1624000000000	5804	1.517	1.31367	2.51958	P08670;B0YJC4;B0YJC5;Q5JVS8;F8W835;A0A087WYG8;Q16352;P07197-2;P07196	P08670;B0YJC4	Vimentin	VIM
9.02129	7.43862	8.09456	9.82056	9.66424	8.339	6.87807	8.31146	5.70342	6.78668	6.64485	8.1984	+	P_G	16	16	16	69.5	69.5	69.5	23.356	0	323.31	211990000000	1891	1.83189	-1.64257	-2.94233	P09211;A8MX94;A0A087X2E9;A0A087X243	P09211;A8MX94	Glutathione S-transferase P	GSTP1
3.5707	4.72709	2.35594	3.9153	1.59394	2.78066	3.77053	6.0738	5.39704	4.37671	4.78242	5.61198	+	P_G	30	5	0	69	13.7	0	32.876	0	40.617	19089000000	92	2.01094	1.84481	3.18411	P09493-3	P09493-3
-0.285601	-2.37659	-7.27752	-4.90901	-3.76938	0.100536	0.311036	4.19987	4.19393	1.1077	2.45567	-5.08601	+	P_G	30	2	0	69.7	3.9	0	32.816	0.00014671	6.1847	8047200000	13	1.39064	4.28329	2.34945	P09493-8;H0YL42;H0YK20	P09493-8
5.37021	4.4362	5.24106	4.32931	6.0134	4.48521	5.38361	5.52245	6.63693	6.41401	6.14039	6.60805	+	P_G	9	9	9	33.5	33.5	33.5	23.662	0	74.056	20747000000	115	2.03914	1.13834	3.22238	P09496-2;P09496-4;P09496-3;P09496;F8WF69;P09496-5;C9J8P9	P09496-2;P09496-4;P09496-3;P09496;F8WF69;P09496-5	Clathrin light chain A	CLTA
3.93996	2.66985	4.12145	2.43382	4.51504	4.45126	3.52031	4.59944	9.13147	9.24675	8.54381	4.20634	+	P_G	12	12	12	35.1	35.1	35.1	23.181	0	130.23	39326000000	87	1.46883	2.85279	2.45483	P09497-2;P09497;D6RJD1;H0Y9Q6	P09497-2;P09497	Clathrin light chain B	CLTB
0.143756	0.982893	-0.487609	1.45439	-0.406195	-2.07485	2.93025	1.71924	3.97167	0.818176	2.24805	2.94862	+	P_G	9	9	9	42	42	42	32.818	0	48.188	3442200000	71	2.37891	2.50394	3.68966	P09601;B1AHA8	P09601;B1AHA8	Heme oxygenase 1	HMOX1
6.01614	6.79416	6.37733	7.32123	6.9351	6.174	7.45815	6.97106	7.56712	7.20073	7.30306	6.72356	+	P_G	11	11	11	66.7	66.7	66.7	13.696	0	178.44	38643000000	166	1.50246	0.600951	2.50006	P10606	P10606	Cytochrome c oxidase subunit 5B, mitochondrial	COX5B
0.533074	-0.534593	0.336937	1.94404	-0.748449	1.02019	1.38109	1.90308	1.94421	1.02734	2.71154	1.05262	+	P_G	12	12	12	27.2	27.2	27.2	54.255	0	56.721	3001100000	77	1.55006	1.24478	2.56398	X6R5C5;X6R8A1;P10619-2;P10619;Q5JZG9;Q5JZH0;U3KQ41;U3KQU6;U3KQF1	X6R5C5;X6R8A1;P10619-2;P10619;Q5JZG9	Carboxypeptidase;Lysosomal protective protein;Lysosomal protective protein 32 kDa chain;Lysosomal protective protein 20 kDa chain	CTSA
3.61832	2.09733	3.51581	3.14081	4.02159	3.27355	1.35434	1.6678	2.14822	2.31598	2.77557	2.78703	+	P_G	18	18	16	47.8	47.8	43.6	42.981	0	153.23	9789400000	155	1.94095	-1.10308	-3.08936	P10644;P10644-2;K7EPB2;K7EIE5;K7EID3;K7EJ40;K7EK41;K7EMZ6;K7EM13;K7EMU2;K7EQK3;X6RAV4;K7EPR5;K7EKR1	P10644;P10644-2;K7EPB2	cAMP-dependent protein kinase type I-alpha regulatory subunit;cAMP-dependent protein kinase type I-alpha regulatory subunit, N-terminally processed	PRKAR1A
7.80279	8.26297	7.76969	8.18812	7.89543	8.59929	9.46728	8.15317	8.72602	8.6984	8.45211	8.57602	+	P_G	41	39	39	57.2	57.2	57.2	72.332	0	323.31	426990000000	3108	1.6242	0.592451	2.66346	P11021	P11021	78 kDa glucose-regulated protein	HSPA5
-0.0456555	0.579838	-0.492435	0.261425	-0.952643	1.66495	2.25451	0.308751	2.3285	2.08018	3.18637	0.823984	+	P_G	13	13	13	36.4	36.4	36.4	48.344	0	30.603	2204500000	47	1.8036	1.66114	2.90428	P11117;E9PHY0;E9PQY3;E9PP23;B7Z7D2;E9PKW9;E9PQW9;B7Z6U3;P11117-2;G5EA28	P11117;E9PHY0;E9PQY3;E9PP23;B7Z7D2	Lysosomal acid phosphatase	ACP2
2.55216	3.68269	2.19007	2.44623	2.62265	2.13796	2.132	2.24574	0.363534	1.66843	0.558739	2.29483	+	P_G	22	22	22	52.9	52.9	52.9	52.221	0	162.12	8585000000	168	1.51038	-1.06141	-2.5107	P11172;P11172-3;P11172-2;E9PFD2;P11172-4;F2Z3P2;F2Z303;F8WDG4	P11172;P11172-3;P11172-2;E9PFD2;P11172-4	Uridine 5-monophosphate synthase;Orotate phosphoribosyltransferase;Orotidine 5-phosphate decarboxylase	UMPS
-5.55474	-4.89915	-6.1809	-3.5552	-4.59286	-4.36634	-1.82794	-1.74384	-3.01367	-4.35208	-0.192352	-2.59915	+	P_G	25	15	15	35.9	23.5	23.5	97.091	0	37.07	620970000	21	2.42787	2.57003	3.75813	P11217;P11217-2	P11217;P11217-2	Glycogen phosphorylase, muscle form	PYGM
-0.429901	-4.08655	-3.30086	-3.77583	-1.76899	-2.59857	-0.319243	-0.892688	-0.655819	-2.0252	-1.94654	-0.686377	+	P_G	48	33	33	32.9	24.6	24.6	174.38	0	105.19	3553500000	73	1.48805	1.57247	2.48068	P11388;P11388-2;P11388-3;P11388-4	P11388;P11388-2;P11388-3;P11388-4	DNA topoisomerase 2-alpha	TOP2A
-4.97497	-2.1729	-7.03854	-5.42521	-4.02541	-2.75728	1.091	1.40658	0.00710164	-2.5328	-5.21593	0.93527	+	P_G	16	15	15	12.5	12	12	167.75	0	35.308	6338900000	43	1.74915	3.68092	2.83112	P12107-4;P12107-3;P12107;P12107-2;C9JMN2;H7C381	P12107-4;P12107-3;P12107;P12107-2	Collagen alpha-1(XI) chain	COL11A1
5.53467	5.50415	5.83814	4.72031	5.95645	5.65766	5.23371	4.8383	3.85317	5.23266	2.80076	4.34031	+	P_G	26	26	25	54.1	54.1	52.5	55.804	0	323.31	39809000000	469	1.66519	-1.15208	-2.71845	P12268;H0Y4R1;E7ETK5	P12268;H0Y4R1	Inosine-5-monophosphate dehydrogenase 2	IMPDH2
-1.33706	-0.294815	-1.98581	-5.22762	-0.134018	-0.296839	1.78012	1.9581	2.27221	-1.75206	2.06062	1.36445	+	P_G	5	5	5	18.3	18.3	18.3	38.794	0	16.382	1184300000	21	1.73136	2.8266	2.80724	P12314-2;P12314;A6NKC4;A0A087WVS4;A0A087WUG7;C9JSN8;A0A087WXZ6;Q92637-2;Q92637;Q92637-3	P12314-2;P12314;A6NKC4;A0A087WVS4;A0A087WUG7;C9JSN8;A0A087WXZ6;Q92637-2;Q92637	High affinity immunoglobulin gamma Fc receptor I;Putative high affinity immunoglobulin gamma Fc receptor IC;High affinity immunoglobulin gamma Fc receptor IB	FCGR1A;FCGR1C;FCGR1B
6.47	4.60061	3.89025	6.78916	4.16674	6.24633	3.73083	3.47713	3.97019	1.77584	4.16434	4.82154	+	P_G	21	21	21	64.4	64.4	64.4	36.375	0	296.39	44773000000	491	1.53155	-1.70387	-2.53913	P12429;D6RA82;D6RFG5;D6RCA8;D6RAZ8;D6RFJ9	P12429;D6RA82	Annexin A3;Annexin	ANXA3
5.34363	5.3617	5.29159	5.75377	5.47063	5.93887	6.65349	6.70094	6.44155	5.15101	6.71711	6.40341	+	P_G	65	43	2	76.1	56.3	3	105.57	0	323.31	172080000000	2255	1.92129	0.817887	3.06281	P12814-3;P12814-2;P12814-4;H9KV75;H7C5W8;F6THM6	P12814-3;P12814-2;P12814-4;H9KV75	Alpha-actinin-1	ACTN1
2.19016	2.84497	0.913282	3.10558	2.03106	2.42459	0.150504	1.37616	-0.575124	1.47704	1.09357	1.93597	+	P_G	21	21	19	25.2	25.2	23	97.455	0	165.78	7344200000	122	1.658	-1.34192	-2.70881	P12830;A0A087WXI5;P12830-2;A0A087WX17;A0A087WU43;H3BNC6;H3BVI7;J3QKP1	P12830;A0A087WXI5;P12830-2;A0A087WX17;A0A087WU43;H3BNC6	Cadherin-1;E-Cad/CTF1;E-Cad/CTF2;E-Cad/CTF3	CDH1
0.313499	0.453649	0.201023	-0.802869	0.293173	0.615426	2.59931	2.10689	1.68929	1.06588	2.42268	3.23046	+	P_G	5	5	5	30.4	30.4	30.4	27.963	0	38.575	3024700000	41	3.54353	2.00677	5.43697	P13284;M0QZG3	P13284	Gamma-interferon-inducible lysosomal thiol reductase	IFI30
0.426783	1.47155	0.176056	1.59929	-0.755445	-0.386037	3.05898	3.78831	4.0923	0.993299	0.428543	1.84689	+	P_G	34	34	34	11.6	11.6	11.6	372.82	0	323.31	37019000000	398	1.62647	1.94602	2.66652	P13611;P13611-5;P13611-2;E9PF17;P13611-3;P13611-4;D6RGZ6;Q86W61	P13611;P13611-5;P13611-2;E9PF17;P13611-3;P13611-4;D6RGZ6	Versican core protein	VCAN
6.69815	5.14491	7.86167	2.58423	6.51024	5.40514	1.17654	2.13217	6.44522	3.09768	2.79066	3.54766	+	P_G	12	7	4	48.5	34.6	16.9	30.112	0	167.04	37739000000	218	1.43142	-2.5024	-2.40446	P13760	P13760	HLA class II histocompatibility antigen, DRB1-4 beta chain	HLA-DRB1
2.01738	0.236056	2.22001	0.480326	1.39127	-0.685817	0.317836	3.2029	3.71613	2.64453	3.01209	2.77259	+	P_G	12	12	12	30.9	30.9	30.9	54.013	0	73.522	3873300000	102	1.50106	1.66781	2.49816	P14317;E7EVW7;P14317-2	P14317;E7EVW7	Hematopoietic lineage cell-specific protein	HCLS1
3.34307	3.81686	4.71354	5.53278	4.97112	2.56043	1.88269	2.32312	2.24066	3.5301	3.31814	3.75312	+	P_G	9	9	9	28.6	28.6	28.6	40.532	0	66.358	10629000000	114	1.40224	-1.315	-2.36512	P14324-2;P14324;A0A087WVN4;A0A087X090;A0A087X1D8;A0A087WTP2	P14324-2;P14324;A0A087WVN4;A0A087X090	Farnesyl pyrophosphate synthase	FDPS
4.88613	4.95508	5.73985	5.74805	5.8663	5.5954	4.54239	3.64776	2.65481	5.18671	4.19599	4.81973	+	P_G	41	41	36	67.4	67.4	61.7	81.744	0	323.31	75491000000	660	1.97279	-1.29057	-3.13241	P14923;C9JK18;C9JKY1;C9J826;C9JTX4;C9JPI2;K7ERP3	P14923	Junction plakoglobin	JUP
-6.60813	-5.58503	-4.56452	-5.20466	-1.95514	-4.48291	-0.938489	6.81581	7.40467	1.11019	0.483548	-6.19613	+	P_G	9	9	8	59.8	59.8	59.8	14.719	0	50.418	3329700000	50	1.75813	6.18	2.84317	P15090;E5RIR0;E5RH45	P15090	Fatty acid-binding protein, adipocyte	FABP4
0.949982	2.3177	0.272464	0.78479	-3.39276	-0.239908	3.47202	2.99093	3.90038	1.55127	6.18138	5.37061	+	P_G	37	37	37	39.4	39.4	39.4	109.54	0	263.25	22798000000	293	2.35439	3.79572	3.6555	P15144;H0YKT6;H0YLZ8;H0YMC1	P15144	Aminopeptidase N	ANPEP
2.60545	2.44645	2.86023	3.53239	4.08568	3.36165	1.17075	1.30164	-2.56694	2.93136	1.44851	2.22998	+	P_G	8	8	8	22	22	22	39.803	0	27.926	4670400000	26	1.51339	-2.06276	-2.51474	P15529-7;P15529-4;P15529-6;P15529-3;P15529-5;P15529-2;P15529-15;P15529-9;P15529-12;P15529-14;P15529-8;P15529-11;P15529-13;P15529-10;P15529;P15529-16;R4GN18	P15529-7;P15529-4;P15529-6;P15529-3;P15529-5;P15529-2;P15529-15;P15529-9;P15529-12;P15529-14;P15529-8;P15529-11;P15529-13;P15529-10;P15529;P15529-16	Membrane cofactor protein	CD46
-1.10915	-2.0178	-0.8684	0.0630593	0.604061	-0.376472	1.81533	0.780991	3.09794	-1.25873	1.0633	1.19101	+	P_G	13	13	13	38.6	38.6	38.6	44.297	0	40.661	1781700000	39	1.49921	1.73242	2.49568	P16219;E9PE82	P16219;E9PE82	Short-chain specific acyl-CoA dehydrogenase, mitochondrial	ACADS
-1.52929	0.918335	-0.752416	-1.15108	-2.1312	-0.803603	1.22334	0.903289	3.38878	-0.267075	3.86352	-0.72958	+	P_G	21	21	1	37.7	37.7	2.2	80.206	0	123.26	4420700000	102	1.6044	2.30525	2.63691	P16284-3;P16284-2;P16284-6;P16284;P16284-5;P16284-4	P16284-3;P16284-2;P16284-6;P16284;P16284-5;P16284-4	Platelet endothelial cell adhesion molecule	PECAM1
7.86013	8.58867	8.54641	8.92421	9.22705	8.55657	9.11206	8.89556	9.01281	9.67204	10.26	9.08907	+	P_G	9	8	8	27.9	24.8	24.8	22.58	0	150.56	171970000000	263	1.53465	0.723079	2.54329	P16401	P16401	Histone H1.5	HIST1H1B
4.04559	3.70752	4.3166	3.52459	4.44929	4.00667	5.06306	4.81449	4.83983	4.68915	6.59451	4.81984	+	P_G	9	1	1	27.6	7.2	7.2	22.35	0.00014409	5.7313	10712000000	40	2.19444	1.12844	3.43443	P16402	P16402	Histone H1.3	HIST1H1D
10.3912	9.7915	10.5149	10.5587	11.0482	10.4624	11.0333	10.6353	11.1187	11.4852	12.5131	10.9894	+	P_G	12	12	4	35.2	35.2	14.1	21.364	0	76.591	568740000000	469	1.62018	0.834715	2.65807	P16403	P16403	Histone H1.2	HIST1H1C
-2.28735	-0.402621	-2.09613	0.293605	-0.039733	-5.45096	-4.86819	-6.07224	-6.27105	-3.95398	-3.44308	-4.59989	+	P_G	7	7	7	21.6	21.6	21.6	49.885	0	21.215	379900000	11	2.05237	-3.20421	-3.24036	P16870-2;P16870;D6RF88;C9JE88;D6R930	P16870-2;P16870	Carboxypeptidase E	CPE
-3.45589	-2.55379	-3.9972	-2.48008	-5.71756	-5.0569	-3.74395	-0.856587	0.652445	-0.901622	0.463808	-3.92104	+	P_G	13	13	9	26	26	16.7	76.749	0	43.986	1010400000	34	1.53661	2.49241	2.54592	P17252;J3KRN5;P05129-2;P05129;M0R0I9;H3BV73;J3KN97	P17252;J3KRN5	Protein kinase C alpha type	PRKCA
-1.88741	-1.01553	-1.88369	-1.99156	-1.83693	-1.99274	-4.17923	-5.5007	-4.553	-3.83508	-4.42493	-4.94516	+	P_G	5	5	3	20.7	20.7	16.4	35.173	0	20.421	373150000	10	5.7491	-2.80504	-9.87597	P17535;U3KPR5	P17535	Transcription factor jun-D	JUND
-2.05667	-1.11455	1.06135	0.368786	-0.525557	-2.30867	1.12273	4.81859	4.41576	0.625098	-1.29789	1.15801	+	P_G	40	34	34	75.3	68.7	68.7	53.535	0	323.31	58069000000	410	1.37231	2.5696	2.3247	P17661	P17661	Desmin	DES
0.00311992	0.983706	-0.727087	0.0226043	-1.10264	2.38234	2.24621	1.27353	2.50958	1.6753	4.53993	2.76731	+	P_G	2	1	1	6.7	2.9	2.9	38.837	0.00013816	4.7324	3478400000	53	2.04361	2.24164	3.22845	Q5RJ85;P17693	Q5RJ85;P17693	HLA class I histocompatibility antigen, alpha chain G	HLA-G
2.2773	1.74503	1.29208	-0.130229	0.363862	0.540436	3.96484	1.97485	1.91025	2.16367	1.83741	2.5665	+	P_G	22	22	22	59.5	59.5	59.5	49.966	0	136.57	7339800000	126	1.71761	1.38817	2.78879	P18031;B4DSN5	P18031;B4DSN5	Tyrosine-protein phosphatase non-receptor type 1;Tyrosine-protein phosphatase non-receptor type	PTPN1
-1.13938	-0.863275	-0.771238	0.734139	-1.02343	-0.757243	0.985817	0.598986	1.68327	-0.293491	2.79544	-0.0376308	+	P_G	25	25	25	38	38	38	88.053	0	73.335	4333900000	104	1.81095	1.59214	2.91416	P18084;V9GZ57;H7C4W1;V9GYZ1;H7C5U2;H7C580;V9GYD8	P18084	Integrin beta-5	ITGB5
0.846731	0.51896	-0.960889	-0.977281	-0.370353	-1.95524	0.932959	0.79269	2.37938	0.174153	3.37336	0.631739	+	P_G	18	18	18	40	40	40	54.169	0	109.26	2582600000	58	1.75279	1.86372	2.83601	P19474;P19474-2;H0YDP8	P19474;P19474-2	E3 ubiquitin-protein ligase TRIM21	TRIM21
4.44657	3.4575	3.93477	4.92633	1.92284	3.96493	0.505591	1.9511	1.65157	2.21698	1.16844	2.23903	+	P_G	7	5	5	39.8	31.3	31.3	23.602	0	76.208	6349900000	122	2.7791	-2.15337	-4.26	P19652	P19652	Alpha-1-acid glycoprotein 2	ORM2
4.52645	2.85285	3.73012	2.618	2.49381	2.11085	4.20681	5.25743	4.60204	3.19298	4.83613	4.98245	+	P_G	24	24	24	68.3	68.3	68.3	49.955	0	224.77	23756000000	341	1.92339	1.45763	3.06564	P19971;P19971-2;C9JGI3	P19971;P19971-2;C9JGI3	Thymidine phosphorylase	TYMP
-0.706172	0.207819	-0.267067	-0.389481	-1.16389	0.172592	-2.30247	-0.792461	-0.429784	-1.69535	-1.46335	-2.64025	+	P_G	10	7	7	67	52.1	52.1	23.658	0	129.61	918780000	46	1.82423	-1.19624	-2.93202	P20339;P20339-2;F8WCY6;F8WD79;F8VPW9;F8VWZ7	P20339;P20339-2	Ras-related protein Rab-5A	RAB5A
2.00046	0.805903	2.87313	1.28075	1.37671	1.30012	2.59456	2.59108	3.32177	1.90742	2.26691	2.09461	+	P_G	21	21	14	48.3	48.3	28.6	56.5	0	255.55	8065800000	182	1.40838	0.856545	2.3734	P21281;H0YC04;E5RGH6;H0YAT8	P21281;H0YC04	V-type proton ATPase subunit B, brain isoform	ATP6V1B2
7.06582	5.36663	6.32518	6.26372	5.1653	5.24683	5.83427	7.6888	7.57838	6.19404	7.37149	7.65831	+	P_G	147	147	6	70.3	70.3	2.3	280.01	0	323.31	757420000000	5503	1.50815	1.14864	2.5077	P21333-2;Q5HY54;P21333;F8WE98;H0Y5C6;H0Y5F3;H7C2E7	P21333-2;Q5HY54;P21333	Filamin-A	FLNA
-1.56504	-5.02996	-3.71509	-1.91773	-2.96835	-2.44805	1.86982	-2.2403	1.26972	-3.18595	2.21857	-0.674717	+	P_G	3	3	3	8	8	8	39.335	0.00013746	4.6011	468920000	10	1.61965	2.81689	2.65737	P21730	P21730	C5a anaphylatoxin chemotactic receptor 1	C5AR1
0.517573	2.24058	0.352056	0.224584	0.0225655	2.27061	0.111104	-1.32579	-4.5225	0.876577	-1.47858	-0.200491	+	P_G	8	8	8	25.3	25.3	25.3	43.122	0	22.651	1504600000	39	1.35016	-2.02794	-2.29474	P21953;P21953-2	P21953	2-oxoisovalerate dehydrogenase subunit beta, mitochondrial	BCKDHB
4.57949	4.99662	3.90646	4.14614	5.80227	4.86093	2.83903	3.82401	2.3356	2.45303	3.06802	4.69906	+	P_G	23	23	23	54.8	54.8	54.8	47.079	0	216.36	19565000000	359	2.08315	-1.51219	-3.28225	P22234;E9PBS1;P22234-2;D6RF62	P22234;E9PBS1;P22234-2;D6RF62	Multifunctional protein ADE2;Phosphoribosylaminoimidazole-succinocarboxamide synthase;Phosphoribosylaminoimidazole carboxylase	PAICS
-0.37115	-1.34909	-2.58073	-1.61014	-2.29094	-0.583959	-0.0601449	-0.394797	2.03153	-0.948593	0.990244	-0.515917	+	P_G	38	38	38	28.3	28.3	28.3	166.01	0	195.72	4131400000	88	1.74926	1.64806	2.83126	P22897;P22897-2	P22897	Macrophage mannose receptor 1	MRC1
2.8476	0.366474	0.0642942	1.89059	2.16146	2.6565	-0.84096	1.40666	-4.3426	-3.94948	-4.20471	-5.51019	+	P_G	3	2	2	30.8	19.7	19.7	13.009	0.00027241	4.3974	1035300000	23	2.52209	-4.57136	-3.89084	P23083	P23083	Ig heavy chain V-I region V35
-6.34586	-3.85973	-4.07914	-4.65147	-4.48519	-4.59801	-0.334177	1.9486	4.16195	-3.63523	-0.997026	-0.147373	+	P_G	25	25	25	52.5	52.5	52.5	62.392	0	102.02	3302900000	73	2.76082	4.83603	4.23337	P23141-3;P23141;P23141-2;H3BQV8;H3BSU0;Q9UKY3;H3BQR4;Q9UKY3-2	P23141-3;P23141;P23141-2	Liver carboxylesterase 1	CES1
8.19317	7.06639	8.35889	7.64673	7.64459	8.03352	9.47224	8.52425	8.96208	8.38254	7.61503	9.01459	+	P_G	16	16	16	58.3	58.3	58.3	23.742	0	219.45	171420000000	1017	1.56086	0.837904	2.57849	P23284	P23284	Peptidyl-prolyl cis-trans isomerase B	PPIB
2.62082	0.0293217	-0.8965	0.48218	-0.0436776	0.871451	1.5058	1.90132	2.95164	1.18595	3.32009	2.28668	+	P_G	18	18	14	27.9	27.9	24.1	101.57	0	44.024	6492700000	105	1.75429	1.68131	2.83803	P23497-4;P23497-3;P23497;E9PHV6;P23497-6;P23497-5;P23497-2;P23497-7;C9JBL0;H0Y4R8;H7C4B4;H7C1G8	P23497-4;P23497-3;P23497;E9PHV6;P23497-6;P23497-5;P23497-2;P23497-7;C9JBL0	Nuclear autoantigen Sp-100	SP100
7.14777	6.9044	6.60353	6.7423	6.23304	6.13761	7.4457	7.99702	8.3064	7.14771	8.33887	7.88037	+	P_G	12	12	6	66.3	66.3	33.1	19.827	0	323.31	90027000000	1112	3.19745	1.22457	4.88766	P24844;P24844-2	P24844;P24844-2	Myosin regulatory light polypeptide 9	MYL9
3.49449	2.14899	3.5242	4.29558	1.56405	3.20457	-0.841886	2.01106	2.21398	1.73376	-3.68872	1.43934	+	P_G	16	16	16	56.4	56.4	56.4	34.258	0	74.604	8164600000	99	1.48752	-2.56072	-2.47997	P25311;C9JEV0;H7BZJ8	P25311;C9JEV0	Zinc-alpha-2-glycoprotein	AZGP1
3.75933	4.24226	3.18645	3.84761	3.33309	3.27643	3.64113	2.14153	1.56923	3.7058	0.960363	2.7742	+	P_G	19	19	18	42.9	42.9	39.4	38.044	0	127.2	10829000000	175	1.39737	-1.14215	-2.35855	P25685;P25685-2;M0R080;M0QYT3;M0QXK0;M0R1D6;M0QZD0;M0R128	P25685;P25685-2	DnaJ homolog subfamily B member 1	DNAJB1
-0.538668	-4.43105	-0.360571	-0.243333	-0.522918	-2.1226	0.388445	0.762589	2.13299	0.0347881	2.05517	0.816251	+	P_G	9	9	9	28.4	28.4	28.4	37.495	0	30.901	1585900000	27	1.98694	2.40156	3.15158	P25774;P25774-2;U3KQE7;U3KPS4	P25774;P25774-2;U3KQE7	Cathepsin S	CTSS
5.81985	4.87798	6.10509	5.82257	5.16221	5.01638	5.76433	7.24663	7.02605	6.09078	9.35739	6.0498	+	P_G	5	5	5	44.6	44.6	44.6	11.728	0	13.839	20334000000	141	1.50459	1.45515	2.50291	P26447	P26447	Protein S100-A4	S100A4
3.37296	4.30208	2.91841	3.03691	3.53337	3.10994	0.73351	2.07891	2.35422	2.41948	2.22528	2.28564	+	P_G	35	35	34	55	55	53.9	83.434	0	226.79	19672000000	293	2.66627	-1.36277	-4.09656	P26639;P26639-2;D6R9F8;D6RCA5;D6RDJ6;D6RBR8	P26639;P26639-2	Threonine--tRNA ligase, cytoplasmic	TARS
5.56721	4.87561	5.13236	6.94665	6.47865	4.77237	2.99629	5.09721	3.76456	3.88845	4.81147	5.62754	+	P_G	15	11	11	60	49	49	27.764	0	323.31	35815000000	369	1.37977	-1.26456	-2.33478	P27348;E9PG15	P27348	14-3-3 protein theta	YWHAQ
2.77448	3.0521	3.91535	3.92717	3.28815	2.50263	1.65093	2.95441	2.76231	2.41592	1.64273	1.56182	+	P_G	20	16	16	50.4	38.3	38.3	43.135	0	88.492	8843100000	94	1.93688	-1.07862	-3.08387	P27361;P27361-2;E9PQW4;P27361-3;E9PBK7;E9PJF0;B3KR49;H0YEX6;E9PRH7;H0YDH9;K7ELV1;K7EN18;Q16659	P27361;P27361-2;E9PQW4;P27361-3;E9PBK7;E9PJF0;B3KR49	Mitogen-activated protein kinase 3;Mitogen-activated protein kinase	MAPK3
0.319021	-1.41194	-5.60139	-0.785287	-4.87256	-4.52427	1.03798	1.60554	1.4043	-2.30467	-1.19478	-0.374489	+	P_G	9	9	9	14	14	14	73.363	0	51.127	2357900000	40	1.4018	2.84172	2.36452	P27658;A0A087WZI0;C9JTN9	P27658	Collagen alpha-1(VIII) chain;Vastatin	COL8A1
-5.25319	-4.31068	-4.3043	-1.11699	-6.38899	-1.83612	1.17973	-0.785776	0.46181	-3.09513	-2.78765	-0.585205	+	P_G	6	6	6	18.5	18.5	18.5	46.944	0	54.544	1773300000	24	1.66227	2.93301	2.71453	P28300	P28300	Protein-lysine 6-oxidase	LOX
5.058	5.87908	4.5176	4.81059	5.15241	4.84194	6.37586	5.67057	6.0118	5.77834	5.32335	5.38108	+	P_G	29	29	29	67.8	67.8	67.8	52.771	0	323.31	59286000000	756	1.77097	0.713563	2.86043	P28838-2;P28838;H0Y9Q1;H0Y983	P28838-2;P28838	Cytosol aminopeptidase	LAP3
1.00125	1.29445	0.877826	0.329582	-1.82352	-2.01731	3.14765	2.20499	4.44882	1.41402	2.72433	-0.322962	+	P_G	10	10	10	34.3	34.3	34.3	34.328	0	25.08	3090900000	41	1.57238	2.32576	2.59394	P28907;H0Y950;P28907-2	P28907	ADP-ribosyl cyclase/cyclic ADP-ribose hydrolase 1	CD38
-4.48913	-5.26498	-3.41744	-2.89196	-5.30762	-5.44666	-2.99528	0.979342	0.776864	-1.41897	-1.31981	-0.633689	+	P_G	11	11	11	20.6	20.6	20.6	63.783	0	44.292	1327800000	42	3.21306	3.70104	4.9118	P29536-2;P29536;Q9BV00	P29536-2;P29536	Leiomodin-1	LMOD1
5.43768	4.14909	4.51169	5.17364	4.67019	4.31265	6.83222	5.80857	5.74323	5.0857	5.71085	5.44181	+	P_G	14	14	14	57.1	57.1	57.1	28.993	0	122.58	30688000000	279	2.15038	1.06124	3.37403	P30040;F8VY02;F8W1G0;P30040-2	P30040;F8VY02	Endoplasmic reticulum resident protein 29	ERP29
7.36733	7.00118	6.50991	7.73142	7.51656	7.19759	6.86944	6.85542	5.51564	6.4708	5.57784	6.04846	+	P_G	12	12	12	74.7	74.7	74.7	17.031	0	323.31	52802000000	566	2.09275	-0.997731	-3.29533	P30044-2;P30044;P30044-3;P30044-4	P30044-2;P30044;P30044-3;P30044-4	Peroxiredoxin-5, mitochondrial	PRDX5
5.07852	5.05577	3.41859	4.11537	4.30033	4.16626	6.85578	5.05808	7.72895	3.46186	8.08074	6.06608	+	P_G	3	3	3	32.6	32.6	32.6	9.6674	0.00017077	11.251	7314200000	41	1.46766	1.85277	2.45325	P30273;A6NCQ8	P30273	High affinity immunoglobulin epsilon receptor subunit gamma	FCER1G
2.65136	3.07303	3.18696	2.49181	2.57878	4.14473	2.64624	2.02785	1.86014	2.97892	2.27655	1.46246	+	P_G	9	9	8	57.5	57.5	54.1	22.04	0	217.91	4296900000	74	1.43645	-0.812416	-2.41124	P30405;R4GN99;H0Y548;P30405-2	P30405	Peptidyl-prolyl cis-trans isomerase F, mitochondrial	PPIF
2.27442	2.68913	1.67165	2.14371	0.749061	2.96424	5.27567	2.80886	4.97851	4.081	3.14993	3.70489	+	P_G	19	19	19	47.6	47.6	47.6	41.465	0	124.44	14045000000	143	2.40404	1.91778	3.72476	P30533;D6REW6	P30533	Alpha-2-macroglobulin receptor-associated protein	LRPAP1
-0.627281	-1.17771	-0.571427	-0.537588	-0.683189	-2.38763	-1.84539	-1.3877	-5.26662	-2.48853	-3.84806	-4.36423	+	P_G	13	13	11	34.2	34.2	28.1	55.686	0	49.617	1083300000	27	2.01832	-2.20262	-3.19412	P31749;P31749-2;G3V3K5;A0A087WY56;G3V3X1;G3V4I6;Q9Y243-2;Q9Y243;G3V2I6	P31749;P31749-2	RAC-alpha serine/threonine-protein kinase	AKT1
-0.0441798	0.217787	3.38872	-1.64141	2.30838	-2.1558	1.98268	3.26568	4.2718	0.489052	3.71331	3.16616	+	P_G	11	11	11	54	54	54	37.191	0	189.87	4703600000	78	1.39833	2.4692	2.35984	P33241;P33241-3;E7EMG9;P33241-2;E9PBD8;C9JU59;C9JDV1;C9JKF7;C9J9B9;C9JNQ1	P33241;P33241-3;E7EMG9;P33241-2;E9PBD8	Lymphocyte-specific protein 1	LSP1
-0.926717	1.24436	-2.2521	-2.28134	-3.20219	-0.672011	2.17934	0.0236445	0.990844	0.604449	0.219026	-0.688188	+	P_G	15	15	15	27.7	27.7	27.7	82.936	0	131.68	3234300000	48	1.50959	1.90319	2.50963	P33897;H0Y7L9;A6NEP8;Q9UBJ2	P33897	ATP-binding cassette sub-family D member 1	ABCD1
1.55873	1.33728	0.694878	0.64094	2.53474	0.883782	2.425	2.47521	2.04076	1.70379	2.63886	3.24552	+	P_G	36	18	14	50.3	31	22.6	68.563	0	113.32	9032500000	72	1.99217	1.14647	3.15867	P35241;P35241-5;P35241-4;P35241-2;H0YE16;P35241-3;E9PKN5;E9PNP4	P35241;P35241-5;P35241-4	Radixin	RDX
1.9769	3.51182	3.82287	2.69495	3.76388	4.69602	2.08653	-0.542877	0.669023	2.0787	1.81754	0.393237	+	P_G	12	12	12	57.9	57.9	57.9	28.048	0	79.577	6581200000	100	2.57201	-2.32738	-3.9617	P35270	P35270	Sepiapterin reductase	SPR
7.95324	7.81173	7.06005	7.51991	7.24085	6.75348	8.51178	8.67061	9.16712	7.54491	9.39637	8.69654	+	P_G	147	147	121	63.1	63.1	52.2	226.53	0	323.31	1307400000000	9338	2.56813	1.27468	3.95617	P35579;P35579-2;Q5BKV1;B1AH99	P35579;P35579-2	Myosin-9	MYH9
-3.68122	-4.41625	-3.66174	-0.475882	-4.89215	-4.59222	0.280277	-2.9641	-2.84305	-0.481694	-1.83233	0.185094	+	P_G	6	6	6	12.7	12.7	12.7	64.734	0.00015936	8.7557	508610000	12	1.5967	2.34394	2.62657	P35610;B1APM4;P35610-3;P35610-2	P35610;B1APM4;P35610-3;P35610-2	Sterol O-acyltransferase 1	SOAT1
-4.76629	2.38653	-2.72232	-3.51434	-4.55133	-7.82496	0.331954	0.788416	-0.911459	0.100768	-0.00727079	-0.313102	+	P_G	5	5	5	22.7	22.7	22.7	24.145	0.00016173	9.254	585910000	11	1.50813	3.497	2.50766	P35625	P35625	Metalloproteinase inhibitor 3	TIMP3
2.4833	1.23449	2.54575	2.63478	1.09087	1.93337	2.86305	5.0956	5.57003	2.74574	3.48414	3.2732	+	P_G	135	118	0	60.8	53.7	0	227.34	0	323.31	168580000000	1417	2.08655	1.85153	3.28688	P35749;B1PS43	P35749;B1PS43	Myosin-11	MYH11
1.31942	1.00025	0.733425	-3.43356	-1.33987	0.559249	2.18662	2.41888	3.50159	0.495406	1.18667	1.74407	+	P_G	13	13	13	29.5	29.5	29.5	62.26	0	181.32	4729800000	118	1.46526	2.11572	2.45003	P36269;P36269-3;P36269-2;H7C1X2	P36269;P36269-3;P36269-2	Gamma-glutamyltransferase 5;Gamma-glutamyltransferase 5 heavy chain;Gamma-glutamyltransferase 5 light chain	GGT5
2.47624	1.99154	3.09221	2.19682	2.01414	1.74494	4.00291	3.73209	3.61969	3.6732	2.31474	3.59224	+	P_G	11	11	11	45.1	45.1	45.1	26.145	0	60.293	7914600000	98	2.58056	1.23649	3.97386	P36543;P36543-3;P36543-2;C9J8H1;Q96A05	P36543;P36543-3;P36543-2;C9J8H1	V-type proton ATPase subunit E 1	ATP6V1E1
6.2304	6.53811	6.0866	6.34069	6.80749	6.68886	5.93662	5.72457	4.76135	5.94961	6.2178	6.27921	+	P_G	8	8	8	67.6	67.6	67.6	14.57	0	204.91	27739000000	297	1.51932	-0.637164	-2.52271	P37108;H0YLA2;H0YLW0	P37108;H0YLA2	Signal recognition particle 14 kDa protein	SRP14
0.22435	-2.10367	-0.349188	-2.22798	-0.688617	-0.766528	-1.19211	1.07949	0.00440612	1.19115	1.0299	0.469794	+	P_G	14	14	14	35	35	35	61.89	0	132.22	2291000000	42	1.56832	1.41571	2.58849	P40222	P40222	Alpha-taxilin	TXLNA
-0.378415	-2.08795	-2.75157	-3.56482	-0.434614	-3.33459	-0.840869	0.39677	-0.458444	-0.241557	-0.48151	-0.298473	+	P_G	25	25	25	40.3	40.3	40.3	98.655	0	214.17	2079300000	62	1.8527	1.77131	2.97033	P42566;B1AUU8;P42566-2;S4R3U1	P42566;B1AUU8	Epidermal growth factor receptor substrate 15	EPS15
-5.667	-3.94488	-4.71567	-5.56268	-3.37069	-3.05857	-2.41968	-3.27631	-1.5147	-3.05497	-1.91188	-2.87965	+	P_G	8	8	8	6.7	6.7	6.7	168.89	0	14.169	647210000	9	2.26136	1.87705	3.52655	P42695;G3V1A9;E9PKK4;E9PJ63;E9PL84;E9PJM8;E9PR72;E9PL95;E9PLE0	P42695;G3V1A9;E9PKK4	Condensin-2 complex subunit D3	NCAPD3
1.4882	3.32954	3.80557	1.99496	2.82785	2.31267	5.02975	5.03029	6.08417	4.75904	3.11078	2.68173	+	P_G	24	24	24	74.8	74.8	74.8	41.924	0	323.31	19530000000	207	1.78026	1.82283	2.87291	P42765;K7EME0;K7EJ68;K7EJB1;K7ER88	P42765;K7EME0	3-ketoacyl-CoA thiolase, mitochondrial	ACAA2
0.287422	0.868529	0.463547	1.47921	-0.293827	0.799563	3.80343	2.32859	4.36759	0.344821	4.02101	2.31333	+	P_G	20	20	20	37.3	37.3	37.3	71.607	0	323.31	8069400000	131	2.17541	2.26239	3.40832	P43121;P43121-2	P43121;P43121-2	Cell surface glycoprotein MUC18	MCAM
3.90796	5.99222	4.87254	4.84688	5.50056	4.86196	4.27134	2.38363	3.47086	5.23026	4.2696	3.83787	+	P_G	42	42	42	66.9	66.9	66.9	80.852	0	323.31	49424000000	785	1.31446	-1.08643	-2.24637	P43304;P43304-2;F5GYK7;E7EM56	P43304;P43304-2	Glycerol-3-phosphate dehydrogenase, mitochondrial	GPD2
4.7808	5.08272	5.25905	5.2816	4.52967	4.82922	6.34377	5.73863	6.54233	5.55967	6.51612	4.6587	+	P_G	4	4	4	21	21	21	32.235	0	177.59	19165000000	316	1.79671	0.932694	2.89501	P43307;C9J3L8;C9J5W0;E9PAL7;C9IZQ1;P43307-2;C9JBX5	P43307;C9J3L8;C9J5W0;E9PAL7;C9IZQ1;P43307-2	Translocon-associated protein subunit alpha	SSR1
4.19067	4.21781	4.22092	4.18605	4.73158	3.09297	2.78802	3.35128	3.01556	2.6664	2.07122	4.15554	+	P_G	27	27	27	63.5	63.5	63.5	55.52	0	323.31	22967000000	416	1.89984	-1.09866	-3.03386	P43490;C9JG65;C9JF35	P43490	Nicotinamide phosphoribosyltransferase	NAMPT
0.263694	0.179364	1.50122	1.13595	-0.881606	1.78571	-4.51721	-4.55796	-6.8251	-0.361339	0.363887	-1.00927	+	P_G	17	17	17	31.9	31.9	31.9	69.068	0	107.61	3779200000	85	1.72647	-3.48189	-2.80068	P43652;CON__REFSEQ:XP_585019	P43652	Afamin	AFM
0.123854	-2.64172	-2.43448	0.515225	-4.10616	-1.43129	3.06774	2.0241	1.14078	0.403492	1.73316	-1.74852	+	P_G	3	3	3	14.6	14.6	14.6	22.763	0	15.777	1904100000	28	1.72713	2.76589	2.80156	P45877	P45877	Peptidyl-prolyl cis-trans isomerase C	PPIC
3.95716	3.86232	4.3014	4.2979	2.77454	4.4257	5.37987	4.70342	5.07902	4.73143	5.03889	4.33921	+	P_G	22	22	21	28.4	28.4	27.4	80.529	0	213.75	31744000000	331	2.06017	0.942139	3.25097	P46977;P46977-2;E9PN73;E9PI32;H0YET6	P46977;P46977-2	Dolichyl-diphosphooligosaccharide--protein glycosyltransferase subunit STT3A	STT3A
-3.97574	-3.83318	-5.39255	-1.44917	-6.33981	-3.19664	-1.14715	-1.04764	-2.69919	-1.65377	-3.69185	-1.58963	+	P_G	6	6	5	17.1	17.1	15.1	45.402	0.00015765	8.3854	174510000	8	1.52592	2.05964	2.53157	P48595	P48595	Serpin B10	SERPINB10
2.92819	3.28108	1.41796	-0.00410124	1.68483	1.8258	4.26882	4.41415	4.32521	1.96442	5.20881	4.7939	+	P_G	5	5	5	54.9	54.9	54.9	19.529	0	72.686	11012000000	24	2.21757	2.30693	3.46621	P49006	P49006	MARCKS-related protein	MARCKSL1
-2.72833	-0.966783	-2.87612	-2.02834	-0.408287	-1.30971	-5.97131	-5.06214	-5.13695	-2.93266	-3.44026	-4.97594	+	P_G	5	5	5	46.9	46.9	46.9	16.858	0.00016987	11.051	293710000	10	3.02204	-2.86695	-4.62005	P49789;E9PBZ0	P49789;E9PBZ0	Bis(5-adenosyl)-triphosphatase	FHIT
-0.0453005	-0.60408	-1.07146	1.0725	-0.317645	-1.18765	-1.46397	-1.24881	-0.767966	-5.63674	-5.61953	-1.9186	+	P_G	3	3	3	20.1	20.1	20.1	20.519	0	21.88	338130000	9	1.48757	-2.417	-2.48004	P49914-2;P49914;H3BMB9	P49914-2;P49914	5-formyltetrahydrofolate cyclo-ligase	MTHFS
-1.32372	-1.28365	-2.3558	-1.9383	-1.94592	-1.23563	1.92693	2.3574	2.65964	-0.303968	2.23265	0.173607	+	P_G	13	13	13	27.8	27.8	27.8	65.893	0	34.785	2408600000	45	3.79592	3.18821	5.85747	P50281;F8W1B7	P50281	Matrix metalloproteinase-14	MMP14
1.61865	-2.18453	1.63077	-0.182425	0.342409	-0.148526	1.53301	2.02258	2.14675	0.53199	2.50136	1.73134	+	P_G	19	18	17	59.6	56.9	53.7	42.403	0	89.604	4226000000	77	1.45673	1.56512	2.43854	P50453	P50453	Serpin B9	SERPINB9
6.99823	7.01689	7.60222	6.88959	7.14429	7.29153	8.95204	8.39999	9.34038	7.50681	7.94504	8.26662	+	P_G	29	29	29	67.5	67.5	67.5	46.44	0	323.31	273420000000	1798	2.78863	1.24469	4.27391	P50454;E9PPV6;E9PR70;E9PK86;E9PMI5;E9PNX1;E9PKH2;E9PIG2;E9PRS3;E9PQ34;E9PJH8;E9PLA6;H0YEP8	P50454;E9PPV6;E9PR70;E9PK86;E9PMI5	Serpin H1	SERPINH1
5.4607	4.89789	5.0296	5.13956	3.34476	4.56615	6.47059	5.72683	5.61771	5.00241	5.62596	5.31688	+	P_G	18	18	18	80.7	80.7	80.7	23.489	0	323.31	32261000000	467	1.45583	0.886954	2.43733	P51149;C9J8S3;C9J592;C9J4V0;C9IZZ0;C9J4S4;C9J7D1	P51149;C9J8S3;C9J592;C9J4V0;C9IZZ0	Ras-related protein Rab-7a	RAB7A
5.23245	4.33583	6.05109	6.22751	4.42251	5.76567	7.05804	5.70192	6.48461	6.32799	6.51329	5.6738	+	P_G	12	12	12	35.8	35.8	35.8	27.991	0	88.151	52374000000	243	1.42818	0.954099	2.4001	P51572;P51572-2;C9JMD7;C9JSP1;C9JQ75;C9J0M4;C9JM14	P51572;P51572-2;C9JMD7;C9JSP1;C9JQ75;C9J0M4	B-cell receptor-associated protein 31	BCAP31
8.34253	8.39012	6.98887	4.66407	5.87767	8.67838	8.76707	8.4378	10.0025	8.03398	8.93009	8.44366	+	P_G	15	15	15	43.2	43.2	43.2	38.429	0	323.31	276820000000	1458	1.31605	1.61225	2.24853	P51884;CON__Q05443	P51884	Lumican	LUM
7.22991	6.73613	4.61827	1.6983	3.951	5.13499	8.15657	6.49077	8.02432	6.93743	7.86056	6.82678	+	P_G	17	17	17	49	49	49	43.809	0	323.31	135110000000	906	1.77419	2.48797	2.86475	P51888	P51888	Prolargin	PRELP
-4.53034	-5.54357	-2.26186	0.15584	-6.60741	-3.59954	-1.07325	2.57136	0.58209	-1.41873	-4.28615	0.958622	+	P_G	10	10	10	44.1	44.1	44.1	33.17	0	176.88	5144600000	63	1.40582	3.2868	2.36995	P51911;P51911-2;B7Z7E1;K7ENC5;K7ERK4;K7ESJ2;K7EQ72;K7ER02;K7ERM8	P51911;P51911-2;B7Z7E1	Calponin-1;Calponin	CNN1
-0.238791	-0.729968	-1.24498	-1.94777	-2.22208	-2.94991	-4.05124	-3.84316	-2.81336	-1.75676	-2.65392	-3.28866	+	P_G	6	6	6	8.3	8.3	8.3	92.153	0.0001576	8.3834	647920000	10	1.74101	-1.51227	-2.8202	P52756;C9JFQ5;P52756-4;P52756-2;P52756-5;C9J9P7	P52756	RNA-binding protein 5	RBM5
2.08239	1.44697	0.520677	1.39965	4.31591	1.74417	0.235724	-1.28098	0.166065	1.002	0.992654	1.27827	+	P_G	14	14	2	50.7	50.7	11	41.738	0	128.57	4676800000	69	1.38395	-1.51934	-2.34043	P53367;B4DS69	P53367	Arfaptin-1	ARFIP1
1.1342	2.19147	1.26899	1.44267	1.73198	2.55343	0.47693	-0.554458	0.259858	0.131308	-0.282559	1.53262	+	P_G	15	15	15	52.6	52.6	52.6	43.215	0	173.72	3799500000	66	2.53579	-1.45984	-3.91024	P53582;H0Y955;H0Y903;H0YAI3;H0Y9L0;D6RF24	P53582;H0Y955	Methionine aminopeptidase 1	METAP1
0.240642	-1.01365	-2.84313	-0.035134	-2.47782	-0.0278284	-1.45261	-1.39809	-4.02513	-2.59159	-4.97368	-5.44328	+	P_G	9	9	9	34.5	34.5	34.5	43.404	0	19.543	676500000	13	1.5282	-2.28791	-2.53463	P53602;H3BP35;H3BQ47;A0A087WV85;H3BRZ1;H3BVC4	P53602;H3BP35	Diphosphomevalonate decarboxylase	MVD
0.999554	-2.63598	0.829549	1.26625	-0.111611	-0.134795	2.37187	1.10801	3.22103	1.03235	1.49515	1.5803	+	P_G	10	10	10	25.1	25.1	25.1	51.853	0	83.305	4005700000	83	1.57845	1.76596	2.60208	P53634;H0YCY8;P53634-2;P53634-3	P53634;H0YCY8	Dipeptidyl peptidase 1;Dipeptidyl peptidase 1 exclusion domain chain;Dipeptidyl peptidase 1 heavy chain;Dipeptidyl peptidase 1 light chain	CTSC
-3.01613	-2.63531	-2.50214	-2.78706	-2.76952	-2.17137	-3.221	-5.4491	-5.36635	-4.55208	-3.8818	-3.57999	+	P_G	17	17	17	20.5	20.5	20.5	139.56	0	38.462	427600000	20	2.76745	-1.6948	-4.24302	P54098;H0YD36;H0YCD2;H0YDF1;H0YCV2	P54098	DNA polymerase subunit gamma-1	POLG
4.60148	2.56177	4.09048	2.50476	4.17906	2.47257	3.62469	4.56105	4.4855	5.16573	4.5683	4.34753	+	P_G	15	15	12	48.9	48.9	44.7	43.171	0	195.63	14418000000	145	1.38365	1.05711	2.34002	P54727;P54727-2;Q5W0S5;Q5W0S4;H0Y579	P54727;P54727-2	UV excision repair protein RAD23 homolog B	RAD23B
-3.29798	-3.05775	-0.698005	0.0850874	-2.39023	-1.55834	-4.41428	-5.41758	-1.67581	-1.88064	-3.83003	-5.58914	+	P_G	6	6	1	11.4	11.4	2.3	77.032	0	14.152	435050000	17	1.31295	-1.98171	-2.24432	P54803;A0A087WX10;E7EPA4;P54803-5;P54803-3;G3V255;G3V4M2;G3V5E8	P54803;A0A087WX10;E7EPA4;P54803-5;P54803-3;G3V255	Galactocerebrosidase	GALC
3.85761	3.59891	2.28607	2.90178	2.30505	3.54616	4.02995	3.39115	4.13834	3.8644	4.45285	3.52575	+	P_G	20	20	17	75.3	75.3	63.7	33.232	0	238.91	12001000000	260	1.52511	0.817812	2.53048	P54920;M0R0Y2;M0R2M1;M0R058;M0R213;M0R0I4;M0R027;M0QZM9;M0QZN5;M0R031	P54920;M0R0Y2;M0R2M1	Alpha-soluble NSF attachment protein	NAPA
5.37103	2.75501	4.13906	0.118813	1.45206	5.31502	7.76097	6.80064	6.19348	5.40168	6.07091	6.59605	+	P_G	5	5	5	37.3	37.3	37.3	17.444	0	62.612	13866000000	60	2.25884	3.27879	3.52307	P55001-3;P55001-2;P55001	P55001-3;P55001-2;P55001	Microfibrillar-associated protein 2	MFAP2
5.39246	5.44746	6.24217	5.71721	5.17464	4.47398	6.44448	5.87553	6.45338	5.97868	6.07164	6.33459	+	P_G	51	51	51	70.7	70.7	70.7	89.321	0	323.31	132100000000	1460	1.88662	0.785065	3.01603	P55072;C9IZA5;C9JUP7	P55072	Transitional endoplasmic reticulum ATPase	VCP
2.77381	0.279514	-0.281786	1.47841	0.995443	2.0499	-1.30481	-1.00013	-0.446245	1.74746	-1.78949	0.293358	+	P_G	20	20	18	30.1	30.1	25.7	88.308	0	108.76	5173200000	91	1.38599	-1.63253	-2.34318	P55285;D6RF86;P55285-2;D6RJG0;Q9ULB4	P55285;D6RF86;P55285-2	Cadherin-6	CDH6
-0.374518	2.33986	2.82937	0.0540141	0.282665	1.73717	1.99387	2.39468	2.96837	3.10148	1.65913	3.16947	+	P_G	17	17	17	43.7	43.7	43.7	56.157	0	151.13	7120300000	101	1.37864	1.40307	2.33325	P55809;E9PDW2;P55809-2;Q9BYC2	P55809;E9PDW2	Succinyl-CoA:3-ketoacid coenzyme A transferase 1, mitochondrial	OXCT1
1.58082	0.118157	0.299587	-0.0240348	-0.972275	1.00074	1.55214	1.07465	3.51627	1.89102	2.47246	1.22393	+	P_G	8	8	8	26.8	26.8	26.8	39.743	0	74.472	1824400000	62	1.96902	1.62125	3.12732	P55899;M0R0H0;M0R0A9;M0R220;M0QYN1;M0QYN9;M0R0K7;M0QYM4;M0R2T3;M0R266	P55899;M0R0H0;M0R0A9;M0R220;M0QYN1;M0QYN9	IgG receptor FcRn large subunit p51	FCGRT
8.16946	8.08249	8.32747	8.94791	8.74323	8.28965	9.16766	9.55231	9.70022	8.98711	9.78514	9.42323	+	P_G	9	9	1	73.5	73.5	17.9	16.961	0	323.31	207520000000	809	3.49549	1.00924	5.3589	P60660-2;G8JLA2;F8VZU9;F8W180;F8VXL3	P60660-2;G8JLA2;F8VZU9;F8W180	Myosin light polypeptide 6	MYL6
4.00981	-5.53066	3.76115	3.81769	4.31209	-4.26377	-7.14032	-3.92476	-3.08186	-6.77562	-3.1606	-5.9247	+	P_G	2	1	1	31	14.1	14.1	8.1111	0.0001654	10.044	2115800000	8	1.85658	-6.01903	-2.97555	P61956-2;P61956	P61956-2;P61956	Small ubiquitin-related modifier 2	SUMO2
1.90383	0.20571	1.05236	0.904327	1.7073	-1.38214	-1.19984	-0.595389	-4.66249	-0.993582	-1.37529	0.833167	+	P_G	5	5	5	31.1	31.1	31.1	20.655	0	28.955	1072000000	23	1.37202	-2.06414	-2.3243	P62256;C9JZG9;C9JZY6;P62256-2;H7C4M9;C9J8Q9	P62256;C9JZG9;C9JZY6;P62256-2;H7C4M9;C9J8Q9	Ubiquitin-conjugating enzyme E2 H	UBE2H
4.61526	4.47339	4.87549	5.02834	5.29743	4.6197	4.39529	4.14338	3.19388	4.79838	4.20142	4.37685	+	P_G	4	4	4	48.8	48.8	48.8	9.7251	0	90.745	4919000000	37	1.50609	-0.6334	-2.50493	P62306;F8W0W6	P62306;F8W0W6	Small nuclear ribonucleoprotein F	SNRPF
4.91676	2.84701	3.71873	3.96959	4.25491	3.03988	1.56918	3.07383	2.5045	2.87252	3.08551	3.57028	+	P_G	3	3	3	40.2	40.2	40.2	11.845	0	43.064	2316800000	44	1.42857	-1.01185	-2.40062	P62310	P62310	U6 snRNA-associated Sm-like protein LSm3	LSM3
4.20805	3.40679	3.86031	3.96227	3.94383	4.08222	1.69608	3.36419	2.6336	2.92668	3.97412	3.63025	+	P_G	6	6	6	56.2	56.2	56.2	9.1275	0	13.535	4706600000	34	1.49504	-0.87309	-2.49008	P62312	P62312	U6 snRNA-associated Sm-like protein LSm6	LSM6
2.80025	2.40867	3.27922	2.7204	2.96347	2.06704	2.07478	1.89889	1.61192	2.43385	0.260482	2.2547	+	P_G	15	15	2	66	66	6.8	35.575	0	200.19	6066200000	135	1.58252	-0.950737	-2.60755	P62714;E5RHC1;H0YC23;E7ESG8;E5RFI3;E5RHP4;E5RJX4;H0YBN9	P62714	Serine/threonine-protein phosphatase 2A catalytic subunit beta isoform	PPP2CB
8.06791	8.08249	8.5146	8.19661	8.124	8.12015	9.1689	10.0072	9.91673	8.82575	9.1919	9.60814	+	P_G	29	12	2	80.6	50.7	8	42.009	0	323.31	435210000000	2711	4.03189	1.26882	6.26746	P62736;P63267;Q5T8M7;P63267-2;F6UVQ4;F6QUT6;C9JFL5;F8WB63;B8ZZJ2	P62736;P63267;Q5T8M7;P63267-2	Actin, aortic smooth muscle;Actin, gamma-enteric smooth muscle	ACTA2;ACTG2
13.043	12.8593	13.1021	13.5396	13.7713	13.3838	14.22	13.5132	13.7544	14.3577	14.4765	13.7763	+	P_G	13	13	13	64.1	64.1	64.1	11.367	0	233.72	2629900000000	5749	2.22588	0.733169	3.47765	P62805	P62805	Histone H4	HIST1H4A
3.48213	3.05033	2.79734	3.54655	2.27781	2.88512	-0.762454	-5.66421	1.21204	1.93781	2.92731	0.141527	+	P_G	2	2	1	12.2	12.2	4.8	16.735	0.0059945	2.2482	1734800000	7	1.43915	-3.04121	-2.41487	P62837;D6RAW0;D6RFM0;D6RAH7;H9KV45;P62837-2	P62837;D6RAW0;D6RFM0;D6RAH7;H9KV45;P62837-2	Ubiquitin-conjugating enzyme E2 D2	UBE2D2;UBE2D3
5.2783	5.45476	5.6712	5.19694	5.83092	6.2943	7.05557	6.44383	5.92359	5.76445	8.0503	6.17168	+	P_G	4	4	4	77.9	77.9	77.9	7.3184	0	158	14048000000	51	1.46332	0.947164	2.44741	P63218	P63218	Guanine nucleotide-binding protein G(I)/G(S)/G(O) subunit gamma-5	GNG5
11.6485	11.454	12.2328	11.8106	12.3599	11.5338	12.4795	12.765	12.8071	12.3813	12.9644	12.5122	+	P_G	34	34	0	82.7	82.7	0	41.792	0	323.31	3725600000000	11134	2.96383	0.811628	4.53271	P63261;I3L3I0;I3L1U9	P63261;I3L3I0;I3L1U9	Actin, cytoplasmic 2;Actin, cytoplasmic 2, N-terminally processed	ACTG1
6.8757	5.36794	6.47759	7.32958	6.20464	5.85836	6.24517	8.3763	7.66244	6.35645	8.2726	8.25525	+	P_G	27	19	8	64.5	50	18.1	28.521	0	323.31	105350000000	591	1.41359	1.17574	2.38043	P67936	P67936	Tropomyosin alpha-4 chain	TPM4
0.724593	-0.6116	-0.107559	2.71942	0.554416	2.41689	-0.0908645	-3.99424	-4.88667	-0.548512	1.07317	-3.81608	+	P_G	10	10	10	31	31	31	40.029	0	21.927	2444900000	45	1.57498	-2.99322	-2.59743	P78310;P78310-2;P78310-6;P78310-7;P78310-5;P78310-4;P78310-3	P78310;P78310-2;P78310-6;P78310-7;P78310-5	Coxsackievirus and adenovirus receptor	CXADR
-0.230598	-1.2029	-2.0927	-4.36045	-4.48932	-0.85768	0.276163	-1.10788	-0.418162	-1.01832	-0.000426163	-0.52095	+	P_G	1	1	1	1.3	1.3	1.3	123.24	0.0044805	2.4042	841630000	2	1.31121	1.74068	2.24196	P78312-4;P78312-6;P78312-2;P78312-5;P78312	P78312-4;P78312-6;P78312-2;P78312-5;P78312	Protein FAM193A	FAM193A
-1.84879	1.2213	0.287784	-2.7824	-1.52217	-3.03555	-5.6611	-0.702963	-5.08918	-3.66619	-5.59092	-3.30214	+	P_G	8	8	8	36.6	36.6	36.6	29.321	0	14.097	1146400000	20	1.59188	-2.72211	-2.62011	P78346;P78346-2;Q5VU11;Q5VU10	P78346;P78346-2;Q5VU11;Q5VU10	Ribonuclease P protein subunit p30	RPP30
5.25723	3.42953	3.04049	4.32	3.82589	4.37487	4.34021	7.29927	7.19653	5.1032	5.84487	5.75431	+	P_G	10	10	10	66.1	66.1	66.1	22.693	0	323.31	22427000000	128	2.0884	1.88173	3.28939	P80723;P80723-2	P80723;P80723-2	Brain acid soluble protein 1	BASP1
4.20162	4.03012	2.82457	3.62635	3.55274	3.22853	5.72871	4.58146	5.34877	3.30229	5.33409	3.86954	+	P_G	11	11	10	62.3	62.3	56.5	21.308	0	195.88	11563000000	142	1.52822	1.11682	2.53466	P84095	P84095	Rho-related GTP-binding protein RhoG	RHOG
-5.13801	-3.82851	0.917084	-0.118006	1.80474	0.808738	1.62481	2.63953	2.71143	2.05892	2.2401	2.31246	+	P_G	2	2	1	23.5	23.5	6.5	17.493	0	113.74	827630000	23	1.66126	3.1902	2.71318	P84157-2;K7EQX8;Q6ZR64;P84157-3	P84157-2;K7EQX8;Q6ZR64;P84157-3	Matrix-remodeling-associated protein 7	MXRA7
-1.17484	-2.67585	-4.48257	-1.93984	-5.57018	-2.36063	-2.14722	-0.433505	0.183635	-1.3154	-1.50885	-0.910224	+	P_G	8	8	8	15.1	15.1	15.1	80.227	0	25.446	610000000	12	1.62146	2.01206	2.65979	P98082-3;P98082;P98082-2;D6RIA5;D6RFF7;D6REB1	P98082-3;P98082;P98082-2	Disabled homolog 2	DAB2
-1.88643	0.841971	0.156272	-3.22086	-4.55347	-6.1165	3.53963	3.48863	3.6571	-1.10203	0.043879	1.35556	+	P_G	21	21	21	24.7	24.7	24.7	126.57	0	223.17	10166000000	190	1.95117	4.29363	3.10317	P98095;P98095-2;H7C1A3;H7BXL0;C9JQS6	P98095;P98095-2	Fibulin-2	FBLN2
4.21158	4.5829	3.60625	1.42678	1.96817	4.44788	5.45781	5.12277	6.44754	4.1903	5.38911	4.13254	+	P_G	163	163	163	56.5	56.5	56.5	468.83	0	323.31	261180000000	2726	1.62543	1.74942	2.66511	P98160;Q5SZJ1;Q5SZI9;Q5SZJ2;H0Y5A9	P98160	Basement membrane-specific heparan sulfate proteoglycan core protein;Endorepellin;LG3 peptide	HSPG2
1.36795	0.544512	0.29993	0.199235	1.71287	1.61627	0.354952	-0.224596	-0.257272	-0.0697388	-1.37861	0.690169	+	P_G	15	14	14	50.7	47.9	47.9	33.304	0	41.843	1807900000	60	1.68721	-1.10431	-2.74799	Q00535;Q00535-2	Q00535;Q00535-2	Cyclin-dependent-like kinase 5	CDK5
0.222225	-0.341656	-0.143536	0.427956	-0.503337	-1.00684	-1.2877	-4.09675	-4.69351	-2.16814	0.22884	-1.92276	+	P_G	27	27	27	40.3	40.3	40.3	96.677	0	141.95	2877100000	54	1.66628	-2.09914	-2.71991	Q00653-4;Q00653;A0A087WWG7;Q00653-3;M0R119	Q00653-4;Q00653;A0A087WWG7;Q00653-3	Nuclear factor NF-kappa-B p100 subunit;Nuclear factor NF-kappa-B p52 subunit	NFKB2
3.72548	2.80164	4.27013	3.99485	4.25397	4.69957	1.69126	1.99237	1.07472	2.11111	-0.445955	3.10848	+	P_G	17	17	17	59.1	59.1	59.1	38.324	0	120.66	12139000000	192	2.77744	-2.36894	-4.25757	Q00796;H0YLA4;H0YKB3;Q00796-2	Q00796;H0YLA4	Sorbitol dehydrogenase	SORD
0.204293	-0.249879	0.876158	1.23449	1.85662	-1.14426	2.58803	2.23292	-0.240626	1.77764	2.62481	2.19353	+	P_G	5	5	5	37.5	37.5	37.5	19.443	0	18.449	1321800000	20	1.31433	1.39981	2.24619	Q01658	Q01658	Protein Dr1	DR1
-4.11715	-5.38232	-5.65289	-6.9866	-5.7767	-5.1274	-3.15511	-4.33908	-3.29236	-3.80298	-2.97703	-6.10308	+	P_G	3	3	3	3.7	3.7	3.7	80.735	0.0066938	2.2031	95570000	5	1.54521	1.56224	2.55747	Q02040;X6RAJ1;Q02040-2;Q02040-3	Q02040;X6RAJ1;Q02040-2;Q02040-3	A-kinase anchor protein 17A	AKAP17A
1.3515	0.568319	1.75367	2.25124	1.69434	0.930893	-0.671223	-0.393617	0.0762228	0.312736	-0.467891	0.43858	+	P_G	20	20	3	29.9	29.9	4.1	99.961	0	129.95	5534200000	86	3.25366	-1.54253	-4.97488	Q02487	Q02487	Desmocollin-2	DSC2
4.27301	3.9248	4.59847	3.15434	3.37191	5.00145	5.09114	4.36687	4.70378	4.71998	4.81539	4.76385	+	P_G	26	26	26	54.9	54.9	54.9	53.879	0	262.74	30015000000	322	1.32113	0.689507	2.25541	Q02818;H7BZI1;C9JKZ2;C9JBD3;C9J3C1	Q02818;H7BZI1	Nucleobindin-1	NUCB1
4.58637	3.66124	4.11216	2.90202	3.01624	4.55807	4.40289	4.41244	6.75471	4.98258	5.84596	4.58106	+	P_G	7	7	2	45.5	45.5	12.9	20.471	0	77.829	14332000000	178	1.69791	1.35726	2.76235	Q03135;E9PCT5	Q03135;E9PCT5	Caveolin-1;Caveolin	CAV1
1.36393	-0.231728	3.95714	2.92861	1.64652	2.37388	-0.897338	-3.74462	-1.32617	2.91372	-5.61138	-0.653019	+	P_G	19	19	2	63	63	8.1	45.884	0	88.501	5019600000	77	1.63772	-3.55953	-2.6816	Q03154;Q03154-2;Q03154-4;Q03154-3;C9JYZ0;F8WC59	Q03154;Q03154-2;Q03154-4;Q03154-3	Aminoacylase-1	ACY1
-5.04497	-4.90058	-4.50056	-6.07257	-6.88849	-3.88395	-1.66908	-1.48703	2.27578	-5.5263	-3.64895	-3.87453	+	P_G	10	10	10	9.7	9.7	9.7	116.6	0	25.804	499260000	16	1.44801	2.8935	2.42681	Q05469;Q05469-2;M0QXM5;M0R2G1;M0QYP8;M0QXB1;M0R201;M0QY29	Q05469;Q05469-2	Hormone-sensitive lipase	LIPE
3.47099	1.38107	3.65981	2.27007	4.56262	1.42545	3.10857	6.92161	6.00821	5.10175	3.63922	5.81308	+	P_G	29	29	3	36.2	36.2	3.9	93.23	0	323.31	53562000000	341	1.78357	2.30374	2.87735	Q05682	Q05682	Caldesmon	CALD1
0.216687	0.308416	-0.296165	1.19514	1.66406	1.51101	-0.489904	-0.295509	-0.0952905	-2.18869	-3.77369	0.128264	+	P_G	18	18	18	42.2	42.2	42.2	57.398	0	96.694	2464300000	48	1.62305	-1.88566	-2.66192	Q06203;D6RCC8;D6RE15	Q06203	Amidophosphoribosyltransferase	PPAT
1.29078	-1.14472	-1.06931	-0.132099	-1.52289	0.666242	0.64228	2.00882	3.17763	0.629411	0.0760793	0.642525	+	P_G	99	99	97	25.9	25.9	25.6	504.6	0	323.31	28822000000	516	1.35053	1.51479	2.29524	Q07954;Q6PJ72;H0YJI8;F5H0Z3;Q7Z7K9;E7ERG8;Q07954-2	Q07954	Prolow-density lipoprotein receptor-related protein 1;Low-density lipoprotein receptor-related protein 1 85 kDa subunit;Low-density lipoprotein receptor-related protein 1 515 kDa subunit;Low-density lipoprotein receptor-related protein 1 intracellular domain	LRP1
2.85489	4.68503	3.95788	3.38569	5.7307	5.88725	1.85668	2.46059	2.66828	4.46062	3.36259	3.00373	+	P_G	18	18	18	66.6	66.6	66.6	35.206	0	323.31	19098000000	234	1.37236	-1.44816	-2.32477	Q08257;Q08257-3;A6NP24;C9JH92;Q08257-2	Q08257;Q08257-3;A6NP24;C9JH92	Quinone oxidoreductase	CRYZ
-1.08873	-1.23485	-0.0334093	-3.00556	-1.40254	-1.88485	-1.79134	-2.90914	-3.22285	-3.92747	-4.59616	-1.43566	+	P_G	10	10	10	22.2	22.2	22.2	54.794	0	30.912	928650000	33	1.44027	-1.53878	-2.41639	Q0VDF9;H7C2A1	Q0VDF9	Heat shock 70 kDa protein 14	HSPA14
0.202612	-4.75652	-2.54562	-4.08961	-4.7088	-5.21132	-0.0923366	1.30536	1.86036	-0.849907	0.575515	1.0222	+	P_G	16	16	1	26.7	26.7	2.1	80.657	0	81.307	3352100000	52	2.93043	4.15507	4.4829	Q0ZGT2;Q0ZGT2-4;Q0ZGT2-3;H7BXY5	Q0ZGT2;Q0ZGT2-4;Q0ZGT2-3;H7BXY5	Nexilin	NEXN
1.94623	0.857256	0.469705	0.911935	-2.60813	-0.0899348	2.79816	3.77587	2.44033	2.67612	0.867709	2.91262	+	P_G	14	14	14	40.4	40.4	40.4	53.722	0	146.78	8047500000	155	1.9757	2.33063	3.13636	Q12805-2;Q12805-4;Q12805-3;Q12805;Q12805-5;C9JQX7;C9J4J8;C9JPZ9;Q580Q6;C9JUM4	Q12805-2;Q12805-4;Q12805-3;Q12805;Q12805-5	EGF-containing fibulin-like extracellular matrix protein 1	EFEMP1
-4.71425	-3.22967	-3.22281	-2.06723	-5.31814	-3.76415	-2.64915	-1.04059	-1.10198	-2.35406	-2.74099	-2.25867	+	P_G	6	6	6	21.6	21.6	21.6	31.228	0.0001542	7.6745	342090000	10	1.86645	1.69514	2.98885	Q12841-2;Q12841;C9J5G4	Q12841-2;Q12841;C9J5G4	Follistatin-related protein 1	FSTL1
-5.00246	-5.75106	-4.23786	-4.12259	-3.89867	-4.67281	-3.2652	-3.78202	-0.7781	-3.12982	-2.08943	-4.44245	+	P_G	11	11	11	11.8	11.8	11.8	104.82	0	16.747	473510000	14	1.74624	1.69974	2.82722	Q12872;Q12872-2;H0YFR9;F5H1A5	Q12872;Q12872-2	Splicing factor, suppressor of white-apricot homolog	SFSWAP
-2.28568	-4.60012	-7.90027	-3.59172	-4.50653	-5.3848	0.285778	2.5065	3.33788	-4.22217	-4.78744	0.899844	+	P_G	27	26	26	35.7	35.7	35.7	87.711	0	119.16	3522700000	114	1.68784	4.38159	2.74884	Q12884;B4DLR2;Q12884-2;C9J131;H0YG61;F8WF29;H7C4D9	Q12884;B4DLR2	Prolyl endopeptidase FAP;Antiplasmin-cleaving enzyme FAP, soluble form	FAP
-2.15019	-2.98741	-2.78249	-3.8963	-2.68627	-3.05768	-3.85472	-4.9571	-3.55409	-3.12544	-4.65146	-3.6923	+	P_G	20	17	17	27.7	25.7	25.7	103.96	0	38.667	547930000	24	1.75837	-1.04579	-2.84351	Q13107-2;Q13107;H7C189;C9JNU9;Q13107-3	Q13107-2;Q13107;H7C189	Ubiquitin carboxyl-terminal hydrolase 4;Ubiquitin carboxyl-terminal hydrolase	USP4
-0.15828	-0.235571	1.34966	0.130904	0.554634	0.138092	-1.78604	-1.4721	-0.0542469	-1.8238	-1.1273	0.55323	+	P_G	22	16	11	43.7	31	23.1	60.646	0	83.354	2354900000	64	1.63067	-1.24828	-2.67214	Q13153;B3KNX7;Q13153-2;E9PM17;H0YCG5;H0YCM0;E9PRP6;E9PMP2;E9PQW5;E9PKH9	Q13153;B3KNX7;Q13153-2;E9PM17	Serine/threonine-protein kinase PAK 1;Non-specific serine/threonine protein kinase	PAK1
4.70092	4.83936	5.59072	4.96442	4.28951	5.17246	6.5099	5.44964	6.04326	6.07033	5.35078	5.01476	+	P_G	18	14	14	64.9	57.9	57.9	30.54	0	323.31	35330000000	412	1.72996	0.813547	2.80535	Q13162;H7C3T4;A6NJJ0;A6NG45	Q13162;H7C3T4	Peroxiredoxin-4	PRDX4
-6.83352	-5.88889	-1.16476	-6.60545	-1.50633	-7.065	0.840975	2.02885	2.1263	-3.5554	-3.02757	1.29924	+	P_G	5	5	5	23.4	23.4	23.4	23.51	0	14.308	628990000	7	1.96852	4.79606	3.12665	Q13257	Q13257	Mitotic spindle assembly checkpoint protein MAD2A	MAD2L1
3.42408	5.2124	5.88792	5.0661	4.15711	4.32075	2.84752	3.85206	2.97973	4.14335	2.2526	4.00953	+	P_G	25	25	25	47.7	47.7	47.7	67.94	0	210.86	34578000000	262	1.72492	-1.3306	-2.79859	Q13421-4;Q13421-3;Q13421-2;Q13421;H3BR90;H3BMA1;H3BUX1;H3BV92	Q13421-4;Q13421-3;Q13421-2;Q13421;H3BR90;H3BMA1;H3BUX1	Mesothelin;Megakaryocyte-potentiating factor;Mesothelin, cleaved form	MSLN
0.264147	0.315022	0.748993	-0.767091	1.35737	0.695582	2.04274	1.14903	1.05524	1.51333	2.18491	0.918179	+	P_G	13	13	13	57.5	57.5	57.5	47.687	0	199.52	2639200000	79	1.78492	1.04157	2.87917	Q13501;Q13501-2;E7EMC7;E9PFW8;E3W990;C9JRJ8;D6RBF1;C9J6J8	Q13501;Q13501-2;E7EMC7	Sequestosome-1	SQSTM1
-2.74369	-2.57444	-5.99056	-6.09097	-3.16154	-4.28773	-3.839	-6.21933	-6.50638	-5.57982	-6.22268	-8.29242	+	P_G	16	16	16	8.2	8.2	8.2	294.22	0	51.339	408960000	13	1.31597	-1.96845	-2.24842	Q13535-2;Q13535-3;Q13535;D6RFJ6;H0Y9K2;H0Y8R8;H0Y8Y6;D6RIG7	Q13535-2;Q13535-3;Q13535	Serine/threonine-protein kinase ATR	ATR
3.94244	5.08643	4.02951	4.27467	4.15523	3.46284	2.38812	3.66017	0.863709	4.20208	1.00989	1.61567	+	P_G	13	13	13	59.8	59.8	59.8	35.892	0	246.46	10803000000	152	1.9288	-1.86858	-3.07295	Q13630;E9PKL9;E9PP14;E9PLH9;H0YCP7;E9PP60;H0YE90	Q13630;E9PKL9;E9PP14	GDP-L-fucose synthase	TSTA3
-2.44827	-0.344559	-1.74796	-1.04723	-2.85717	-0.799959	-0.00981839	0.0271975	0.440697	-1.142	0.478284	-0.40538	+	P_G	8	6	6	57.2	45.9	45.9	21.569	0	32.578	595700000	44	1.9161	1.43902	3.0558	Q13636;J3QR51	Q13636	Ras-related protein Rab-31	RAB31
1.3817	0.770723	0.0740968	-6.15599	-0.991319	1.63332	2.64069	2.77379	3.84872	1.15873	1.58373	2.3828	+	P_G	16	16	1	17.4	17.4	1.6	124.69	0	38.978	10922000000	28	1.39826	2.94599	2.35974	Q13683-3;Q13683-13	Q13683-3;Q13683-13	Integrin alpha-7;Integrin alpha-7 heavy chain;Integrin alpha-7 light chain;Integrin alpha-7 70 kDa form	ITGA7
2.7916	1.77585	1.5777	5.59729	5.60696	5.29177	0.155517	2.37093	-0.693461	3.8255	-0.859427	1.13764	+	P_G	24	24	24	49.1	49.1	49.1	63.664	0	211.1	19407000000	295	1.54155	-2.78408	-2.55256	Q13740-2;Q13740;F5GXJ9;H7C543;Q13740-4;Q13740-3	Q13740-2;Q13740;F5GXJ9;H7C543	CD166 antigen	ALCAM
-3.27631	1.72591	2.35444	-0.132031	-3.30188	-0.188692	-1.63731	-5.18643	-4.92128	-3.66485	-1.41917	-2.37518	+	P_G	32	32	32	35.6	35.6	35.6	130.97	0	288.8	4976700000	93	1.35382	-2.73094	-2.2997	Q13753;Q13753-2	Q13753;Q13753-2	Laminin subunit gamma-2	LAMC2
-0.0834642	-4.49389	-5.88706	-4.1765	-4.73281	-3.3694	1.60906	-0.46239	-0.289447	-0.233886	-1.23647	0.418092	+	P_G	14	14	14	23.2	23.2	23.2	77.803	0	20.533	1060000000	16	2.71006	3.75801	4.15973	Q13976-2;Q5SQU3;Q13976;Q13976-3;B1ALS0;B7ZA25;Q13237-2;Q13237	Q13976-2;Q5SQU3;Q13976;Q13976-3	cGMP-dependent protein kinase 1	PRKG1
-2.82916	-4.70841	-2.82156	-6.08206	-3.45673	-5.40869	-4.88752	-1.12936	-0.167104	-2.11103	-1.89443	-3.05424	+	P_G	7	7	7	19.3	19.3	19.3	66.646	0	22.129	315420000	14	1.35401	2.01049	2.29995	Q14005-3;Q14005-2;Q14005;H0YLH9;Q14005-4	Q14005-3;Q14005-2;Q14005;H0YLH9;Q14005-4	Pro-interleukin-16;Interleukin-16	IL16
-4.1106	-3.6175	-4.78413	-3.90271	-4.61389	-5.12423	-4.11589	-2.5494	-2.38504	-3.24819	-2.33462	-1.8885	+	P_G	8	6	6	25.7	21.1	21.1	41.337	0	18.618	208310000	10	2.59267	1.60524	3.99113	Q14012;C9JES6;H7C071	Q14012	Calcium/calmodulin-dependent protein kinase type 1	CAMK1
3.30378	3.55715	2.54559	-0.509637	0.965976	3.33264	4.73786	4.04022	5.43736	3.03249	4.87346	3.54246	+	P_G	43	43	42	43.6	43.6	42.9	151.25	0	323.31	42972000000	541	1.67357	2.07806	2.72969	Q14112;Q14112-2;A0A087WZP6;H0YJV3	Q14112;Q14112-2;A0A087WZP6;H0YJV3	Nidogen-2	NID2
2.52287	2.31578	4.0012	3.53647	3.95028	4.02625	1.53956	1.70676	-0.00471972	2.83938	0.747789	2.31435	+	P_G	31	31	31	40.3	40.3	40.3	122.29	0	323.31	19997000000	314	2.2724	-1.86829	-3.5418	Q14126;J3KSI6	Q14126	Desmoglein-2	DSG2
1.03015	2.61043	1.98435	0.849066	1.51491	2.30785	-0.354771	0.32051	-0.506832	1.57198	-1.58996	0.786808	+	P_G	51	51	1	45.8	45.8	0.6	174.88	0	293.35	12854000000	263	1.97695	-1.67817	-3.13805	Q14160;Q14160-2;H0YCG0	Q14160;Q14160-2	Protein scribble homolog	SCRIB
0.822958	3.93348	3.15546	3.72235	1.70672	1.58546	0.446055	0.597033	-0.811257	1.89116	-2.64783	1.47175	+	P_G	28	28	28	64	64	64	74.403	0	323.31	8815800000	185	1.66353	-2.32992	-2.71622	Q14166;V9GY16	Q14166	Tubulin--tyrosine ligase-like protein 12	TTLL12
-0.472288	-4.72988	0.238488	1.37026	-0.81055	0.172145	0.883726	1.51713	2.13044	1.97715	1.78337	1.40258	+	P_G	5	5	5	4.6	4.6	4.6	162.46	0.0011672	3.4849	4821100000	9	1.60429	2.32104	2.63675	Q14191	Q14191	Werner syndrome ATP-dependent helicase	WRN
-1.57962	-0.498226	-5.87835	-3.06086	-2.88764	-3.20582	-1.72161	-1.41429	0.991426	0.11888	-0.498219	-1.42411	+	P_G	10	10	10	29	29	29	41.986	0	44.173	677220000	13	1.54289	2.19377	2.55435	Q14393-5;Q14393-4;Q14393-3;Q14393-2;Q14393	Q14393-5;Q14393-4;Q14393-3;Q14393-2;Q14393	Growth arrest-specific protein 6	GAS6
1.53747	3.5342	1.72709	1.8023	-0.469986	2.93868	-0.655952	1.10186	0.860386	-1.51765	0.316756	-0.803527	+	P_G	10	10	10	24.3	24.3	24.3	59.864	0	25.377	3481600000	39	1.71528	-1.96131	-2.78566	Q14520-2;Q14520	Q14520-2;Q14520	Hyaluronan-binding protein 2;Hyaluronan-binding protein 2 50 kDa heavy chain;Hyaluronan-binding protein 2 50 kDa heavy chain alternate form;Hyaluronan-binding protein 2 27 kDa light chain;Hyaluronan-binding protein 2 27 kDa light chain alternate form	HABP2
2.16735	3.62775	4.26962	4.88704	3.29717	5.32625	2.18458	-0.453244	0.90198	1.69381	3.95317	2.15586	+	P_G	1	1	1	16.4	16.4	16.4	12.43	0	20.853	2277900000	33	1.78439	-2.18984	-2.87846	S4R445;Q14802;Q14802-2;Q14802-3	S4R445;Q14802;Q14802-2;Q14802-3	FXYD domain-containing ion transport regulator 3	FXYD3
4.2313	3.08493	3.44352	4.15275	2.78797	3.91217	2.33722	2.54554	2.28504	3.38817	0.485869	2.93324	+	P_G	12	12	12	49.8	49.8	49.8	32.895	0	161.64	6390000000	118	1.64909	-1.27293	-2.69685	Q14914-2;Q14914;F2Z3J9;Q5JVP2;F6XGT7	Q14914-2;Q14914;F2Z3J9	Prostaglandin reductase 1	PTGR1
-1.14416	-1.16422	-1.45812	-0.5292	-2.61717	-0.173873	-0.352345	-0.319923	-0.0235424	-1.05163	0.970178	0.300402	+	P_G	28	28	28	30.9	30.9	30.9	95.197	0	98.635	3517000000	68	1.48957	1.10165	2.48273	Q14BN4;Q14BN4-2;Q14BN4-3;B7Z964;H7C3M8;H7BZK0;Q14BN4-5;Q14BN4-4;B7Z863;H7BZW9;Q14BN4-8;C9JCH4;Q14BN4-7;Q14BN4-6;C9JA20	Q14BN4;Q14BN4-2;Q14BN4-3;B7Z964;H7C3M8;H7BZK0;Q14BN4-5;Q14BN4-4;B7Z863;H7BZW9;Q14BN4-8	Sarcolemmal membrane-associated protein	SLMAP
-4.42205	2.00481	-4.31395	-4.19677	-6.1477	-5.02516	2.41824	2.42165	1.99749	-1.74227	3.1248	2.22859	+	P_G	41	1	0	59.6	1.5	0	87.02	0.0043684	2.4334	4495600000	34	2.56077	5.42489	3.94571	Q15063-2	Q15063-2	Periostin	POSTN
-2.96525	1.72497	-4.37233	-1.79919	-5.10546	-2.21809	2.40485	3.04792	2.4315	-1.34621	2.99605	2.6069	+	P_G	45	2	0	60.6	1.6	0	90.423	0	12.225	6218200000	24	2.41842	4.47939	3.74488	Q15063-5	Q15063-5	Periostin	POSTN
2.0814	2.1449	1.49126	3.31962	1.87166	1.18222	-3.15027	-1.26521	0.10939	-1.46143	-0.0406611	0.774534	+	P_G	12	12	12	49	49	49	21.995	0	66.545	3448800000	50	2.85808	-2.85412	-4.37579	Q15126	Q15126	Phosphomevalonate kinase	PMVK
4.02598	3.00394	4.01816	3.88266	4.26738	3.37632	2.4143	3.46573	3.59624	2.6711	1.98806	3.39479	+	P_G	9	9	9	56.8	56.8	56.8	13.133	0	63.244	7163300000	87	1.52965	-0.8407	-2.53658	Q15370;Q15370-2;B8ZZU8;I3L0M9	Q15370;Q15370-2;B8ZZU8;I3L0M9	Transcription elongation factor B polypeptide 2	TCEB2
1.70859	1.63531	0.148585	0.658886	2.21685	0.42141	1.70832	3.94888	2.12497	1.98058	1.23176	3.16633	+	P_G	11	10	1	39.8	36.5	3	36.413	0	134.16	5724200000	106	1.35695	1.22853	2.30394	Q15417;Q15417-3	Q15417;Q15417-3	Calponin-3	CNN3
2.74116	1.0013	1.30519	2.43782	1.00791	2.06314	1.08039	1.66614	0.41357	0.965589	0.201903	0.864292	+	P_G	17	17	17	49.4	49.4	49.4	41.564	0	192.88	5331900000	91	1.41955	-0.894105	-2.38847	Q15435;Q15435-2;C9J177;H7C003;C9JD73;Q15435-3;B5MBZ8;Q15435-5;Q15435-4;C9JRC4;H7C3Q5;H7C118	Q15435;Q15435-2;C9J177;H7C003;C9JD73;Q15435-3;B5MBZ8;Q15435-5;Q15435-4	Protein phosphatase 1 regulatory subunit 7	PPP1R7
0.280305	-2.12109	0.357821	-0.421563	-5.56857	-2.3496	-2.31995	-2.91303	-3.41087	-7.50136	-4.17833	-6.34477	+	P_G	14	14	14	29.7	29.7	29.7	62.591	0	45.135	1478900000	32	1.32476	-2.8076	-2.26033	Q15642-2;Q15642;W4VSQ9;Q15642-4;Q15642-3;M0R0F9;M0R2H7;Q15642-5	Q15642-2;Q15642;W4VSQ9;Q15642-4;Q15642-3;M0R0F9;M0R2H7;Q15642-5	Cdc42-interacting protein 4	TRIP10
0.4685	-0.228125	-1.26459	0.457895	-1.313	-1.43653	-1.1506	1.5328	1.52768	0.00535964	2.10363	1.91732	+	P_G	47	47	47	33.4	33.4	33.4	210.71	0	206.65	12308000000	214	1.43631	1.54201	2.41105	Q15746;Q15746-3;Q15746-6;Q15746-2;Q15746-4;Q15746-5;Q15746-7;Q15746-11;Q15746-9;D6R9C2;Q15746-8;Q15746-10;F8WBL7	Q15746;Q15746-3;Q15746-6;Q15746-2;Q15746-4;Q15746-5;Q15746-7;Q15746-11;Q15746-9	Myosin light chain kinase, smooth muscle;Myosin light chain kinase, smooth muscle, deglutamylated form	MYLK
0.386562	1.85676	1.19031	-1.11738	-1.15624	1.34184	1.60376	2.21446	5.02319	0.984953	4.34762	1.01899	+	P_G	49	49	40	34.3	34.3	28.3	201.77	0	323.31	22354000000	449	1.42044	2.11519	2.38967	Q16363-2;Q16363;H0YAP9	Q16363-2;Q16363	Laminin subunit alpha-4	LAMA4
0.107504	1.37769	0.600571	1.19311	-0.248701	-0.180882	-0.729473	0.218397	-1.14858	-2.72839	-0.77851	-0.536439	+	P_G	13	13	0	45	45	0	41.293	0	94.632	2544700000	52	1.79981	-1.42538	-2.89918	Q16539;B4E0K5;Q16539-3;Q16539-5;B5TY33;E7EX54;H7C4E2	Q16539;B4E0K5;Q16539-3;Q16539-5;B5TY33	Mitogen-activated protein kinase 14	MAPK14
-3.10729	-2.87501	-4.16006	-3.59525	-4.27179	-2.37262	-1.86449	-6.62894	-5.70594	-5.27793	-6.2365	-4.94644	+	P_G	1	1	1	3.3	3.3	3.3	44.853	0.0044751	2.3899	37620000	1	1.32084	-1.71304	-2.25503	Q16739	Q16739	Ceramide glucosyltransferase	UGCG
12.0849	11.9831	12.6222	12.3897	12.4923	12.3697	13.0726	12.684	12.9498	13.3862	13.5584	12.9366	+	P_G	9	9	1	64.3	64.3	22.5	13.988	0	323.31	1065300000000	1274	3.07884	0.774249	4.70596	Q16777;Q6FI13	Q16777;Q6FI13	Histone H2A type 2-C;Histone H2A type 2-A	HIST2H2AC;HIST2H2AA3
0.221078	-1.74603	-3.65662	-3.60622	-2.26131	-0.118653	2.20926	6.09561	8.07313	1.81555	1.23982	2.24831	+	P_G	19	19	19	35.4	35.4	35.4	84.621	0	323.31	25082000000	265	2.69366	5.4749	4.13604	Q16853;Q16853-2;Q16853-3;K7EQZ5;K7EL47;O75106-2;O75106;K7EIK5	Q16853;Q16853-2	Membrane primary amine oxidase	AOC3
0.297123	0.0271291	1.07815	1.10952	1.64809	1.40738	-0.836432	-0.971129	-3.13378	0.185799	-0.868105	0.591757	+	P_G	9	9	9	48.4	48.4	48.4	27.598	0	80.964	1261400000	44	1.8755	-1.76655	-3.00105	Q2TAA2;H7C5G1;C9JE02;Q2TAA2-2;C9JDY4;C9J5J2;F8WF34	Q2TAA2;H7C5G1;C9JE02;Q2TAA2-2	Isoamyl acetate-hydrolyzing esterase 1 homolog	IAH1
-2.23699	-2.28593	-1.57706	-4.20298	-4.38606	-4.17163	-4.0604	-5.97916	-3.63442	-3.74324	-4.96814	-4.93022	+	P_G	9	9	9	18.8	18.8	18.8	86.435	0	48.536	315560000	20	1.31307	-1.40915	-2.24448	Q2TAL8	Q2TAL8	Glutamine-rich protein 1	QRICH1
0.623176	-0.679367	-0.342822	0.317358	-0.925911	1.46365	1.89629	3.19025	3.22331	0.983157	2.08633	1.75537	+	P_G	25	25	24	44	44	42.9	83.393	0	210.08	6898100000	111	2.69127	2.1131	4.13258	Q32P28;Q32P28-4;Q32P28-3;Q32P28-2;H7C0D1;H7C2W6;E2QRI1	Q32P28;Q32P28-4;Q32P28-3	Prolyl 3-hydroxylase 1	LEPRE1
-1.96966	0.918335	-1.44543	0.496965	-1.4616	-1.18028	-5.93586	-4.99615	-5.92221	-5.00805	-4.31004	-6.04377	+	P_G	13	13	13	26	26	26	65.896	0	25.884	846340000	26	5.0136	-4.59574	-8.17933	Q3MIX3;E9PLF3;E9PJ20	Q3MIX3	Uncharacterized aarF domain-containing protein kinase 5	ADCK5
-0.881202	-0.798911	-3.19976	-0.992649	-1.90575	-1.7232	-0.0762838	0.527171	2.61166	-1.10413	0.332228	-1.7835	+	P_G	29	29	26	38.9	38.9	35.9	101.74	0	105.96	3906600000	82	1.35483	1.6681	2.30107	Q3SY69;Q3SY69-3;Q3SY69-2;H0YHN9	Q3SY69;Q3SY69-3	Mitochondrial 10-formyltetrahydrofolate dehydrogenase	ALDH1L2
-2.75763	-4.75814	-4.47184	-3.44966	-3.7959	-5.51242	-2.89938	-1.08824	-0.861568	-3.83026	-2.7645	-3.03837	+	P_G	14	14	14	15.6	15.6	15.6	130.17	0	37.232	833670000	16	1.67172	1.71055	2.72721	Q4L180-2;Q4L180;Q4L180-3;Q4L180-7;C9JYJ6;Q4L180-6;Q4L180-5;H7C4M0	Q4L180-2;Q4L180;Q4L180-3;Q4L180-7;C9JYJ6;Q4L180-6;Q4L180-5	Filamin A-interacting protein 1-like	FILIP1L
1.35853	-0.766221	0.77557	1.30595	1.30253	-1.02715	-5.06002	-3.801	-5.94904	-2.72673	-5.40989	-6.46403	+	P_G	5	5	5	27.4	27.4	27.4	21.627	0	19.124	396680000	9	4.65079	-5.39332	-7.43055	Q53FT3;A0A087WYW7;E9PPG8;E9PJB2	Q53FT3;A0A087WYW7;E9PPG8	Protein Hikeshi	C11orf73
-4.11997	-0.901904	-2.89829	-4.70285	-4.39214	-5.00076	0.968586	-1.26073	0.402201	-1.74814	-1.45653	-4.62682	+	P_G	4	2	2	33.3	16.3	16.3	17.363	0.00013659	4.4647	85923000	4	1.38197	2.38241	2.33776	Q53FV1;F8VXD5;F8VWV8	Q53FV1;F8VXD5	ORM1-like protein 2	ORMDL2
-5.17541	-3.34407	-6.19831	-3.90071	-3.52638	-4.04248	-0.668599	2.43132	0.360257	-1.79064	-3.83307	1.98255	+	P_G	17	17	17	78.2	78.2	78.2	34.279	0	115.97	2504700000	67	2.50112	4.11153	3.86119	Q53GG5-2;Q53GG5-3;Q53GG5;A0A087WYF8;D6RAF1	Q53GG5-2;Q53GG5-3;Q53GG5	PDZ and LIM domain protein 3	PDLIM3
-3.24558	-4.1273	-2.23563	-4.00432	-3.96561	-4.64052	-5.63415	-5.84464	-4.33373	-7.94138	-4.68873	-4.78614	+	P_G	6	6	6	14.9	14.9	14.9	55.566	0.0001725	11.794	164800000	6	1.78387	-1.83497	-2.87776	Q53GT1-3;Q53GT1;H7BZZ5;U3KQC2;U3KQH1;C9J191;C9J2T1;C9J5F8;C9JHG1;Q8IYD2;Q8IXV7	Q53GT1-3;Q53GT1	Kelch-like protein 22	KLHL22
1.40141	0.666421	1.00306	1.4265	0.892098	2.83997	-0.348026	-1.20541	0.134646	-3.07141	-0.802133	-0.24035	+	P_G	8	8	8	41.7	41.7	41.7	32.805	0	88.908	2353500000	42	2.63004	-2.29369	-4.04455	Q53H82	Q53H82	Beta-lactamase-like protein 2	LACTB2
-5.55374	-6.4725	-6.44042	-5.28665	-2.82409	-2.68649	-0.553354	-0.63285	0.444568	-0.761897	-5.24002	-4.11701	+	P_G	2	2	2	15.3	15.3	15.3	21.789	0	19.59	187950000	4	1.59785	3.06722	2.62811	Q587I9	Q587I9	Vesicle transport protein SFT2C	SFT2D3
-1.701	-1.99821	-2.16437	-2.67578	-1.618	-2.68758	-3.92672	-6.07412	-6.78071	-4.22675	-4.12098	-6.72694	+	P_G	8	2	2	14.1	6.1	6.1	58.264	0	13.992	235250000	5	3.52096	-3.16854	-5.40022	Q58FF6	Q58FF6	Putative heat shock protein HSP 90-beta 4	HSP90AB4P
2.08394	3.05657	3.58407	3.21503	3.59223	2.44036	2.04049	2.02454	1.558	2.7325	-0.651372	2.66484	+	P_G	9	1	1	18.6	3.9	3.9	44.348	0	178.84	4865300000	128	1.30505	-1.2672	-2.2336	Q58FF8	Q58FF8	Putative heat shock protein HSP 90-beta 2	HSP90AB2P
-0.582669	-3.52848	-1.90701	-0.529549	-0.925911	-0.657629	1.30362	0.476719	1.60469	0.372553	0.471879	-1.30134	+	P_G	5	5	5	29.6	29.6	29.6	33.964	0	23.496	449410000	14	1.80173	1.84323	2.90177	Q5BJH7-3;Q5BJH7;Q5BJH7-4;Q5BJH7-5;Q5BJH7-6;K7ERQ0;K7ERY2;K7EPQ7;Q5BJH7-2;K7EJQ6	Q5BJH7-3;Q5BJH7;Q5BJH7-4;Q5BJH7-5;Q5BJH7-6;K7ERQ0;K7ERY2	Protein YIF1B	YIF1B
-4.46092	-5.92415	-5.72442	-3.92032	-5.61028	-5.07335	-5.63831	-0.355928	-1.14611	-1.39342	-2.18564	-0.0408528	+	P_G	3	3	3	6.5	6.5	6.5	51.233	0.00117	3.5266	130950000	3	2.41139	3.32553	3.73505	Q5JTV1;Q9UKD1	Q5JTV1;Q9UKD1	Glucocorticoid modulatory element-binding protein 2	GMEB2
3.0678	2.30977	2.5647	0.815669	2.38493	3.61325	-0.367899	-0.334126	2.23584	1.41212	0.886971	0.157746	+	P_G	24	24	24	31	31	31	107.34	0	116.34	11352000000	89	1.97315	-1.79424	-3.13291	Q5JTZ9;A0A087WTZ2;Q9H2T7	Q5JTZ9	Alanine--tRNA ligase, mitochondrial	AARS2
-5.72145	-5.28902	-5.81877	-3.0999	-4.87061	-5.15153	-1.146	-2.1107	-1.20864	-4.83839	-4.21276	-0.946225	+	P_G	17	14	14	32.3	28.8	28.8	82.364	0	82.158	936530000	30	2.03351	2.58143	3.21473	Q5JVZ5;Q96JJ3;Q96JJ3-3;Q5JVZ4;Q5JW01;H0YCM7;Q5JVZ8	Q5JVZ5;Q96JJ3;Q96JJ3-3	Engulfment and cell motility protein 2	ELMO2
-3.86215	-3.40334	-3.7777	-2.45665	-3.97124	-3.79206	-0.532207	1.16095	1.62597	-3.00812	-1.43502	-3.19789	+	P_G	10	10	10	10.9	10.9	10.9	81.514	0	37.763	1164200000	17	1.92213	2.64613	3.06395	Q5KU26	Q5KU26	Collectin-12	COLEC12
0.548202	-0.349495	-0.527192	0.158375	-0.798547	-0.589113	1.03552	2.80663	2.35755	1.01284	1.79792	1.48744	+	P_G	3	3	3	2.2	2.2	2.2	127.14	0.0092582	1.9507	10793000000	4	3.619	2.00928	5.56085	Q5M9N0;Q5M9N0-3;Q5M9N0-2	Q5M9N0;Q5M9N0-3;Q5M9N0-2	Coiled-coil domain-containing protein 158	CCDC158
-3.49458	1.02806	-1.33668	-1.44334	-0.0710341	-1.41845	-1.9259	-5.64213	-6.52947	-1.44099	-3.38117	-5.45383	+	P_G	6	6	6	21.2	21.2	21.2	38.121	0	22.772	389330000	9	1.69673	-2.93958	-2.76076	Q5MNZ6;I3L4S6;I3L4L8;I3L1D0;I3L3A5	Q5MNZ6;I3L4S6	WD repeat domain phosphoinositide-interacting protein 3	WDR45B
-4.0952	0.667753	1.82797	1.8108	0.457126	-3.93673	-4.96713	-2.40072	-4.40405	-4.77109	-1.37261	-5.22067	+	P_G	6	6	6	31.6	31.6	31.6	32.41	0	34.192	589100000	17	1.54539	-3.31133	-2.55771	Q5SRE7;Q5SRE7-2;X6RJK6;G5E9M0;Q5SRE7-3;H7C3M4;X6RFQ9;X6RCI6;H7C2Q0	Q5SRE7;Q5SRE7-2;X6RJK6	Phytanoyl-CoA dioxygenase domain-containing protein 1	PHYHD1
-0.838888	-0.311238	-0.713647	0.378818	0.203048	0.0984462	-0.900134	-1.54842	-2.33106	-0.69854	-1.93192	-1.22059	+	P_G	14	14	14	26.9	26.9	26.9	79.322	0	47.627	1556700000	39	2.45461	-1.2412	-3.79567	Q5SY16	Q5SY16	Polynucleotide 5-hydroxyl-kinase NOL9	NOL9
2.68252	2.45644	2.42688	3.14802	2.50671	2.3118	1.75451	1.64029	-2.18041	1.67751	0.7342	2.01231	+	P_G	5	5	5	46.5	46.5	46.5	11.909	0	25.057	1392600000	46	1.50075	-1.64899	-2.49775	Q5TAQ0;V5IRT4;Q9BRT2	Q5TAQ0;V5IRT4;Q9BRT2	Ubiquinol-cytochrome-c reductase complex assembly factor 2	UQCC2
-4.69056	-5.43598	-7.31599	-7.40852	-6.75346	-5.53099	-3.39378	-3.47192	-2.55825	-6.16411	-5.35634	-4.85044	+	P_G	27	27	27	7.2	7.2	7.2	489.05	0	66.925	680560000	35	1.58295	1.89011	2.60813	Q5THJ4-2;Q5THJ4;H3BLS7	Q5THJ4-2;Q5THJ4;H3BLS7	Vacuolar protein sorting-associated protein 13D	VPS13D
-2.42518	-3.66168	-4.20364	-2.82357	-4.82269	-2.28411	-2.61893	-0.00165914	0.744048	-2.35235	-1.31186	-1.12792	+	P_G	3	3	0	1.8	1.8	0	236.88	0.00014468	5.8214	1321400000	29	2.11943	2.2587	3.33172	Q5THK1-4;Q5THK1;Q5THK1-3;C9J9V0;H7C1B0;H3BLU3	Q5THK1-4;Q5THK1;Q5THK1-3	Protein PRR14L	PRR14L
-3.95445	-1.91555	-3.52814	-3.9215	-4.09093	-3.56381	-6.56595	-6.54866	-6.1	-6.02385	-3.59279	-4.94414	+	P_G	11	11	7	7.5	7.5	4.6	200.07	0	20.05	560890000	18	2.38758	-2.1335	-3.70177	Q5VW36	Q5VW36	Focadhesin	FOCAD
2.48503	2.24594	0.0920202	4.06511	1.1467	1.76129	2.33144	2.40746	6.60326	7.07124	8.43568	6.9388	+	P_G	9	9	9	7	7	7	159.48	0.00017224	11.713	79300000000	25	1.9242	3.6653	3.06674	Q6BDS2;H7C1J4	Q6BDS2;H7C1J4	UHRF1-binding protein 1	UHRF1BP1
-3.1571	-5.35496	-4.30649	-2.01496	-3.92763	-6.28009	-3.77196	2.37479	-0.582955	0.119146	-4.67867	1.02172	+	P_G	7	7	7	22.3	22.3	22.3	39.826	0	23.903	1106600000	11	1.52359	3.25389	2.52843	Q6FHJ7;C9JMJ2	Q6FHJ7	Secreted frizzled-related protein 4	SFRP4
-0.670178	0.843261	-1.74888	-1.24924	0.0941381	2.40023	-3.90492	-2.4316	-5.21665	-0.499605	-0.364296	-2.78927	+	P_G	11	11	11	49.6	49.6	49.6	27.248	0	23.94	1008900000	22	1.50165	-2.47928	-2.49896	Q6IQ22	Q6IQ22	Ras-related protein Rab-12	RAB12
-3.29823	-4.08281	-6.63489	-5.00986	-5.96741	-3.82594	-5.96774	-7.10515	-6.18421	-5.74477	-5.3988	-6.71829	+	P_G	4	4	4	10.2	10.2	10.2	61.503	0.00014769	6.4419	88438000	9	1.38377	-1.3833	-2.34018	Q6N075-2;F8VV69;Q6N075	Q6N075-2;F8VV69;Q6N075	Molybdate-anion transporter	MFSD5
4.15213	3.42248	3.92328	4.56726	2.78703	3.69971	3.507	6.1988	7.16264	4.96049	5.61993	5.09764	+	P_G	13	13	13	32.1	32.1	32.1	43.476	0	318.26	24298000000	300	1.8389	1.66577	2.95175	Q6NZI2;Q6NZI2-2;Q6NZI2-3	Q6NZI2;Q6NZI2-2	Polymerase I and transcript release factor	PTRF
-4.37883	-4.79766	-3.58311	-5.23824	1.96363	-3.10834	0.547928	-0.748911	0.727983	0.707258	-0.382598	-0.646789	+	P_G	24	24	24	30.7	30.7	30.7	110.46	0	42.318	2314500000	57	1.79254	3.22457	2.88941	Q6P179;Q6P179-3;D6RGW0;Q6P179-2;Q6P179-4;H0Y9X9;H0YAL8	Q6P179;Q6P179-3;D6RGW0;Q6P179-2	Endoplasmic reticulum aminopeptidase 2	ERAP2
-0.0536266	-0.644703	-0.764064	0.407438	-1.24925	-2.18156	-7.43255	-5.35717	-5.98301	-1.0918	-4.45748	-0.678947	+	P_G	18	18	18	28.9	28.9	28.9	70.441	0	25.606	1520400000	36	1.81303	-3.4192	-2.91695	Q6PCE3	Q6PCE3	Glucose 1,6-bisphosphate synthase	PGM2L1
1.97809	3.37995	2.56269	-2.08943	0.903214	2.83181	4.94404	4.86399	4.62237	3.74509	3.39069	3.57457	+	P_G	10	10	10	10.4	10.4	10.4	133.94	0.00017153	11.463	38593000000	20	1.88378	2.59573	3.0122	Q6PIJ6;Q6PIJ6-2;Q6PIJ6-3	Q6PIJ6;Q6PIJ6-2;Q6PIJ6-3	F-box only protein 38	FBXO38
-3.5191	-5.57207	-5.0097	-4.30069	-6.09355	-4.65603	-3.05771	-0.754928	-2.66755	-4.76951	1.74564	-4.30719	+	P_G	2	2	2	4.8	4.8	4.8	62.7	0.0001473	6.3447	287240000	3	1.43467	2.55665	2.40885	Q6UVY6-2;Q6UVY6	Q6UVY6-2;Q6UVY6	DBH-like monooxygenase protein 1	MOXD1
2.30498	2.66385	2.88461	4.53287	3.45261	2.21629	-0.197187	-3.78456	-1.66026	1.73896	-2.69941	3.0098	+	P_G	2	2	2	32.3	32.3	32.3	10.081	0	185.17	1601200000	9	2.02337	-3.60798	-3.20096	Q6UW78	Q6UW78	Ubiquinol-cytochrome-c reductase complex assembly factor 3	UQCC3
-0.498098	-1.60587	-1.32867	-0.643414	-2.51184	-0.711994	-1.19829	0.132769	1.2367	0.480248	0.210612	-0.462213	+	P_G	35	35	13	41.5	41.5	16	116.53	0	192	4217900000	94	1.71212	1.28329	2.78142	Q6WCQ1;Q6WCQ1-2;Q6WCQ1-3;J3KSW8;H7C3G6;J3QRL2;J3KSK7;K7EL39;K7EJ14;A8MZF8	Q6WCQ1;Q6WCQ1-2;Q6WCQ1-3;J3KSW8	Myosin phosphatase Rho-interacting protein	MPRIP
2.40619	3.20735	1.67039	4.21231	0.669275	1.75253	-1.61189	1.55663	-5.58501	-1.19578	-0.851638	-1.93204	+	P_G	23	23	23	60.2	60.2	60.2	57.578	0	293.29	7741700000	149	2.35545	-3.92296	-3.65696	Q6XQN6;G5E977;Q6XQN6-2;C9J8U2;Q6XQN6-3;H0YF31;A0A087WUT5;H0YDA6	Q6XQN6;G5E977;Q6XQN6-2;C9J8U2;Q6XQN6-3	Nicotinate phosphoribosyltransferase	NAPRT
1.20108	3.043	2.22069	0.900933	1.94247	2.40362	3.20809	1.96122	2.83713	2.82192	2.97383	2.82738	+	P_G	21	21	21	58.9	58.9	58.9	45.394	0	136.44	9464300000	211	1.30637	0.819632	2.23539	Q6YN16;Q6YN16-2	Q6YN16;Q6YN16-2	Hydroxysteroid dehydrogenase-like protein 2	HSDL2
6.95308	5.52121	6.6216	6.99319	6.71688	5.90014	7.02128	8.92077	8.79928	7.40888	8.07648	8.56912	+	P_G	32	32	0	62.6	62.6	0	37.452	0	323.31	211450000000	742	2.73105	1.68162	4.19012	Q6ZN40	Q6ZN40		TPM1
-4.59799	-3.47054	-7.50165	-4.50681	-6.01883	-5.72866	-5.2206	-2.50474	-2.80528	-3.26717	-1.60401	-2.3734	+	P_G	2	2	2	6.4	6.4	6.4	40.666	0.0014066	3.2291	71027000	2	1.91479	2.34154	3.05403	Q6ZSC3	Q6ZSC3	RNA-binding protein 43	RBM43
0.473438	1.76601	0.00885241	0.470216	0.49109	1.14123	1.48429	1.75049	2.64897	0.955495	1.29692	1.8649	+	P_G	3	3	3	8.4	8.4	8.4	49.68	0.00014057	5.1596	1980100000	17	1.65411	0.941703	2.70359	Q6ZUT6-4;Q6ZUT6;Q6ZUT6-2;H0YM82;Q6ZUT6-3	Q6ZUT6-4;Q6ZUT6;Q6ZUT6-2	Uncharacterized protein C15orf52	C15orf52
-3.44012	-1.88605	-2.15949	-5.04763	-2.17632	-2.60367	-1.14348	-0.048117	-0.454692	-1.40499	-1.82195	-2.99487	+	P_G	14	14	14	18.2	18.2	18.2	103.88	0	58.332	1153700000	38	1.45309	1.5742	2.43365	Q6ZXV5-2;Q6ZXV5;F8VRY4;F8W044	Q6ZXV5-2;Q6ZXV5	Transmembrane and TPR repeat-containing protein 3	TMTC3
0.2169	-0.0220267	-0.683527	0.182169	-0.369614	0.325605	-0.961588	-1.27244	0.124985	-1.18376	-0.787235	-0.76037	+	P_G	89	89	89	32.1	32.1	32.1	417.27	0	320.88	10898000000	234	1.78642	-0.748319	-2.88119	Q709C8-3;Q709C8;Q709C8-4;Q709C8-2	Q709C8-3;Q709C8;Q709C8-4;Q709C8-2	Vacuolar protein sorting-associated protein 13C	VPS13C
-7.61387	-4.38764	-5.95507	-6.65721	-6.10188	-6.83752	-5.84622	-4.35262	-3.55662	-4.28297	-4.26599	-4.80006	+	P_G	10	10	10	3.2	3.2	3.2	404.23	0	12.528	379090000	16	2.02567	1.74145	3.20409	Q70CQ2;Q70CQ2-3;Q70CQ2-2;H7C183	Q70CQ2;Q70CQ2-3;Q70CQ2-2	Ubiquitin carboxyl-terminal hydrolase 34	USP34
3.24928	1.95094	0.125317	-0.318662	0.910163	1.87129	3.78118	3.5913	4.60924	1.0888	3.55554	2.46471	+	P_G	18	18	14	49.3	49.3	39	43.083	0	112.24	8485500000	116	1.54374	1.88374	2.5555	Q70UQ0-4	Q70UQ0-4	Inhibitor of nuclear factor kappa-B kinase-interacting protein	IKBIP
-3.15226	-3.1062	-3.00315	-3.30909	-3.26105	-2.34522	-3.35439	-2.46666	-0.49832	-1.99715	-0.354896	-1.8744	+	P_G	11	11	11	12.2	12.2	12.2	111.11	0	42.292	548420000	16	1.56093	1.27186	2.57858	Q75QN2-2;Q75QN2;H0YBS1;J3KNV5;E5RIN8;E5RG48;E5RJL5;H0YC12;E5RJF0;H0YBQ1	Q75QN2-2;Q75QN2;H0YBS1;J3KNV5	Integrator complex subunit 8	INTS8
3.70748	-0.132569	2.34188	5.96644	5.24097	5.86192	-0.744353	0.39531	-0.15173	0.228533	-0.606963	4.11844	+	P_G	13	13	13	64.9	64.9	64.9	32.054	0	309.18	10167000000	168	1.6423	-3.29115	-2.68775	Q7L266;Q7L266-2;A0A087WUG3;E9PJK6;A0A087WZI5	Q7L266;Q7L266-2	Isoaspartyl peptidase/L-asparaginase;Isoaspartyl peptidase/L-asparaginase alpha chain;Isoaspartyl peptidase/L-asparaginase beta chain	ASRGL1
2.23852	1.64968	1.77772	2.78762	2.23904	1.11899	0.841629	1.59261	1.09869	1.29171	-1.06457	0.255967	+	P_G	17	17	17	48.1	48.1	48.1	42.502	0	201.47	4561800000	130	1.75088	-1.29926	-2.83344	Q7L2H7;Q7L2H7-2;J3KNJ2;H0YCQ8;E9PN86;E9PRY0;E9PRI2;E7ESM3	Q7L2H7;Q7L2H7-2;J3KNJ2	Eukaryotic translation initiation factor 3 subunit M	EIF3M
0.373399	-1.08463	-1.54285	-0.735148	-1.20773	0.364083	1.08244	0.42824	1.33284	0.745469	-0.350709	1.11226	+	P_G	21	21	21	53.3	53.3	53.3	58.572	0	77.312	2206800000	86	2.06202	1.3639	3.25348	Q7Z4H8;Q7Z4H8-2;Q7Z4H8-3;H0YEM3	Q7Z4H8;Q7Z4H8-2;Q7Z4H8-3	KDEL motif-containing protein 2	KDELC2
-3.84049	-4.79453	-5.00817	-5.56569	-4.25272	-2.95496	0.0229716	-0.335166	1.14434	-1.3039	-3.89597	-0.47221	+	P_G	16	16	16	30.8	30.8	30.8	68.975	0	39.939	1290000000	56	2.96029	3.59611	4.52742	Q7Z5L7;Q7Z5L7-2;Q7Z5L7-3;Q7Z5L7-4	Q7Z5L7;Q7Z5L7-2;Q7Z5L7-3;Q7Z5L7-4	Podocan	PODN
-3.1465	-6.18483	-4.99876	-5.59084	-5.14141	-7.85427	-1.15441	-3.1633	0.535765	-5.73252	-1.01027	-4.38718	+	P_G	8	8	8	18.4	18.4	18.4	58.731	0	19.292	456910000	7	1.58492	3.00078	2.61077	Q7Z7A4-2;Q7Z7A4;E9PD56;H7BYG4;Q7Z7A4-6;Q7Z7A4-4;Q7Z7A4-5;Q7Z7A4-7;H7C4V0;Q7Z7A4-3;F8WDF7;U3KQS4;F8WAW8;C9IYJ2;Q96I76	Q7Z7A4-2;Q7Z7A4;E9PD56;H7BYG4;Q7Z7A4-6;Q7Z7A4-4;Q7Z7A4-5;Q7Z7A4-7	PX domain-containing protein kinase-like protein	PXK
2.80288	2.75726	4.44832	1.48112	3.09499	3.39908	4.4482	3.71275	3.68416	5.08958	3.36043	4.26558	+	P_G	23	23	23	42.1	42.1	42.1	63.836	0	323.31	16192000000	306	1.37259	1.09617	2.32507	Q86UE4;E5RJU9;H0YBJ8;H0YB56;H0YBE0	Q86UE4;E5RJU9	Protein LYRIC	MTDH
2.83765	1.92108	2.88192	3.43613	3.72779	1.61414	3.73444	3.13456	3.76961	4.24619	2.94271	3.97739	+	P_G	72	72	71	55.9	55.9	55.9	156.27	0	323.31	44398000000	642	1.33459	0.897699	2.27366	Q86UP2;Q86UP2-4;Q86UP2-2;Q86UP2-3;G3V4Y7;B7Z6P3;G3V5P0;H0YJZ8;G3V5G2;H0YJP2;H0YJV5	Q86UP2;Q86UP2-4;Q86UP2-2;Q86UP2-3	Kinectin	KTN1
-1.10072	0.192377	1.08256	-0.594381	0.208343	-6.0024	-4.42755	-5.11608	-4.68623	-5.21115	-4.95446	-4.32918	+	P_G	5	5	5	45.3	45.3	45.3	15.876	0	32.904	395420000	10	2.29502	-3.75174	-3.57308	Q86WQ0;Q86WQ0-2;U3KQ53;F5H0B6	Q86WQ0;Q86WQ0-2;U3KQ53	Nuclear receptor 2C2-associated protein	NR2C2AP
2.15848	3.12398	2.27032	3.90664	1.76961	2.28774	2.31632	1.44643	2.2766	1.64762	1.11953	0.17209	+	P_G	6	6	6	57.4	57.4	57.4	14.852	0	38.822	1693000000	44	1.41544	-1.0897	-2.38292	Q86Y39;K7EQ77;K7EK78;K7EP35;K7EMT4;Q86Y39-2;K7ELJ0	Q86Y39;K7EQ77;K7EK78;K7EP35;K7EMT4;Q86Y39-2	NADH dehydrogenase [ubiquinone] 1 alpha subcomplex subunit 11	NDUFA11
1.87237	3.70001	1.60294	2.04023	2.41327	2.85935	3.34435	3.86963	4.59258	2.54127	3.09657	3.56724	+	P_G	11	11	11	54.7	54.7	54.7	31.642	0	170.56	6324500000	80	1.5519	1.08724	2.56645	Q86Y82;B1AJQ6	Q86Y82;B1AJQ6	Syntaxin-12	STX12
-3.67066	-3.52861	-3.9734	-2.82284	-2.94572	-5.49914	-3.72271	-6.99158	-5.31458	-5.77466	-4.39135	-4.69428	+	P_G	9	9	9	28.3	28.3	28.3	44.128	0.00016661	10.319	278030000	14	1.34991	-1.40813	-2.29441	Q86YH6;Q86YH6-2;Q5JRD6	Q86YH6	Decaprenyl-diphosphate synthase subunit 2	PDSS2
-3.76911	-4.24392	-5.58061	-4.11354	-4.46833	-4.88583	-5.41064	-3.2884	-2.07434	-1.36179	-2.93424	-2.57995	+	P_G	5	4	3	16.4	12.3	9.1	45.02	0.00015058	6.9884	189990000	8	1.51436	1.56866	2.51603	Q8IUX4;A0A087WX48;Q9HC16-3;Q8IUX4-2;Q8IUX4-3	Q8IUX4	DNA dC->dU-editing enzyme APOBEC-3F	APOBEC3F
3.4731	1.78057	2.63953	1.84257	1.85968	3.27072	3.56465	4.61233	3.97906	3.53372	3.27036	4.92645	+	P_G	32	32	10	32.6	32.6	9.8	130.93	0	323.31	35959000000	367	2.35083	1.5034	3.65055	Q8IUX7;H7C0W8;H7C1J5;H7C4B5;H7C391;C9JLQ8;H7C3D7	Q8IUX7	Adipocyte enhancer-binding protein 1	AEBP1
3.46767	0.346641	0.717486	3.20429	0.613701	2.16867	3.52629	2.79865	3.55223	3.73002	3.75612	2.67761	+	P_G	12	12	12	26.7	26.7	26.7	54.705	0	44.928	5837000000	92	1.61934	1.58708	2.65695	Q8IV08;M0QZI4;M0R1F7;M0R3G9;M0R2W7;E2QRG1	Q8IV08;M0QZI4	Phospholipase D3	PLD3
-4.21786	-3.22805	-2.78652	-3.84922	-2.72	-4.21474	-3.50465	-1.43619	-1.38767	0.447931	-0.111799	-2.75233	+	P_G	57	56	56	26.3	25.9	25.9	605.64	0	157.5	5248100000	102	1.89824	2.04528	3.0317	Q8IVF2-3;Q8IVF2;Q8IVF2-2	Q8IVF2-3;Q8IVF2	Protein AHNAK2	AHNAK2
3.74103	-5.93855	1.34763	-5.63222	0.101075	-2.69756	4.62885	4.25005	0.118616	0.997869	3.36394	1.80948	+	P_G	9	8	8	16.1	15	15	80.984	0	22.866	20331000000	8	1.34972	4.04124	2.29415	Q8IVL5;Q8IVL5-2;C9JSL4;C9J313	Q8IVL5;Q8IVL5-2	Prolyl 3-hydroxylase 2	LEPREL1
-1.54102	-2.88496	-1.78466	-3.33715	-2.92431	-4.1446	0.90228	1.9102	1.49449	-2.19376	-2.48601	-0.0884279	+	P_G	16	16	16	27.9	27.9	27.9	81.836	0	123.39	2168600000	72	1.96115	2.69258	3.11668	Q8IVL6;Q8IVL6-2	Q8IVL6;Q8IVL6-2	Prolyl 3-hydroxylase 3	LEPREL2
-1.72048	-0.489	-2.43126	-1.30019	-1.07864	-0.916269	-0.0911919	-3.46837	-4.98423	-3.05629	-3.10946	-2.74094	+	P_G	20	20	20	30.7	30.7	30.7	94.498	0	90.889	1429100000	54	1.31407	-1.58577	-2.24584	Q8IWA0	Q8IWA0	WD repeat-containing protein 75	WDR75
1.12664	0.776668	1.60468	1.20283	1.26124	1.146	1.62971	2.03987	1.72841	1.68339	2.11618	1.56558	+	P_G	16	16	16	46.8	46.8	46.8	46.323	0	73.348	4481200000	81	2.77015	0.60751	4.24695	Q8IWB7;C9JJ54	Q8IWB7;C9JJ54	WD repeat and FYVE domain-containing protein 1	WDFY1
-0.0154792	0.518042	0.809863	1.8806	1.01939	1.95685	1.03354	-0.524058	0.45688	0.586342	-0.865148	-0.528865	+	P_G	13	12	12	34.3	32.5	32.5	68.117	0	103.85	2296700000	61	1.32291	-1.00176	-2.25783	Q8IXI1;H3BST5;I3L2C6;Q8IXI1-2;H3BUX4;H3BU27;H3BMP9;H3BVI5	Q8IXI1;H3BST5	Mitochondrial Rho GTPase 2	RHOT2
-3.60295	-2.86929	-3.63531	-2.32381	-5.87758	-2.95943	-1.77111	-0.292749	0.241135	-2.5709	-0.977753	-1.65751	+	P_G	12	12	11	39.8	39.8	36	43.182	0	36.408	492610000	17	2.30801	2.37324	3.59108	Q8IXJ6;Q8IXJ6-2;Q8IXJ6-3;A0A087WYM3;Q8IXJ6-4;E7EWX6;Q8IXJ6-5;B5MCS1;F8WCF4;C9JZQ0;C9JR33;C9J3U7;F8WF57;F8WDM4	Q8IXJ6;Q8IXJ6-2;Q8IXJ6-3;A0A087WYM3;Q8IXJ6-4;E7EWX6;Q8IXJ6-5	NAD-dependent protein deacetylase sirtuin-2	SIRT2
-0.381865	-1.21622	0.378489	0.83895	1.34175	1.86954	1.0033	-0.403191	-3.82212	-2.17943	-3.5196	-1.32623	+	P_G	22	22	22	39.8	39.8	39.8	83.069	0	151.01	3028900000	82	1.47061	-2.17965	-2.45722	Q8IYQ7	Q8IYQ7	Threonine synthase-like 1	THNSL1
0.352392	-1.0164	0.223924	1.16858	-0.279897	0.186417	-4.02922	-1.86061	-3.94312	-1.92992	-3.00427	0.08183	+	P_G	12	12	12	33.3	33.3	33.3	47.776	0	33.708	1571700000	30	2.3508	-2.55339	-3.65051	Q8IYS1	Q8IYS1	Peptidase M20 domain-containing protein 2	PM20D2
1.05637	0.697998	0.0371116	0.0441152	-1.71095	0.600214	1.95589	1.06032	1.4261	0.517263	0.858253	1.06565	+	P_G	9	9	9	16.4	16.4	16.4	69.156	0	29.589	2088000000	25	1.34587	1.02644	2.28894	Q8IYS2;Q8IYS2-2	Q8IYS2;Q8IYS2-2	Uncharacterized protein KIAA2013	KIAA2013
-0.817631	-3.47869	-2.88524	-4.173	-3.32518	-2.63493	-1.06466	-0.0802387	-2.59601	-1.02504	0.890168	-0.390157	+	P_G	11	11	10	21.5	21.5	19.5	67.618	0	35.11	742690000	26	2.06394	2.17479	3.2561	Q8IZ07;S4R3D2;H0YIN8;F8W150;S4R3U2;Q6ZTN6-2	Q8IZ07;S4R3D2;H0YIN8	Ankyrin repeat domain-containing protein 13A	ANKRD13A
-3.30669	-5.0434	-7.24658	-2.02772	-6.65794	-2.16671	-1.87044	-1.12548	-0.997484	-2.95709	-1.97526	-1.97471	+	P_G	9	9	9	16.1	16.1	16.1	85.466	0	13.503	1018300000	8	1.64088	2.59143	2.68584	Q8IZ52;Q8IZ52-4;Q8IZ52-2;F8W6H2	Q8IZ52;Q8IZ52-4;Q8IZ52-2	Chondroitin sulfate synthase 2	CHPF
1.52124	2.04142	2.93495	2.3824	1.99442	1.9144	1.15913	1.4467	-0.0761358	1.68506	0.0656965	0.81728	+	P_G	23	23	23	32.7	32.7	32.7	119.7	0	192.74	7169300000	112	2.32328	-1.28185	-3.61225	Q8IZL8;C9JFV4;E7EV54;I3L445;I3L4P1;I3L1P4;I3L4M7	Q8IZL8;C9JFV4;E7EV54	Proline-, glutamic acid- and leucine-rich protein 1	PELP1
-4.71999	-0.61808	-1.54447	-3.31476	-2.26233	0.319581	-6.17301	-4.75374	-3.03395	-6.70914	-4.51079	-2.55932	+	P_G	7	7	7	8	8	8	91.882	0	15.36	382600000	8	1.5686	-2.59998	-2.58887	Q8N271;Q8N271-2;Q8N271-3;F8WDW5	Q8N271;Q8N271-2	Prominin-2	PROM2
-0.665915	-0.614336	-1.42196	0.857847	0.0607847	2.99313	-2.14421	-5.33715	-1.90747	-1.45943	-0.950098	-0.638936	+	P_G	15	15	15	28.2	28.2	28.2	63.067	0	27.702	1757000000	32	1.43695	-2.27447	-2.41191	Q8N2H3	Q8N2H3	Pyridine nucleotide-disulfide oxidoreductase domain-containing protein 2	PYROXD2
-1.25868	1.51179	0.58011	-0.241175	0.8305	2.05503	-2.42809	-3.75663	-1.80228	0.27196	-2.88948	-2.64145	+	P_G	7	7	7	22.8	22.8	22.8	40.14	0	41.644	1052200000	45	2.4219	-2.78726	-3.74976	Q8N4Q0;Q8N4Q0-2;J3KTQ8	Q8N4Q0;Q8N4Q0-2	Zinc-binding alcohol dehydrogenase domain-containing protein 2	ZADH2
2.6989	2.86056	0.825788	1.69619	2.57797	3.31282	0.494858	-3.3752	-4.81024	1.94079	-0.943731	-6.01355	+	P_G	8	8	8	41.4	41.4	41.4	25.301	0	72.419	2180700000	42	2.13422	-4.44655	-3.35193	Q8N4T8;Q8N4T8-2;H0Y962;D6RAV8;D6RJF4;D6RGF2	Q8N4T8;Q8N4T8-2;H0Y962	Carbonyl reductase family member 4	CBR4
-0.792375	-4.50984	-0.870976	-0.489056	-0.583928	-5.33293	-4.7063	-5.51885	-3.92394	-4.49149	-4.91416	-5.52532	+	P_G	3	3	3	25.2	25.2	25.2	17.665	0.00014138	5.3046	157370000	5	1.82865	-2.75016	-2.93796	Q8N668-2;Q8N668;H7C169;E9PE85	Q8N668-2;Q8N668	COMM domain-containing protein 1	COMMD1
0.378497	0.141894	0.145884	0.574352	0.763015	0.50181	-1.56068	-1.10646	-0.95297	0.606459	-0.248769	0.516252	+	P_G	11	11	11	26.3	26.3	26.3	37.476	0	55.403	1433000000	24	1.3609	-0.875269	-2.30928	Q8NAV1	Q8NAV1	Pre-mRNA-splicing factor 38A	PRPF38A
-3.31586	-4.24078	-4.73114	-4.63234	-5.59844	-4.15505	-3.43939	-3.42698	-2.62334	-3.62876	-2.02453	-3.96226	+	P_G	6	6	6	1.9	1.9	1.9	492.62	0.00015295	7.4456	1478400000	14	1.84773	1.26139	2.96365	Q8NCM8;Q8NCM8-2	Q8NCM8;Q8NCM8-2	Cytoplasmic dynein 2 heavy chain 1	DYNC2H1
0.346109	0.46489	0.811876	-2.5404	-0.208718	0.89535	2.9877	2.73159	3.69578	1.75305	2.3358	2.3022	+	P_G	11	10	10	32.3	30.2	30.2	51.263	0	72.084	3714800000	45	2.95074	2.67284	4.51316	Q8NFQ8	Q8NFQ8	Torsin-1A-interacting protein 2	TOR1AIP2
-0.974309	-2.24688	-2.18338	-1.44202	-1.37093	-1.72142	-2.67553	-4.8805	-3.24976	-2.44969	-5.54498	-1.54786	+	P_G	2	2	2	5.3	5.3	5.3	68.822	0.0023605	2.7831	337050000	2	1.61121	-1.7349	-2.64604	Q8NFY9;C9JAA6;C9J331;Q8NFY9-2	Q8NFY9;C9JAA6;C9J331;Q8NFY9-2	Kelch repeat and BTB domain-containing protein 8	KBTBD8
0.77264	2.50547	0.602654	2.35885	2.08989	1.81074	0.429128	1.20453	0.41629	0.567354	-0.410395	1.38279	+	P_G	14	14	14	28.3	28.3	28.3	71.949	0	56.863	2997200000	82	1.56166	-1.09175	-2.57955	Q8NI60;Q8NI60-3;Q8NI60-4;Q8NI60-2	Q8NI60;Q8NI60-3;Q8NI60-4	Atypical kinase ADCK3, mitochondrial	ADCK3
-5.00963	-3.51561	-3.76363	-2.42055	0.61822	-0.743667	-2.61115	2.18704	0.870202	2.0155	3.39769	0.695067	+	P_G	19	19	19	26.5	26.5	26.5	87.898	0	39.152	2821600000	24	1.85749	3.56487	2.97678	Q8TB22;Q8TB22-2;Q8TB22-3;Q8TB22-4;H0Y9M1;H0Y9W3	Q8TB22;Q8TB22-2;Q8TB22-3;Q8TB22-4	Spermatogenesis-associated protein 20	SPATA20
-4.54204	-2.77802	-2.11588	-2.20661	-1.12844	-2.07951	-4.19976	-3.93528	-3.8306	-5.4781	-2.20985	-5.58544	+	P_G	10	7	7	10.5	7.6	7.6	107.65	0	30.009	328610000	10	1.51118	-1.73142	-2.51176	Q8TB72-4;Q8TB72-3;Q8TB72-2;Q8TB72;C9JW01	Q8TB72-4;Q8TB72-3;Q8TB72-2;Q8TB72	Pumilio homolog 2	PUM2
-5.50134	1.13802	-0.610167	-2.65651	-3.49232	-1.06892	-4.42142	-6.88203	-4.37756	-6.10228	-3.65596	-5.54213	+	P_G	5	5	5	30.8	30.8	30.8	21.222	0	14.321	210830000	7	1.8007	-3.13169	-2.90037	Q8TBF2;Q8TBF2-3;Q8TBF2-8;J3QKK8;J3KRV9;J3KPF6;J3KPF5;Q8TBF2-4;Q8TBF2-2;Q8TBF2-5;Q8TBF2-7;Q8TBF2-6	Q8TBF2;Q8TBF2-3;Q8TBF2-8;J3QKK8;J3KRV9;J3KPF6;J3KPF5;Q8TBF2-4;Q8TBF2-2;Q8TBF2-5;Q8TBF2-7;Q8TBF2-6	Prostamide/prostaglandin F synthase	FAM213B
3.17851	3.42655	2.77507	2.58482	2.94251	4.06355	4.83637	3.45479	3.73901	3.333	4.29319	4.05649	+	P_G	11	11	7	39.3	39.3	24.5	35.386	0	120.44	9546100000	129	1.50203	0.790306	2.49947	Q8TC12;Q8TC12-2;G3V2G6;G3V234;Q8TC12-3;H0YIZ8;H0YJ46;Q96NR8	Q8TC12;Q8TC12-2;G3V2G6;G3V234;Q8TC12-3	Retinol dehydrogenase 11	RDH11
3.18361	3.49779	3.16286	3.48287	1.69247	2.74896	4.5619	3.49999	4.38079	3.94392	4.4466	3.95657	+	P_G	9	9	2	26	26	7.2	36.813	0	131.02	9089400000	130	2.33667	1.1702	3.63085	Q8TCT9-5;Q8TCT9;A0A075B6F6	Q8TCT9-5;Q8TCT9;A0A075B6F6	Minor histocompatibility antigen H13	HM13
0.719647	0.717176	-0.556813	0.0888561	0.664022	-0.283496	-0.997113	0.069667	-1.69929	0.283208	-0.860163	-0.840642	+	P_G	23	23	23	30.2	30.2	30.2	98.594	0	115.68	3043000000	50	1.41838	-0.898955	-2.38689	Q8TDD1;Q8TDD1-2;F8VRX4;H0YHH7;H0YHZ9	Q8TDD1;Q8TDD1-2	ATP-dependent RNA helicase DDX54	DDX54
1.31763	-0.234988	0.130898	-0.975166	-0.542555	-0.345526	-0.690819	1.74678	0.422933	2.84358	1.80001	2.05548	+	P_G	14	14	14	27	27	27	64.365	0	18.553	1712000000	19	1.43284	1.47128	2.40637	Q8TF66;Q8TF66-2	Q8TF66;Q8TF66-2	Leucine-rich repeat-containing protein 15	LRRC15
-5.02741	-2.74296	-2.81125	-5.43962	-4.23406	-5.18905	-4.56352	-0.444462	-2.13715	-2.68627	-2.34195	-1.9124	+	P_G	8	8	7	24.9	24.9	23.1	46.785	0.00017262	11.811	329760000	11	1.56373	1.8931	2.58233	Q8WU79;A0A087WV97;Q8WU79-2;Q8WU79-3;X6RCC3	Q8WU79;A0A087WV97;Q8WU79-2;Q8WU79-3;X6RCC3	Stromal membrane-associated protein 2	SMAP2
1.80818	0.318599	2.11212	0.209856	2.5735	-1.45793	1.42071	2.13153	3.71079	3.00833	2.45022	2.79065	+	P_G	10	10	10	21.8	21.8	21.8	66.186	0	19.72	6984600000	39	1.41487	1.65799	2.38216	Q8WUI4-10;Q8WUI4-3;Q8WUI4-4;Q8WUI4;Q8WUI4-7;Q8WUI4-6;Q8WUI4-5;J3KPH8;Q8WUI4-8;H0YH91;Q8WUI4-9;Q8WUI4-2;A0A087WYQ4;H0YI15	Q8WUI4-10;Q8WUI4-3;Q8WUI4-4;Q8WUI4;Q8WUI4-7;Q8WUI4-6;Q8WUI4-5;J3KPH8;Q8WUI4-8;H0YH91;Q8WUI4-9;Q8WUI4-2	Histone deacetylase 7;Histone deacetylase	HDAC7
-4.63975	-0.742803	-4.31876	-0.065292	-4.12436	-0.12302	-2.12126	-0.218815	0.326582	0.288402	1.89292	0.239097	+	P_G	7	7	7	24.9	24.9	24.9	39.542	0	16.532	668340000	14	1.33823	2.40349	2.2786	Q8WVM0	Q8WVM0	Dimethyladenosine transferase 1, mitochondrial	TFB1M
0.898878	0.865719	1.78303	0.426732	2.16502	1.41594	2.50754	2.03389	2.04496	2.70748	1.99352	2.3702	+	P_G	25	25	25	48.8	48.8	48.8	72.379	0	323.31	8124600000	180	2.23991	1.01705	3.49697	Q8WVM8;Q8WVM8-2;Q8WVM8-3;J3KNG4;G3V4I1;G3V5F3;G3V2M8;G3V3K9;G3V363;H0YJS6;H0YJY1;G3V5E2	Q8WVM8;Q8WVM8-2;Q8WVM8-3	Sec1 family domain-containing protein 1	SCFD1
-2.10207	-0.939295	-4.18785	-5.62785	-5.38008	-6.04914	-0.665406	-1.16852	-0.775872	-3.55877	-1.63874	-2.22928	+	P_G	8	7	7	16.5	14.5	14.5	63.054	0	15.358	854960000	10	1.48173	2.37495	2.47218	Q8WXF7-2;Q8WXF7;G3V5T4;H0YJ65	Q8WXF7-2;Q8WXF7	Atlastin-1	ATL1
0.52787	1.81306	-0.0369858	2.47484	0.354232	-0.0900538	3.39112	1.7182	2.39069	1.24787	3.4116	1.39296	+	P_G	3	3	2	17.1	17.1	14.3	27.835	0	149.27	1897000000	26	1.44507	1.41825	2.42285	Q8WY22	Q8WY22	BRI3-binding protein	BRI3BP
3.23456	3.10957	0.580224	2.24594	3.37071	3.59617	0.886568	-1.10194	1.13774	2.18803	-2.72515	-4.45535	+	P_G	8	8	8	37.5	37.5	37.5	26.973	0	50.102	3711800000	33	1.84035	-3.36788	-2.9537	Q92506	Q92506	Estradiol 17-beta-dehydrogenase 8	HSD17B8
4.74436	3.73491	3.54722	4.45829	4.15019	5.25642	4.81332	4.59645	4.64688	5.54081	6.30938	5.27737	+	P_G	6	6	6	36.2	36.2	36.2	22.487	0	115.51	13538000000	149	1.39319	0.882139	2.3529	Q92522	Q92522	Histone H1x	H1FX
0.0893197	-1.22599	0.0816583	-0.390593	-0.658207	-0.497525	0.821583	-0.389489	1.28466	2.00399	1.31263	-0.502235	+	P_G	18	18	15	29.6	29.6	26.1	83.829	0	53.562	5044200000	57	1.57715	1.18875	2.60034	Q92556;Q92556-3;Q92556-2;H7C0S6;H7C3P3;H7C0N5;C9JIW2;C9IZR8;C9J5X3;C9JB20	Q92556	Engulfment and cell motility protein 1	ELMO1
-4.65171	-4.98163	-4.14277	-6.75265	-4.27599	-5.41837	-3.62159	-5.08389	-1.92542	-2.80835	-3.60374	-2.66446	+	P_G	5	5	5	5.7	5.7	5.7	103.63	0.00015298	7.4479	468570000	5	1.84363	1.75261	2.95812	Q92562;Q5TCS5	Q92562	Polyphosphoinositide phosphatase	FIG4
-3.99186	-2.64932	-3.71216	-3.91493	-5.37855	-4.07164	-1.9349	-2.56223	-0.702966	-2.59178	0.102039	-2.21352	+	P_G	4	4	4	12.4	12.4	12.4	43.089	0.00016324	9.5541	224450000	10	2.60587	2.30252	4.00997	Q92604	Q92604	Acyl-CoA:lysophosphatidylglycerol acyltransferase 1	LPGAT1
-0.955311	-2.11523	-2.61978	-3.62785	-2.4999	-2.34797	-1.6107	0.69438	0.986054	-2.32213	1.09693	-1.04049	+	P_G	31	31	30	19.9	19.9	19.5	211.95	0	62.529	2386600000	51	1.76677	1.99501	2.85478	Q92608;E5RFJ0;E7ERW7;F6S220;Q92608-2;H0YB76	Q92608;E5RFJ0;E7ERW7	Dedicator of cytokinesis protein 2	DOCK2
-2.2089	-3.90249	-3.82789	-3.27546	-2.02184	-3.38485	-4.41834	-0.654522	0.423455	-1.76695	0.0463513	-1.42214	+	P_G	15	15	15	17.3	17.3	17.3	123.11	0	38.836	804240000	24	1.35752	1.80488	2.3047	Q92625;Q92625-2	Q92625	Ankyrin repeat and SAM domain-containing protein 1A	ANKS1A
0.949706	1.1071	1.02374	-0.608555	1.3565	0.41302	-0.641244	0.571004	-0.348027	-0.588357	-1.07023	0.0869186	+	P_G	32	32	32	38.6	38.6	38.6	90.954	0	98.292	10655000000	91	1.69427	-1.03857	-2.75746	Q93034;H0YCA0;E9PP19	Q93034	Cullin-5	CUL5
-4.86573	-4.88151	-6.86139	-4.69578	-7.45703	-6.58006	-5.37521	-3.34722	-5.07992	-4.83763	-3.70537	-3.75215	+	P_G	13	13	11	8	8	6.7	242.95	0	14.297	188750000	14	1.53819	1.54067	2.54805	Q93074-3;Q93074;Q93074-2;H7C191;H7C274	Q93074-3;Q93074;Q93074-2	Mediator of RNA polymerase II transcription subunit 12	MED12
-2.20858	-2.25319	-4.37857	-4.16921	-4.75224	-5.11701	-0.12271	-1.48174	1.00592	-4.7527	3.15189	-1.09103	+	P_G	20	12	12	24.1	15.4	15.4	109.13	0	23.948	1209200000	40	1.66757	3.26474	2.72164	Q93084-4;Q93084-2;Q93084-3;Q93084-7;Q93084;Q93084-6;Q93084-5	Q93084-4;Q93084-2;Q93084-3;Q93084-7;Q93084;Q93084-6;Q93084-5	Sarcoplasmic/endoplasmic reticulum calcium ATPase 3	ATP2A3
0.810126	-0.653017	1.93314	1.49495	0.0511008	1.49541	1.56966	4.66138	5.62336	1.79545	3.84068	2.31552	+	P_G	10	10	10	37.9	37.9	37.9	27.701	0	45.563	5148500000	84	1.94869	2.44572	3.09982	Q969G5;E9PIE3	Q969G5;E9PIE3	Protein kinase C delta-binding protein	PRKCDBP
2.26087	0.67484	2.74905	1.53689	2.12421	0.669843	2.63294	3.55423	4.78777	1.66861	3.62961	2.85022	+	P_G	7	7	7	37	37	37	18.795	0	21.283	4040100000	49	1.6659	1.51795	2.71941	Q969H8;M0QYN0;M0QXF7	Q969H8;M0QYN0;M0QXF7	Myeloid-derived growth factor	MYDGF
1.11113	2.44736	3.78283	2.43284	3.10083	3.58309	4.59775	3.23356	3.29435	3.68564	4.5927	3.63371	+	P_G	2	2	2	8.2	8.2	8.2	27.989	0.00016946	10.981	889760000	12	1.37766	1.0966	2.33192	Q969M3;Q969M3-3;E5RGR9;E5RHH4;Q969M3-2	Q969M3;Q969M3-3;E5RGR9;E5RHH4;Q969M3-2	Protein YIPF5;Protein YIPF	YIPF5
1.3743	1.0169	0.693818	0.847826	0.908462	1.0783	2.36124	1.15844	1.82116	1.51988	2.00369	1.27693	+	P_G	16	16	16	34.1	34.1	34.1	59.581	0	78.177	4089400000	82	2.13694	0.703622	3.35565	Q969N2-5;Q969N2;Q969N2-4;Q969N2-2;Q969N2-6;F6W983;Q969N2-3;B7Z7C5;H7C2Y2	Q969N2-5;Q969N2;Q969N2-4;Q969N2-2;Q969N2-6;F6W983	GPI transamidase component PIG-T	PIGT
-0.00792786	0.216829	0.288616	1.19334	1.20499	0.346249	1.44832	3.08892	2.35256	0.559926	2.19209	1.46184	+	P_G	10	10	10	45.8	45.8	45.8	24.915	0	19.71	2538800000	28	1.97141	1.31026	3.13055	Q96A35;X6RJ73;X6RHI2;X6RIR5	Q96A35;X6RJ73	39S ribosomal protein L24, mitochondrial	MRPL24
4.87741	4.52215	4.88664	4.88618	5.21383	4.67912	6.78764	5.68488	6.11007	5.71285	4.4905	5.82848	+	P_G	14	14	14	49.8	49.8	49.8	34.93	0	242.37	28144000000	310	1.79221	0.92485	2.88896	Q96AG4;I3L223	Q96AG4	Leucine-rich repeat-containing protein 59	LRRC59
1.45945	-0.0215291	0.754403	2.03222	0.714965	1.75776	1.4267	1.97607	1.94659	1.69477	2.01006	2.85134	+	P_G	20	20	20	31.6	31.6	31.6	77.683	0	72.34	5328000000	126	1.38886	0.868041	2.34706	Q96AQ6-2;Q96AQ6;Q96AQ6-3;Q5T173	Q96AQ6-2;Q96AQ6;Q96AQ6-3	Pre-B-cell leukemia transcription factor-interacting protein 1	PBXIP1
1.19344	0.341221	1.07163	0.450985	1.90449	1.03729	-0.616226	0.79963	-3.67934	-3.52716	-5.13238	0.105702	+	P_G	3	3	3	21.4	21.4	21.4	23.924	0	52.199	912350000	20	1.85344	-3.00814	-2.97133	Q96AT9-2;Q96AT9;C9J6A7;C9J9T0;C9IZU8;Q96AT9-5;Q96AT9-3;Q96AT9-4;F8WBT4;C9IYE8;E7ESZ6;C9J8S0;Q2QD12	Q96AT9-2;Q96AT9;C9J6A7;C9J9T0;C9IZU8;Q96AT9-5;Q96AT9-3;Q96AT9-4	Ribulose-phosphate 3-epimerase	RPE
4.49699	4.6382	3.5318	3.34284	3.80987	3.78209	3.7505	3.12293	1.36124	3.49626	0.559123	2.55933	+	P_G	13	13	13	51.3	51.3	51.3	32.236	0	83.772	9098200000	133	1.58443	-1.45874	-2.61011	Q96CN7;D6RGE2	Q96CN7;D6RGE2	Isochorismatase domain-containing protein 1	ISOC1
0.833297	0.337703	1.15558	-0.294493	0.231724	0.920636	-0.02222	-2.09103	-3.28304	-0.641808	-2.29906	-1.724	+	P_G	6	6	5	22.5	22.5	18.3	34.282	0.00014804	6.4936	676180000	12	2.71997	-2.2076	-4.17408	Q96CQ1;J3KQA4;Q96CQ1-3;Q96CQ1-4;D6RB26;D6RCF5;F6SDC8;Q96CQ1-2;D6R8Y3	Q96CQ1;J3KQA4;Q96CQ1-3;Q96CQ1-4	Solute carrier family 25 member 36	SLC25A36
-5.05797	-6.32478	-1.97283	-4.8787	-6.31965	-0.596072	1.74825	-1.702	-4.06796	-1.24753	0.190043	0.881358	+	P_G	1	1	1	10.7	10.7	10.7	13.238	0.0016512	3.1191	197540000	4	1.65336	3.49203	2.70258	Q96D05;Q96D05-2	Q96D05;Q96D05-2	Uncharacterized protein C10orf35	C10orf35
-4.26748	-4.9971	-4.21333	-5.86885	-4.88399	-5.33189	-4.70971	-1.48705	-3.21419	-2.21201	-4.88826	-3.8985	+	P_G	7	7	7	25.3	25.3	25.3	34.358	0.00015954	8.7876	216420000	7	1.49285	1.52549	2.48713	Q96E29-3;Q96E29-2;Q96E29;E5RIK9;E5RIY4	Q96E29-3;Q96E29-2;Q96E29;E5RIK9	Transcription termination factor 3, mitochondrial	MTERF3
-3.65952	-3.5087	-6.55316	-4.43708	-4.9684	-5.05349	-2.55825	-3.35384	-2.90806	-4.57936	-3.97624	-3.2941	+	P_G	6	6	6	11.1	11.1	11.1	81.68	0.00015929	8.7301	274990000	6	1.35492	1.25175	2.30118	Q96EB6;B0QZ35;E9PC49;Q96EB6-2	Q96EB6;B0QZ35;E9PC49;Q96EB6-2	NAD-dependent protein deacetylase sirtuin-1;SirtT1 75 kDa fragment	SIRT1
0.395257	1.17107	1.66537	1.12942	1.34116	2.02627	0.7165	0.215919	0.371517	1.23359	-0.700779	0.154676	+	P_G	12	12	12	46.9	46.9	46.9	39.648	0	147.73	2531500000	94	1.6964	-0.956188	-2.76032	Q96EE3;Q96EE3-1;K7ELV2;K7EP88;K7ENI5;K7EPZ5	Q96EE3;Q96EE3-1;K7ELV2;K7EP88;K7ENI5	Nucleoporin SEH1	SEH1L
0.660615	1.55492	1.77526	2.3096	2.10683	2.84261	1.23494	2.59391	-0.530942	-0.098637	-0.287367	-1.00068	+	P_G	14	14	2	37.1	37.1	2.7	52.488	0	82.807	3712900000	134	1.48989	-1.55643	-2.48315	Q96EY1;I3L1T6	Q96EY1	DnaJ homolog subfamily A member 3, mitochondrial	DNAJA3
-1.82302	0.385875	0.189792	-1.19983	1.30223	-3.30376	-2.06252	-1.20766	-4.74677	-1.4056	-3.73513	-4.36296	+	P_G	6	6	6	28	28	28	32.962	0	74.606	847310000	8	1.37377	-2.17865	-2.32667	Q96H79;Q96H79-2	Q96H79	Zinc finger CCCH-type antiviral protein 1-like	ZC3HAV1L
2.86095	3.28608	2.29688	0.556431	2.87925	2.53439	5.23277	2.62961	4.74208	3.04245	4.22815	3.30151	+	P_G	22	22	22	66.1	66.1	66.1	32.004	0	105.09	12450000000	112	1.52943	1.46043	2.53628	Q96HS1;Q96HS1-2;F5GXG4	Q96HS1;Q96HS1-2	Serine/threonine-protein phosphatase PGAM5, mitochondrial	PGAM5
-0.328426	1.45714	1.75249	2.763	2.81838	1.39392	0.332478	-0.00294307	-1.0326	0.497111	-0.442337	0.168745	+	P_G	10	10	10	24.5	24.5	24.5	54.089	0	156.51	2856800000	56	2.08653	-1.72267	-3.28685	Q96I59;E9PRK2;H0YEL9;Q96I59-2;H0YE96	Q96I59;E9PRK2	Probable asparagine--tRNA ligase, mitochondrial	NARS2
-4.52726	-4.49215	-3.51363	-3.99302	-4.8396	-3.50404	-1.76201	-0.314598	-0.883088	-2.48487	-3.7262	-1.82481	+	P_G	17	17	15	21.3	21.3	19	98.675	0	35.689	849910000	27	2.78495	2.31235	4.26854	Q96J02-2;Q96J02;Q96J02-3;H0YBA4	Q96J02-2;Q96J02;Q96J02-3	E3 ubiquitin-protein ligase Itchy homolog	ITCH
-2.85549	-4.16193	-1.76814	-6.08628	-3.39332	-7.19791	0.306826	-0.501027	0.0949404	-1.06364	-1.40802	-1.19843	+	P_G	10	10	10	19.9	19.9	19.9	63.882	0	35.101	622760000	17	2.66173	3.61562	4.09003	Q96KC8	Q96KC8	DnaJ homolog subfamily C member 1	DNAJC1
-2.03857	-0.716623	-1.14851	0.202562	0.0582283	-1.76816	-4.45323	-5.37802	-0.139487	-1.92648	-3.50251	-4.22409	+	P_G	9	9	9	34.2	34.2	34.2	34.474	0	39.428	823530000	29	1.66904	-2.36879	-2.72362	Q96KN1	Q96KN1	Protein FAM84B	FAM84B
5.10744	3.24093	6.72796	6.2708	6.03515	5.57243	3.02548	4.79638	5.28772	4.21993	3.00725	4.02586	+	P_G	29	29	29	72	72	72	52.878	0	323.31	54852000000	758	1.33423	-1.43202	-2.27318	Q96KP4;Q96KP4-2;J3QKT2;J3KSV5;A0A087WYZ1;J3QR27;J3QLU1;J3QKQ0;J3QRD0;J3QQN6;A0A087WVS2;J3QRA8;J3QL02;J3QRH4;J3KSS4;J3KRD5;J3QRP4;J3KRJ8	Q96KP4;Q96KP4-2	Cytosolic non-specific dipeptidase	CNDP2
-1.76417	-4.94604	-6.85341	-4.50164	-0.876969	-4.60449	-1.85345	-2.33796	-1.04272	0.528552	-1.01355	-2.86798	+	P_G	8	8	8	24.7	24.7	24.7	34.308	0.00015401	7.6401	449220000	12	1.4498	2.49327	2.42922	Q96MG7	Q96MG7	Melanoma-associated antigen G1	NDNL2
-4.29519	-3.29827	-6.90924	-3.71365	-5.42798	-4.4442	-2.70241	-1.35712	0.858786	-4.11151	-0.472265	-2.55542	+	P_G	16	13	13	24.9	21.9	21.9	75.687	0	22.831	573640000	17	2.08665	2.9581	3.28701	Q96MM6;Q5JX83	Q96MM6;Q5JX83	Heat shock 70 kDa protein 12B	HSPA12B
0.0834543	1.23886	0.00901879	-0.455259	-1.62956	0.332977	-1.17173	-2.34465	-1.95632	-2.06447	-5.08159	-0.599984	+	P_G	13	13	13	34.2	34.2	34.2	68	0	145.93	1822400000	64	1.78235	-2.13304	-2.87571	Q96PD5-2;Q96PD5;M0R2W8;CON__ENSEMBL:ENSBTAP00000016285;M0QYW3	Q96PD5-2;Q96PD5	N-acetylmuramoyl-L-alanine amidase	PGLYRP2
-1.30704	0.0248335	-0.44036	-0.196723	-1.75753	-0.39973	-1.61114	-1.82461	-0.724414	-1.3873	-2.60003	-3.02121	+	P_G	12	12	12	15.2	15.2	15.2	105.7	0	14.727	784820000	32	1.62686	-1.18203	-2.66703	Q96PE3-2;Q96PE3-4;Q96PE3-3;Q96PE3;B8ZZB2	Q96PE3-2;Q96PE3-4;Q96PE3-3;Q96PE3	Type I inositol 3,4-bisphosphate 4-phosphatase	INPP4A
-5.23405	-1.78578	-6.86943	-6.38554	-6.59768	-3.51648	-2.25497	-1.82288	-5.62529	-2.96932	-1.56693	-1.51055	+	P_G	4	4	4	8.8	8.8	8.8	54.165	0.00014393	5.7127	182430000	7	1.37897	2.43984	2.3337	Q96RP7;Q96RP7-2	Q96RP7;Q96RP7-2	Galactose-3-O-sulfotransferase 4	GAL3ST4
-4.80123	-3.80328	-3.88629	-3.94989	-4.09131	-2.16629	-6.15291	-5.06912	-5.80045	-5.76705	-3.78404	-4.08609	+	P_G	5	5	5	8	8	8	88.206	0	13.119	126070000	5	1.48745	-1.3269	-2.47988	Q96S15-2;Q96S15	Q96S15-2;Q96S15	WD repeat-containing protein 24	WDR24
-2.0074	-4.4845	-6.19433	-6.34032	-0.127381	-2.77236	-1.55627	0.645604	-0.646104	-1.31471	-3.24128	1.13905	+	P_G	6	6	6	47.1	47.1	47.1	20.996	0.0001728	11.853	832510000	13	1.39946	2.82543	2.36137	Q96SL4	Q96SL4	Glutathione peroxidase 7	GPX7
-1.05083	-3.43741	-2.96898	-1.46046	-3.47999	-1.32286	-3.75182	-5.5853	-2.252	-3.10705	-5.22416	-3.44377	+	P_G	15	15	14	10.3	10.3	9.9	210.47	0	17.475	1417800000	18	1.36159	-1.60726	-2.31021	Q96SN8-3;Q96SN8-2;Q96SN8;Q96SN8-4;B1AMJ5;Q5JTU8;F8WCI3;F8WBJ0;F8WF55	Q96SN8-3;Q96SN8-2;Q96SN8;Q96SN8-4;B1AMJ5;Q5JTU8	CDK5 regulatory subunit-associated protein 2	CDK5RAP2
1.34577	-0.588336	1.50111	0.63099	1.18725	0.727448	0.370134	0.331291	0.0324004	-0.967493	-1.64415	-1.43322	+	P_G	7	7	7	32.2	32.2	32.2	33.526	0	35.851	1581400000	27	1.7238	-1.35254	-2.79709	Q99614;H0YB37	Q99614	Tetratricopeptide repeat protein 1	TTC1
3.13169	1.55376	3.88622	3.4769	5.44011	4.97082	2.29454	1.89498	-0.983889	2.24017	0.398404	2.22442	+	P_G	43	43	43	60.6	60.6	60.6	92.755	0	323.31	32279000000	437	1.9002	-2.39848	-3.03434	Q99959-2;Q99959;B8QGS9;A0A087WXY2	Q99959-2;Q99959;B8QGS9	Plakophilin-2	PKP2
4.34887	5.23394	4.92222	5.54093	5.93561	4.88422	4.19806	3.6064	3.75143	5.08784	4.32188	5.13529	+	P_G	12	12	12	46.5	46.5	46.5	33.31	0	309.15	24919000000	290	1.33979	-0.794149	-2.2807	Q9BPW8;H7C2U6;C9JDV8;F8WCR5	Q9BPW8;H7C2U6	Protein NipSnap homolog 1	NIPSNAP1
0.443186	2.88767	2.70881	3.76575	3.63412	3.99109	0.491879	-0.0132516	0.0951605	1.50671	2.4516	1.8092	+	P_G	7	7	7	30.5	30.5	30.5	35.505	0	55.496	4766200000	86	1.68092	-1.84822	-2.73956	Q9BQ69	Q9BQ69	O-acetyl-ADP-ribose deacetylase MACROD1	MACROD1
-4.44769	-3.18642	-3.65274	-4.1914	-3.73987	-6.2835	-3.88417	-1.55189	-2.21599	-2.78627	-3.21452	-1.93487	+	P_G	16	16	16	23.5	23.5	23.5	102.53	0	42.659	812830000	36	1.80747	1.65232	2.90948	Q9BSJ2;Q9BSJ2-4;F2Z2B9;Q9BSJ2-3;B3KTU7;R4GMM4	Q9BSJ2;Q9BSJ2-4;F2Z2B9;Q9BSJ2-3	Gamma-tubulin complex component 2	TUBGCP2
1.94048	1.00171	0.0749749	1.57508	2.07975	1.72125	2.45494	2.15321	2.29683	2.87252	3.2031	3.33921	+	P_G	11	11	11	36.7	36.7	36.7	30.748	0	98.368	3558100000	73	2.32317	1.3211	3.61211	Q9BT09	Q9BT09	Protein canopy homolog 3	CNPY3
-3.61099	-2.28676	-3.8475	-3.78976	-2.08564	-2.43972	-2.20455	-2.16702	-1.76821	-2.67598	-1.39017	-1.68942	+	P_G	28	28	28	17.8	17.8	17.8	243.87	0	79.466	1900100000	43	1.63415	1.0275	2.67682	Q9BTC0;Q9BTC0-1;Q9BTC0-2;Q9BTC0-3	Q9BTC0;Q9BTC0-1	Death-inducer obliterator 1	DIDO1
-3.76369	-1.77672	-3.42252	-5.2541	-5.53169	-5.39767	-0.892529	-1.48808	-4.18217	-2.12002	-3.63252	1.05701	+	P_G	2	2	2	31.7	31.7	31.7	7.1432	0.0016479	3.0857	179400000	5	1.38913	2.31468	2.34742	Q9BTM9-3;Q9BTM9;Q9BTM9-2	Q9BTM9-3;Q9BTM9;Q9BTM9-2	Ubiquitin-related modifier 1	URM1
-1.10061	-0.0648079	0.0198899	-0.34793	-0.48157	-0.0363723	-1.59883	-1.92113	-3.76223	0.247701	-3.46477	-1.60897	+	P_G	10	10	10	31.3	31.3	31.3	42.129	0	52.898	1215300000	38	1.66332	-1.68281	-2.71594	Q9BTY7;E9PIX0	Q9BTY7	Protein HGH1 homolog	HGH1
0.544335	0.749571	-0.967966	0.00393788	-4.90525	-1.24478	1.56665	-0.0626741	2.67496	0.818261	1.8907	0.569357	+	P_G	11	11	11	19.6	19.6	19.6	76.914	0	114.65	2362100000	31	1.38867	2.2129	2.3468	Q9BU23-2;Q9BU23;Q9BU23-3	Q9BU23-2;Q9BU23;Q9BU23-3	Lipase maturation factor 2	LMF2
1.21091	0.994221	0.878883	0.767528	0.361453	1.68908	1.4107	0.554445	-0.665605	-0.0407622	-1.47392	-2.30982	+	P_G	6	6	6	50.5	50.5	50.5	20.35	0	48.495	1423500000	31	1.43619	-1.40451	-2.41089	Q9BU61;Q9BU61-2	Q9BU61;Q9BU61-2	NADH dehydrogenase [ubiquinone] 1 alpha subcomplex assembly factor 3	NDUFAF3
2.19872	2.30937	2.4492	3.12843	2.6877	2.25816	1.86495	1.661	1.58707	2.07796	0.655309	1.29392	+	P_G	12	12	12	37.6	37.6	37.6	43.237	0	48.709	6610700000	56	2.55052	-0.981891	-3.93115	U3KQC1;Q9BV38;K7EIR0;K7EML4;A0A087X237;K7EKX5;U3KQK3	U3KQC1;Q9BV38;K7EIR0	WD repeat-containing protein 18	WDR18
-4.95149	-4.74355	-2.30814	-5.90526	-6.81245	-3.39267	-3.56976	-10.2916	-7.51249	-9.11134	-5.95822	-9.06068	+	P_G	12	12	12	6.5	6.5	6.5	274.38	0	22.446	224670000	11	1.42281	-2.89842	-2.39286	Q9BV73-2;Q9BV73;H7C0P0;H0Y5R2;E7ETF9	Q9BV73-2;Q9BV73	Centrosome-associated protein CEP250	CEP250
1.46477	1.94233	2.07868	1.99971	1.05686	-0.469804	-0.440711	0.336214	0.0447663	-1.64684	-0.206551	1.48938	+	P_G	15	15	15	50.6	50.6	50.6	41.35	0	104.49	2776900000	53	1.47024	-1.41604	-2.45672	Q9BWD1;Q9BWD1-2	Q9BWD1;Q9BWD1-2	Acetyl-CoA acetyltransferase, cytosolic	ACAT2
3.85944	3.70685	3.08188	2.24434	2.91524	4.326	4.51518	4.70907	5.14853	3.84624	4.07907	3.5633	+	P_G	15	15	6	56.3	56.3	22.2	35.978	0	121.9	14680000000	246	1.46552	0.95461	2.45037	Q9BWM7	Q9BWM7	Sideroflexin-3	SFXN3
0.533549	5.50207	-0.992414	0.916394	-0.927651	0.991085	-3.53248	-0.756941	-6.69557	-0.99749	-6.07127	0.668284	+	P_G	12	11	11	29	26.7	26.7	64.419	0	24.087	3362300000	30	1.49075	-3.90142	-2.48431	Q9BXR6	Q9BXR6	Complement factor H-related protein 5	CFHR5
1.21729	-3.33202	0.150974	-0.722501	-1.25606	-1.70653	-4.52968	-5.05421	-4.58622	-0.8643	-2.97104	-4.12748	+	P_G	3	3	3	57	57	57	10.859	0.00016018	8.9194	207600000	14	1.91082	-2.74735	-3.04867	Q9BXV9;H0YJA8	Q9BXV9	Uncharacterized protein C14orf142	C14orf142
-0.526143	1.12554	-3.01154	-5.9247	-6.26929	-2.38538	3.03109	0.631026	2.80687	-1.08302	0.537002	0.510346	+	P_G	31	31	31	34.8	34.8	34.8	115.69	0	149.99	6445300000	88	1.79044	3.90414	2.88659	Q9BXX0	Q9BXX0	EMILIN-2	EMILIN2
-3.59843	-0.574025	0.363566	-3.90913	-1.12597	-0.895589	0.321223	0.625912	0.908917	0.131308	-0.120181	0.947716	+	P_G	9	1	1	42.3	7.2	7.2	25.098	0.00092178	3.7262	427900000	15	1.7824	2.09241	2.87577	Q9BY43;Q9BY43-2;H0YIN6	Q9BY43;Q9BY43-2	Charged multivesicular body protein 4a	CHMP4A
-4.87212	-1.80684	-4.14956	-0.535836	-4.61646	-1.97028	-5.11063	-4.60609	-6.42882	-5.99931	-5.60654	-2.87366	+	P_G	8	8	8	23	23	23	45.133	0	15.228	594030000	14	1.3987	-2.11232	-2.36034	Q9BZ67-2;Q9BZ67;E9PS62;Q9BZ67-3;Q9BZ68;E9PRP1	Q9BZ67-2;Q9BZ67;E9PS62;Q9BZ67-3;Q9BZ68	FERM domain-containing protein 8;Putative FERM domain-containing protein FRMD8P1	FRMD8;FRMD8P1
-3.40139	-3.05555	-1.73744	-1.5121	-1.48665	-2.80926	-1.07565	-0.53052	0.290744	-1.83407	-0.820106	-1.59024	+	P_G	18	18	17	27.2	27.2	25.7	96.955	0	91.741	1391200000	60	1.87949	1.40709	3.00642	Q9BZF1-3;Q9BZF1-2;Q9BZF1;F8VQX7;F8VUA7;F8VVD3;F8VVE7;F8VZ43	Q9BZF1-3;Q9BZF1-2;Q9BZF1;F8VQX7;F8VUA7	Oxysterol-binding protein-related protein 8;Oxysterol-binding protein	OSBPL8
-2.18872	-1.34988	-1.14986	-1.22156	-2.02938	-1.96019	-5.84355	-2.72956	-4.5972	-1.35275	-2.34613	-3.35632	+	P_G	28	28	28	31.3	31.3	31.3	136.68	0	116.43	1988300000	79	1.50308	-1.72099	-2.50088	Q9BZH6;S4R3Z0;S4R3P9	Q9BZH6	WD repeat-containing protein 11	WDR11
-3.21147	-4.39978	-3.35746	-4.8699	-5.84863	-4.34608	1.94979	0.476028	2.5801	-2.61088	1.38466	-1.52104	+	P_G	15	15	15	50	50	50	48.807	0	79.977	1950800000	67	3.33115	4.71533	5.09636	Q9GZM7-3;Q9GZM7;F6SDV2;Q9GZM7-2	Q9GZM7-3;Q9GZM7;F6SDV2	Tubulointerstitial nephritis antigen-like	TINAGL1
-5.40487	-1.42762	-1.45461	-0.432383	-1.03663	2.09295	-2.1596	-6.71073	-4.2648	-1.82589	-4.60499	-5.12125	+	P_G	5	5	5	42.5	42.5	42.5	16.694	0.00016562	10.084	275810000	11	1.34221	-2.83735	-2.28398	Q9GZY4;C9JA07;C9J6J1	Q9GZY4;C9JA07;C9J6J1	Cytochrome c oxidase assembly factor 1 homolog	COA1
-0.709484	1.38003	0.415432	0.265737	0.554972	1.18671	0.530355	-0.189132	-2.40527	-3.3081	-1.4503	0.152216	+	P_G	13	13	13	47.1	47.1	47.1	33.915	0	56.207	1851900000	34	1.38235	-1.62727	-2.33827	Q9H0P0-1;X6RM59;Q9H0P0-3;Q9H0P0-2;Q9H0P0;B9A035;C9K084	Q9H0P0-1;X6RM59;Q9H0P0-3;Q9H0P0-2;Q9H0P0;B9A035	Cytosolic 5-nucleotidase 3A;5-nucleotidase	NT5C3A
-5.38324	-5.47149	-6.62518	-4.15532	-4.75508	-3.74348	-4.18168	-0.842925	0.997998	-3.50672	-4.47964	-3.13273	+	P_G	5	5	5	22.3	22.3	22.3	40.026	0	12.262	189130000	10	1.54929	2.49801	2.56296	Q9H1C3	Q9H1C3	Glycosyltransferase 8 domain-containing protein 2	GLT8D2
-1.93334	-3.70545	-1.47557	-2.77087	-4.20035	-0.901075	-1.24432	-0.629268	0.232877	-0.829694	-1.59949	-1.49119	+	P_G	19	18	1	9.2	8.8	0.3	243.07	0	48.431	2310500000	29	1.60329	1.57093	2.63542	Q9H2D6-3;Q9H2D6-2;Q9H2D6;Q9H2D6-7;Q9H2D6-6;F6WYE2;F6TR96;H0Y5J9;F6WMF4	Q9H2D6-3;Q9H2D6-2;Q9H2D6;Q9H2D6-7	TRIO and F-actin-binding protein	TRIOBP
-3.53324	-2.52124	-1.2879	-1.23491	-4.5353	-1.93749	-0.510055	-0.129605	0.281906	-1.69127	0.664866	-0.956036	+	P_G	19	19	18	23.8	23.8	22.4	105.4	0	42.512	1624900000	34	2.10655	2.11831	3.31415	Q9H2K8;G3V1Q8;F5GWV8;H0YF68;F5H5C7	Q9H2K8;G3V1Q8	Serine/threonine-protein kinase TAO3	TAOK3
0.132094	-4.41373	-0.073482	-1.20626	-0.0554661	-0.0778807	0.468344	0.396938	2.36712	0.318887	4.46378	0.437766	+	P_G	12	12	12	33	33	33	54.163	0	61.159	3431800000	60	1.40119	2.35793	2.3637	Q9H3G5;H7C0X5;H7C218;A0A087WVP6;A0A087WXJ9;C9JLV0;C9J6L4;C9JI22	Q9H3G5;H7C0X5	Probable serine carboxypeptidase CPVL	CPVL
3.53938	3.81713	3.94982	3.51251	3.67366	4.5943	6.35942	4.63626	4.95637	4.42284	4.45858	4.45838	+	P_G	13	13	13	30.7	30.7	30.7	31.791	0	34.628	13444000000	113	1.85632	1.03418	2.97521	Q9H3N1;G3V448	Q9H3N1	Thioredoxin-related transmembrane protein 1	TMX1
3.64885	3.86749	4.48567	3.21478	2.96112	2.83454	4.11647	4.98958	4.74425	4.47207	4.21942	4.90488	+	P_G	10	10	9	49.1	49.1	46	24.95	0	150.15	13141000000	81	2.34519	1.07237	3.6427	Q9H444;P59074	Q9H444	Charged multivesicular body protein 4b	CHMP4B
-1.44002	-1.44409	0.3982	0.373153	-1.24057	-1.17334	-2.77059	-1.57024	-3.86212	-0.900921	-1.13779	-2.60906	+	P_G	7	7	7	24.5	24.5	24.5	34.143	0	17.997	742500000	16	1.39527	-1.38735	-2.35571	Q9H477;Q9H477-2;H7C091	Q9H477;Q9H477-2	Ribokinase	RBKS
-3.77822	-3.8042	-6.31034	-3.94869	-4.00838	-2.24824	-0.760178	-1.89754	-1.72255	-3.13205	-1.32746	-2.67182	+	P_G	5	5	5	14.3	14.3	14.3	38.806	0.00014198	5.3783	323580000	10	2.08209	2.09775	3.2808	Q9H497-2;Q9H497;Q5W0C6;Q5W0C9;Q9H497-3	Q9H497-2;Q9H497;Q5W0C6	Torsin-3A	TOR3A
-1.45486	-0.717089	-0.00236485	-1.44132	-0.852203	-1.44572	-3.62948	-2.60869	-3.43014	-0.957742	-3.26238	-1.65047	+	P_G	10	10	8	36.5	36.5	31.9	32.767	0	47.634	814340000	30	2.03172	-1.60422	-3.2123	Q9H4A5;Q5T5I6;Q9H4A5-2;D6REM1	Q9H4A5;Q5T5I6;Q9H4A5-2	Golgi phosphoprotein 3-like	GOLPH3L
-3.22049	-4.54895	-0.855961	-5.72425	-3.36487	-3.75092	1.40609	-1.15524	-0.328751	0.00290911	-0.742926	-0.0558246	+	P_G	8	8	6	23.6	23.6	18.2	43.955	0	32.235	828700000	23	2.98062	3.43195	4.55783	Q9H4K7;Q5JXJ0	Q9H4K7;Q5JXJ0	Mitochondrial ribosome-associated GTPase 2	MTG2
-2.97369	1.02027	0.036867	-0.0786343	-0.636761	1.7791	-0.586372	-5.13878	-3.30263	-4.93523	-1.40138	-2.80729	+	P_G	15	15	15	20.3	20.3	20.3	92.931	0	35.329	1703600000	52	1.78446	-2.88647	-2.87855	Q9H5V8;Q9H5V8-2;Q9H5V8-3	Q9H5V8;Q9H5V8-2	CUB domain-containing protein 1	CDCP1
-0.275736	-0.289102	-2.02367	0.318443	-0.763198	0.947832	1.32643	1.75534	-0.392807	-0.0530715	1.33671	1.92872	+	P_G	12	12	12	42.5	42.5	42.5	40.235	0	37.733	1913900000	24	1.37438	1.33113	2.3275	Q9H6F5;Q9H6F5-2;H0YG79	Q9H6F5	Coiled-coil domain-containing protein 86	CCDC86
0.383804	-0.639473	2.99004	3.38233	2.62005	0.835917	-0.64543	-0.054908	-4.23451	0.16103	-3.83442	-0.39251	+	P_G	11	11	11	63.5	63.5	63.5	18.681	0	44.567	2367400000	50	1.84009	-3.09557	-2.95336	Q9H773;H3BSA6;H3BPN2	Q9H773	dCTP pyrophosphatase 1	DCTPP1
-2.7901	-2.75401	-3.3244	-2.47174	-2.60475	-2.10069	-6.93905	-3.81612	-4.68313	-2.92158	-3.64668	-7.13375	+	P_G	4	4	4	11.1	11.1	11.1	52.402	0	17.147	199830000	5	1.8217	-2.18244	-2.92861	Q9H7Z6;Q9H7Z6-2;H3BMX5	Q9H7Z6;Q9H7Z6-2;H3BMX5	Histone acetyltransferase KAT8;Histone acetyltransferase	KAT8
1.93741	1.44132	-0.357716	1.25198	1.53618	-0.131676	-2.02278	-0.178972	-0.384179	-1.96988	-1.32922	-0.829573	+	P_G	11	11	11	29.7	29.7	29.7	38.21	0	17.749	1497100000	32	2.66662	-2.06535	-4.09707	Q9H832;Q9H832-2;I3L4C5;H0Y9X8;D6RB11;I3L286;I3L3V3	Q9H832;Q9H832-2	Ubiquitin-conjugating enzyme E2 Z	UBE2Z
-0.620663	0.469714	0.304494	-0.171004	0.278019	1.56171	0.571339	-1.2103	-1.3214	-0.448053	-3.07866	-0.493808	+	P_G	19	19	19	36.2	36.2	36.2	81.123	0	141.77	2668500000	54	1.30358	-1.30053	-2.2316	Q9H8H0;J3QLQ6;J3QR28;Q9H8H0-2	Q9H8H0	Nucleolar protein 11	NOL11
1.76303	2.1533	1.63448	1.81188	1.80899	2.93812	1.77543	0.385675	-0.77127	1.3272	-2.26649	0.99937	+	P_G	10	10	10	30.3	30.3	30.3	47.145	0	88.882	3430500000	70	1.68185	-1.77665	-2.7408	Q9H8Y8;Q9H8Y8-3;Q9H8Y8-2;F8WF79;F8WEG2;F8WEH9;F8WBR9	Q9H8Y8;Q9H8Y8-3;Q9H8Y8-2	Golgi reassembly-stacking protein 2	GORASP2
-5.36004	-3.94594	-4.61375	-4.81299	-4.97438	-4.01155	-2.81819	-1.8788	-5.00419	-3.91702	-0.833945	-1.67416	+	P_G	3	3	3	17.7	17.7	17.7	35.891	0.00016886	10.828	62940000	4	1.78189	1.93206	2.87509	Q9H977;C9J016;B9A049	Q9H977;C9J016	WD repeat-containing protein 54	WDR54
-0.89007	-5.84417	-4.14361	-6.16056	-4.63321	-4.34817	1.73824	-2.18285	-0.054825	-1.93357	-2.71001	-0.824888	+	P_G	1	1	1	1.8	1.8	1.8	104.15	0.0048199	2.3144	1697400000	9	2.07858	3.34198	3.27603	Q9HBJ7	Q9HBJ7	Ubiquitin carboxyl-terminal hydrolase 29	USP29
-5.61139	-5.35717	-6.09427	-3.38868	-4.92433	-3.60315	-1.39623	-1.6807	-0.302675	-1.65904	-1.0529	-1.74629	+	P_G	8	8	7	26.7	26.7	24.4	43.395	0	23.197	374020000	8	4.42638	3.52353	6.99315	Q9HC52;C9JM54;C9J6K3	Q9HC52	Chromobox protein homolog 8	CBX8
-2.13166	-2.66734	-1.74098	-1.50159	2.27709	2.05608	-2.9597	-2.15885	-2.08314	-1.90072	-4.10495	-4.59576	+	P_G	14	14	12	34.5	34.5	30.9	57.885	0	65.949	1158500000	30	1.3737	-2.34912	-2.32658	Q9HCM4-2;Q9HCM4-4;Q9HCM4-3;Q9HCM4	Q9HCM4-2;Q9HCM4-4;Q9HCM4-3;Q9HCM4	Band 4.1-like protein 5	EPB41L5
-7.11049	-4.56938	-5.59433	-6.1728	-5.50463	-5.7242	-4.52332	-4.55541	-1.53562	-3.2741	-1.61492	-5.14122	+	P_G	3	3	3	6.1	6.1	6.1	80.858	0.00014037	5.1233	71699000	5	2.0391	2.33854	3.22233	Q9HCU0;Q9HCU0-2	Q9HCU0;Q9HCU0-2	Endosialin	CD248
-1.99687	-3.53328	-0.220498	-4.71649	-1.07119	-2.52816	-1.81971	-0.411434	-1.65953	-0.478419	0.833861	0.245822	+	P_G	11	11	11	30	30	30	49.721	0	52.905	935010000	20	1.3337	1.79618	2.27245	Q9HD26-2;Q9HD26;F5H1Y4;Q9HD26-3	Q9HD26-2;Q9HD26;F5H1Y4;Q9HD26-3	Golgi-associated PDZ and coiled-coil motif-containing protein	GOPC
4.64531	4.68567	4.27098	5.24404	4.20464	4.41816	6.58179	5.43217	6.41784	4.9158	5.88278	5.28213	+	P_G	20	20	20	55.8	55.8	55.8	46.48	0	321.69	39732000000	416	2.44503	1.17395	3.78221	Q9HDC9;H0Y512;Q9HDC9-2	Q9HDC9;H0Y512;Q9HDC9-2	Adipocyte plasma membrane-associated protein	APMAP
4.17711	4.86906	5.67011	4.44801	4.39251	5.34677	6.34425	6.14517	6.90406	5.42261	6.11643	5.54386	+	P_G	12	12	1	67.3	67.3	3.8	40.317	0	323.31	28135000000	328	2.49874	1.26214	3.85783	Q9NQC3-2;F8W914	Q9NQC3-2;F8W914	Reticulon-4;Reticulon	RTN4
1.81195	0.848463	1.28492	0.717758	0.759596	0.681144	0.679085	2.86304	1.95388	2.07722	1.44154	3.19217	+	P_G	17	17	1	49.7	49.7	2.4	49.844	0	215.7	8335000000	140	1.45593	1.01718	2.43746	Q9NR12;D6RF83;H7BYK4;D6RH06;Q9NR12-5;Q9NR12-6;Q9NR12-4;Q9NR12-3;D6RAN1;H0Y8W6	Q9NR12	PDZ and LIM domain protein 7	PDLIM7
3.28954	2.91311	3.74163	3.40408	2.64243	2.27263	1.7588	2.49562	1.6714	3.23061	0.727227	1.80709	+	P_G	18	18	18	57.9	57.9	57.9	40.307	0	257.28	6914800000	122	1.6355	-1.09545	-2.67862	Q9NR45;Q5TBR1;Q5TBR0	Q9NR45	Sialic acid synthase	NANS
2.43323	0.108213	-1.46682	-0.0679755	-0.336166	-1.22681	-3.79848	-5.46	-0.514989	-2.54822	-1.70389	-1.10652	+	P_G	12	12	12	31.4	31.4	31.4	50.24	0	41.713	2485400000	25	1.56126	-2.4293	-2.57902	Q9NR50;Q9NR50-3;Q9NR50-2;H0Y580;Q5QP88	Q9NR50;Q9NR50-3;Q9NR50-2;H0Y580	Translation initiation factor eIF-2B subunit gamma	EIF2B3
-1.10471	0.273579	-2.33475	-1.46888	-3.18721	-0.823664	1.92753	1.84056	2.44785	-1.91112	-0.482015	1.34853	+	P_G	70	70	70	30	30	30	312.15	0	323.31	21104000000	345	1.66068	2.30283	2.71241	Q9NR99	Q9NR99	Matrix-remodeling-associated protein 5	MXRA5
-1.92207	-4.35828	-1.51619	-4.84333	-2.78152	0.656971	1.02153	-0.26102	1.35751	0.982398	2.4048	-0.844784	+	P_G	11	11	11	34.1	34.1	34.1	36.271	0	18.431	1158600000	20	2.17489	3.23747	3.40761	Q9NRZ7-2;Q9NRZ7;Q9NRZ7-3;C9JL26;C9J184	Q9NRZ7-2;Q9NRZ7;Q9NRZ7-3	1-acyl-sn-glycerol-3-phosphate acyltransferase gamma	AGPAT3
-1.09521	1.22703	0.0970177	0.93332	-0.472212	0.397572	-2.86154	-1.29516	-4.8719	-0.172464	-2.09277	-0.591178	+	P_G	12	12	12	27.3	27.3	27.3	57.802	0	25.3	988890000	37	1.68631	-2.16209	-2.74678	Q9NSY0;Q9NSY0-2;E9PR11;Q9NSY0-4;H0YCB1;Q9NSY0-5	Q9NSY0;Q9NSY0-2	Nuclear receptor-binding protein 2	NRBP2
-0.0157296	-2.14465	-1.19992	-1.34728	-0.788171	2.50721	-2.45151	-5.1292	-4.53044	-2.40477	-0.0502319	-5.75028	+	P_G	4	4	4	16.4	16.4	16.4	31.127	0	34.62	590980000	10	1.59922	-2.88798	-2.62996	Q9NUM4;C9JZ87;C9J998;F2Z3N7	Q9NUM4;C9JZ87	Transmembrane protein 106B	TMEM106B
0.150266	-1.10535	1.0225	-2.53833	-0.783007	-0.637861	0.938454	2.27731	2.2667	-0.0269481	1.97069	1.12951	+	P_G	9	9	9	35.6	35.6	35.6	37.533	0	129.25	2138200000	29	2.14478	2.07458	3.36638	Q9NUV9;G5E9W9;C9IZQ3	Q9NUV9;G5E9W9	GTPase IMAP family member 4	GIMAP4
-3.53714	-5.05376	-3.83646	-4.64661	-2.8373	-2.25274	-3.91798	-5.08566	-4.67266	-5.37781	-5.57508	-5.9924	+	P_G	7	7	7	11.5	11.5	11.5	83.701	0	13.14	283160000	10	1.63745	-1.4096	-2.68124	Q9NV66;A0A087WUV9;A0A087WZB2;Q6NUM6;A0A087WWV6;Q6NUM6-2;Q9NV66-2;C9J9Q4;A0A087X1V1	Q9NV66;A0A087WUV9;A0A087WZB2;Q6NUM6	S-adenosyl-L-methionine-dependent tRNA 4-demethylwyosine synthase	TYW1;TYW1B
-0.508073	-1.30693	-1.95604	-2.22144	-1.63815	-2.96639	-2.73159	-1.41835	-4.23078	-6.82232	-3.32698	-3.24885	+	P_G	22	22	22	32.3	32.3	32.3	100.28	0	96.624	1149700000	36	1.34189	-1.86364	-2.28354	Q9NV70-2;Q9NV70	Q9NV70-2;Q9NV70	Exocyst complex component 1	EXOC1
-0.519205	0.600873	-0.841608	1.14126	0.345567	-1.85189	-1.79145	-0.363041	-3.89097	-2.19157	-0.870748	-2.34853	+	P_G	6	6	6	22.4	22.4	22.4	34.6	0	48.627	650780000	22	1.54079	-1.72188	-2.55153	Q9NVA1;B1AKV3;Q9NVA1-5;Q9NVA1-2;F6UTR7;B1AKV6;Q9NVA1-4;B1AKV4;B1AKV2;Q9NVA1-3;F8WCR2	Q9NVA1;B1AKV3;Q9NVA1-5;Q9NVA1-2;F6UTR7;B1AKV6;Q9NVA1-4;B1AKV4;B1AKV2;Q9NVA1-3	Ubiquinol-cytochrome-c reductase complex assembly factor 1	UQCC1
1.98666	1.62463	1.14607	0.676499	1.22424	-0.695097	-1.45091	-0.414623	0.171077	1.12538	-1.8975	-1.71329	+	P_G	10	10	10	42.4	42.4	42.4	27.822	0	88.487	2038900000	48	1.66442	-1.69048	-2.71742	Q9NVS9-3;Q9NVS9;Q9NVS9-2;Q9NVS9-4;J3QQV6	Q9NVS9-3;Q9NVS9;Q9NVS9-2;Q9NVS9-4;J3QQV6	Pyridoxine-5-phosphate oxidase	PNPO
2.50921	0.950903	2.09149	0.939308	1.12093	2.56528	0.640324	-0.586505	-0.342838	1.08407	-2.05854	0.806688	+	P_G	18	18	12	18.1	18.1	13.4	117.15	0	136.15	6014900000	70	1.93419	-1.77232	-3.08022	Q9NWH9;H7C3F4;Q9NWH9-3;H7BXE3;H0YL55;H0YLW7;H0YMW8;H0YNF3;H0YLE6;H0YKH2;H0YMM0	Q9NWH9;H7C3F4;Q9NWH9-3	SAFB-like transcription modulator	SLTM
3.23379	0.585497	1.71077	2.43739	2.67238	2.10858	-0.15883	1.35828	0.294855	1.71898	-0.744641	1.64685	+	P_G	6	6	6	50	50	50	18.048	0	52.464	2507700000	43	1.54232	-1.43882	-2.55359	Q9NWV4;B1ARP7	Q9NWV4;B1ARP7	UPF0587 protein C1orf123	C1orf123
2.3795	2.26611	1.73324	3.75489	2.65423	0.546811	-0.918106	0.432241	-1.7952	2.194	1.15561	0.544153	+	P_G	12	12	12	47.1	47.1	47.1	33.881	0	76.828	3582800000	85	1.64092	-1.95368	-2.6859	Q9NXA8;Q9NXA8-3;Q9NXA8-2;Q9NXA8-4	Q9NXA8;Q9NXA8-3;Q9NXA8-2;Q9NXA8-4	NAD-dependent protein deacylase sirtuin-5, mitochondrial	SIRT5
1.67027	1.86722	2.05034	2.53114	1.59419	1.82427	0.976714	1.5089	0.902662	1.11793	1.85263	1.04276	+	P_G	25	25	25	32.2	32.2	32.2	103.91	0	184.97	7057100000	119	2.14737	-0.689306	-3.36991	Q9NXF1-2;Q9NXF1	Q9NXF1-2;Q9NXF1	Testis-expressed sequence 10 protein	TEX10
0.107411	-0.962827	-0.459827	-1.21134	0.0171166	-2.00618	-2.49762	-3.1306	-3.99731	-1.28821	-1.05975	-1.36832	+	P_G	12	12	12	25.5	25.5	25.5	72.233	0	37.107	997910000	30	1.51492	-1.47103	-2.51679	Q9NXH9;Q9NXH9-2;K7EQQ8;K7EJX9;K7EQU7;K7EQY6;K7EMZ2;K7ENI9	Q9NXH9;Q9NXH9-2;K7EQQ8	tRNA (guanine(26)-N(2))-dimethyltransferase	TRMT1
2.82258	3.42003	4.23914	3.94955	3.17029	4.5411	2.92393	1.56767	0.485533	4.10993	1.99212	2.8543	+	P_G	7	7	7	35.2	35.2	35.2	20.834	0	37.654	5322500000	91	1.39859	-1.3682	-2.3602	Q9NY12-2;Q9NY12	Q9NY12-2;Q9NY12	H/ACA ribonucleoprotein complex subunit 1	GAR1
-0.548723	-1.57079	-2.17617	-2.35552	-2.63077	-1.05777	-0.264672	0.0456226	1.95997	-0.747699	0.481119	-0.833213	+	P_G	32	32	32	16.2	16.2	16.2	275.48	0	142.43	4280200000	120	2.18204	1.83015	3.4174	Q9NY15;Q9NY15-2	Q9NY15	Stabilin-1	STAB1
-4.46306	-3.85578	-2.72447	-4.75565	-6.18384	-4.12017	-4.47625	-1.87805	-2.19669	-2.77524	-2.26926	-1.91932	+	P_G	21	18	18	15.4	13.5	13.5	174.73	0	25.482	808630000	22	1.78339	1.76469	2.87712	Q9NYU1;E7EMU6;Q08AC9;A6NP03;Q9NYU1-2	Q9NYU1	UDP-glucose:glycoprotein glucosyltransferase 2	UGGT2
2.3311	2.08297	2.26985	2.58277	2.89066	1.8508	3.75819	2.90974	3.88614	2.99794	3.30005	2.46761	+	P_G	63	63	60	54	54	52.1	174.97	0	323.31	32611000000	592	2.11605	0.885254	3.32711	Q9NYU2-2;Q9NYU2;H7BZG0;F8WCI2;F8WCE6	Q9NYU2-2;Q9NYU2	UDP-glucose:glycoprotein glucosyltransferase 1	UGGT1
-3.18935	-0.614689	-2.52148	-2.4348	-1.10738	-1.66891	-5.4115	-2.58394	-5.57341	-1.83002	-5.02339	-3.59634	+	P_G	15	15	15	28.2	28.2	28.2	81.462	0	46.927	866900000	33	1.69534	-2.08033	-2.7589	Q9NYY8;Q9NYY8-2	Q9NYY8;Q9NYY8-2	FAST kinase domain-containing protein 2	FASTKD2
-3.76597	-5.14984	1.05033	-1.40564	-6.10544	-0.897381	-3.31432	1.86418	2.78409	0.284127	1.1735	1.99641	+	P_G	9	9	9	21.4	21.4	21.4	58.454	0	17.091	3398000000	11	1.46566	3.51032	2.45057	Q9NZB8-7;Q9NZB8-2;Q9NZB8-8;Q9NZB8;Q9NZB8-4;Q9NZB8-3;Q9NZB8-6;Q9NZB8-5	Q9NZB8-7;Q9NZB8-2;Q9NZB8-8;Q9NZB8;Q9NZB8-4;Q9NZB8-3;Q9NZB8-6;Q9NZB8-5	Molybdenum cofactor biosynthesis protein 1;Cyclic pyranopterin monophosphate synthase;Cyclic pyranopterin monophosphate synthase accessory protein	MOCS1
0.497929	-0.211977	-2.79908	-2.39125	-3.25259	-2.7137	-2.12231	-6.4794	-4.4401	-3.90868	-2.96782	-4.97516	+	P_G	4	4	3	20	20	17	34.892	0.00016113	9.1546	251650000	18	1.59259	-2.33713	-2.62106	Q9NZC4;Q9NZC4-3;Q9NZC4-2;E9PPS9;E9PQX0;E9PN75;E9PQR6	Q9NZC4;Q9NZC4-3;Q9NZC4-2	ETS homologous factor	EHF
-4.10676	-4.01062	1.18286	-2.84445	-0.732464	1.18492	-5.32299	-6.66372	-2.87748	-4.96521	-5.06655	-5.465	+	P_G	17	16	16	35.7	34.4	34.4	61.116	0	33.371	1352300000	28	1.97636	-3.50574	-3.13725	Q9NZW5;B8ZZG1;C9J4Q3;C9JGI8;R4GNA8	Q9NZW5;B8ZZG1;C9J4Q3	MAGUK p55 subfamily member 6	MPP6
-1.70519	-3.32544	-1.66922	-4.98381	-4.44342	-1.47842	-3.07831	-0.559074	1.43277	-0.685747	0.244091	-2.39935	+	P_G	12	12	12	32	32	32	49.18	0	35.733	912790000	24	1.32422	2.09331	2.25961	Q9P291;A0A087WTL2	Q9P291;A0A087WTL2	Armadillo repeat-containing X-linked protein 1	ARMCX1
-4.42405	-4.59081	-6.65002	-5.54992	-5.27612	-5.3968	-4.38518	-2.46498	-1.41324	-2.28101	-4.79969	-5.1559	+	P_G	2	2	2	6.7	6.7	6.7	38.449	0.0012923	3.4235	89527000	3	1.6232	1.89795	2.66213	Q9P2A4-2;Q9P2A4;I3L3W4;I3L1X2	Q9P2A4-2;Q9P2A4;I3L3W4;I3L1X2	ABI gene family member 3	ABI3
3.64853	1.86926	3.30601	3.72372	2.598	2.58301	3.57305	4.95988	4.64989	4.73711	2.88728	4.47944	+	P_G	48	48	47	39.9	39.9	39.9	152.47	0	323.31	69008000000	807	1.75592	1.25969	2.84021	Q9P2E9;Q9P2E9-2;Q9P2E9-3;A0A087WVV2;F8W7S5;A0A087WU26;A2A2S5;V9GY78	Q9P2E9;Q9P2E9-2;Q9P2E9-3;A0A087WVV2;F8W7S5	Ribosome-binding protein 1	RRBP1
-0.601917	1.14646	0.623648	0.221257	1.57534	0.698596	-0.716273	0.288213	-0.381118	0.232262	-1.28813	-0.790446	+	P_G	19	19	4	35.7	35.7	8.2	64.121	0	53.931	2718700000	52	1.61134	-1.05315	-2.64621	Q9P2K5;Q9P2K5-2;A0A087WWC8;Q9P2K5-4	Q9P2K5;Q9P2K5-2	Myelin expression factor 2	MYEF2
4.58244	5.48841	4.54575	4.17006	4.44619	3.28427	6.97796	4.85595	6.27923	5.51103	5.44833	5.82073	+	P_G	2	2	2	23.9	23.9	23.9	10.094	0	13.782	3569100000	23	2.12306	1.39602	3.33668	Q9P2X0;Q9P2X0-2	Q9P2X0;Q9P2X0-2	Dolichol-phosphate mannosyltransferase subunit 3	DPM3
-1.17333	-3.76683	-5.84945	-2.19171	-5.63777	-4.53698	0.957072	3.46465	-3.65734	-6.14126	4.9358	4.78927	+	P_G	12	2	2	45.5	7.1	7.1	29.826	0.00015214	7.2907	1938200000	9	1.30906	4.58405	2.23904	Q9TQE0	Q9TQE0	HLA class II histocompatibility antigen, DRB1-9 beta chain	HLA-DRB1
-3.1587	-1.73849	-2.95455	-3.90429	-2.36463	-1.88845	-3.42189	-5.01884	-5.49443	-3.10853	-4.77307	-3.18813	+	P_G	9	9	9	17.9	17.9	17.9	82.253	0	24.149	383750000	20	1.69026	-1.4993	-2.75208	Q9UBD5;Q9UBD5-2;Q9UBD5-3;U3KQL3	Q9UBD5;Q9UBD5-2;Q9UBD5-3	Origin recognition complex subunit 3	ORC3
4.67874	4.89786	4.34763	4.30216	4.34628	3.92637	3.97755	3.38077	2.67566	3.74305	2.18368	4.14587	+	P_G	17	17	17	61.6	61.6	61.6	35.668	0	323.31	19747000000	184	1.94313	-1.06541	-3.0923	Q9UBQ7;U3KQ56;Q5T946;Q9UBQ7-2	Q9UBQ7;U3KQ56;Q5T946	Glyoxylate reductase/hydroxypyruvate reductase	GRHPR
3.00439	1.89607	1.77772	3.07447	1.87323	3.24079	3.62346	2.86875	3.67844	3.94111	4.49705	3.07396	+	P_G	9	9	9	35.3	35.3	35.3	33.868	0	55.484	4916000000	55	1.91571	1.13602	3.05527	Q9UBR2	Q9UBR2	Cathepsin Z	CTSZ
-2.09042	-4.03969	-4.85362	-2.48162	-2.98194	-4.91017	-6.00568	-5.57473	-5.90687	-3.22687	-5.55397	-5.48717	+	P_G	6	6	6	14.1	14.1	14.1	53.837	0.00017173	11.504	162560000	7	1.62249	-1.73297	-2.66118	Q9UBS8;Q9UBS8-2;E7EP22;D6RA38;D6R996;D6RDU6;D6RBU3;D6R988;D6RBK4;D6RAS4	Q9UBS8;Q9UBS8-2;E7EP22;D6RA38	E3 ubiquitin-protein ligase RNF14	RNF14
-4.75801	-3.7873	-3.90098	-7.11097	-1.98152	-3.52788	-0.845504	-1.28852	-2.31098	-2.13144	-3.19671	-1.49321	+	P_G	6	6	6	26.2	26.2	26.2	44.123	0	47.681	339270000	10	1.85396	2.30005	2.97203	Q9UBU6	Q9UBU6	Protein FAM8A1	FAM8A1
0.0441137	-1.11464	-2.42267	-0.704072	-0.350137	-0.528638	1.39318	0.542927	0.159458	0.0895886	0.0792988	-0.999366	+	P_G	14	14	14	31.7	31.7	31.7	70.182	0	80.084	2003100000	45	1.30406	1.05685	2.23226	Q9UBU9;E9PIN3;Q9UBU9-2;B4E227;E9PLA7;H0YDU0	Q9UBU9;E9PIN3;Q9UBU9-2;B4E227	Nuclear RNA export factor 1	NXF1
-4.24977	-4.06873	-3.08156	-2.81047	-0.080972	-1.01931	0.305537	0.72265	-0.0970775	0.0832613	1.16223	-3.04697	+	P_G	15	15	15	19.3	19.3	19.3	102.13	0	23.193	1634800000	30	1.59914	2.40674	2.62985	Q9UDR5;F8WAH1;F8WE53	Q9UDR5;F8WAH1;F8WE53	Alpha-aminoadipic semialdehyde synthase, mitochondrial;Lysine ketoglutarate reductase;Saccharopine dehydrogenase	AASS
-3.69118	-2.21456	-3.23403	-1.06633	-2.56159	-2.10509	-6.23407	-7.84279	-4.45234	-4.3976	-1.79257	-6.56563	+	P_G	5	4	3	9.2	8.2	4	96.619	0.000172	11.615	250460000	10	1.78872	-2.73537	-2.88427	Q9UEG4;I3L4C4;B4DI05;H0Y892;Q96BR6-2;Q96BR6;O14978;Q6ZMW2;Q9HBT7	Q9UEG4	Zinc finger protein 629	ZNF629
1.26958	-0.426152	-0.531225	-0.471433	-0.676878	1.21381	0.700216	1.6873	2.7719	0.845649	0.868636	1.45454	+	P_G	10	10	8	50.9	50.9	44	26.688	0	93.906	1583700000	25	1.64783	1.32509	2.69517	Q9UEU0;Q9UEU0-2;H0YJL5;H0YJJ5;J3KMW2;G3V5I2	Q9UEU0;Q9UEU0-2	Vesicle transport through interaction with t-SNAREs homolog 1B	VTI1B
-3.81666	-4.14413	-3.55452	-6.82077	-6.3447	-5.98425	2.41321	-5.25654	2.74462	-3.40401	-2.92304	2.26729	+	P_G	9	9	9	10.6	10.6	10.6	109.86	0	27.311	2440200000	12	1.74097	4.41776	2.82013	Q9UGR2-2;Q9UGR2	Q9UGR2-2;Q9UGR2	Zinc finger CCCH domain-containing protein 7B	ZC3H7B
-0.230189	-3.39804	-0.214879	-3.66628	0.291511	-2.15206	-0.672126	2.48134	2.25518	0.736838	1.01694	1.73132	+	P_G	26	26	26	42.3	42.3	42.3	85.225	0	134.64	5024700000	98	2.09423	2.8199	3.29735	Q9UHB6;Q9UHB6-4;F8VQE1;Q9UHB6-2;Q9UHB6-5;F8VS07;Q9UHB6-3;F8VRN8;F8VVQ7;F8VTU2;J3QQM5;Q9BT23	Q9UHB6;Q9UHB6-4;F8VQE1;Q9UHB6-2;Q9UHB6-5;F8VS07;Q9UHB6-3	LIM domain and actin-binding protein 1	LIMA1
-4.6814	-4.26224	-3.67902	-4.10139	-4.17068	-5.87863	-2.66143	-2.0204	-3.92064	-3.72637	-1.07314	-3.93976	+	P_G	19	19	16	34.8	34.8	30	83.641	0	53.059	798640000	23	1.67898	1.57194	2.73695	Q9UHD2;F5H1A3;F5GZI4	Q9UHD2	Serine/threonine-protein kinase TBK1	TBK1
4.47259	4.05145	4.38221	4.29718	3.7575	4.61323	4.81617	4.19817	5.40186	5.16667	5.45645	4.19729	+	P_G	19	19	19	52.3	52.3	52.3	56.639	0	323.31	25546000000	426	1.35776	0.610405	2.30502	Q9UHG3;Q9UHG3-2;F8W8W4;C9K055;C9JM55;C9JGT6	Q9UHG3;Q9UHG3-2;F8W8W4	Prenylcysteine oxidase 1	PCYOX1
-1.55855	-4.1092	-2.70644	-1.11222	-2.54327	-3.00019	-4.82873	-4.89281	-2.30544	-2.77921	-4.35114	-5.42589	+	P_G	8	8	8	23.4	23.4	23.4	51.49	0	35.995	352910000	10	1.39932	-1.59223	-2.36118	Q9UHJ6	Q9UHJ6	Sedoheptulokinase	SHPK
-5.6381	-4.48672	-6.0057	-3.86687	-6.04792	-4.86568	-3.02141	-4.01849	-4.82682	-3.89343	-3.20201	-3.72536	+	P_G	17	16	16	14.5	13.9	13.9	154.37	0	29.224	631470000	22	1.91854	1.37058	3.0591	Q9UHN6;Q9UHN6-2;F5H6B2;B4E1B9;H3BLX9;H3BLY0	Q9UHN6;Q9UHN6-2;F5H6B2	Transmembrane protein 2	TMEM2
-0.00926659	-1.06796	0.470657	-0.0756093	1.1512	0.846095	-2.1339	-2.70244	-0.25024	-7.14525	-3.04244	-2.57046	+	P_G	7	7	7	42.9	42.9	42.9	28.932	0	65.087	1218500000	44	2.06262	-3.19331	-3.2543	Q9UHY7;D6RA00;A0A087WTH0;Q9UHY7-2	Q9UHY7;D6RA00;A0A087WTH0	Enolase-phosphatase E1	ENOPH1
0.356681	1.1752	1.47109	1.1646	1.48761	-0.0359728	-0.799904	0.0542515	0.0351575	0.287085	0.967874	0.136808	+	P_G	28	28	28	30.1	30.1	30.1	123.91	0	124.68	5363100000	131	1.41382	-0.822991	-2.38074	Q9UIA9;E7ESC6;E5RIW1;H0YBE1	Q9UIA9;E7ESC6	Exportin-7	XPO7
-4.14083	-2.54575	-6.65906	-5.74043	-6.36435	-4.71267	-0.311899	-3.25994	0.849343	-6.07918	1.6676	-3.44398	+	P_G	3	3	3	21.6	21.6	21.6	26.902	0	18.514	209790000	9	1.4138	3.26417	2.38071	Q9UIB8-6;Q9UIB8-5;Q9UIB8-4;Q9UIB8-3;Q9UIB8-2;Q9UIB8	Q9UIB8-6;Q9UIB8-5;Q9UIB8-4;Q9UIB8-3;Q9UIB8-2;Q9UIB8	SLAM family member 5	CD84
-0.0634481	0.337463	0.546863	1.21356	1.74598	-0.867036	-0.841794	-0.187248	-1.41964	-2.30972	-3.43607	-0.698347	+	P_G	14	14	14	44.6	44.6	44.6	38.379	0	25.173	1416300000	32	2.00826	-1.9677	-3.18047	Q9UIC8;Q9UIC8-2;Q9UIC8-3;I3L4A2;I3L2E3;I3L2Q8;I3L537	Q9UIC8;Q9UIC8-2;Q9UIC8-3;I3L4A2	Leucine carboxyl methyltransferase 1	LCMT1
3.13013	2.03097	3.04044	2.76782	1.68718	1.07523	3.13643	3.49333	3.45671	2.34076	3.85483	3.49097	+	P_G	16	16	16	58.7	58.7	58.7	37.375	0	141.16	8499500000	173	1.52378	1.00688	2.52869	Q9UJ70;H7C3G9;Q9UJ70-2;C9JEV6;H7C286;H7C1L7;H0YEB7;E9PPU6;H0YF44;H0YE82;H0YC94	Q9UJ70;H7C3G9;Q9UJ70-2;C9JEV6;H7C286	N-acetyl-D-glucosamine kinase	NAGK
0.901481	0.477424	-3.61098	-5.22122	-1.62071	-2.70551	0.743441	0.875988	1.54459	0.534164	0.817151	0.563189	+	P_G	14	14	14	23.3	23.3	23.3	80.021	0	25.337	3103500000	19	1.77489	2.80968	2.86568	Q9UJC3-2;Q9UJC3;B1AK95	Q9UJC3-2;Q9UJC3	Protein Hook homolog 1	HOOK1
0.423882	0.504443	0.380283	0.573483	0.331417	0.448121	-1.2233	-0.0452384	-0.562537	0.786263	-0.839934	-0.16161	+	P_G	28	28	21	44.5	44.5	33.3	93.619	0	114.37	4635300000	117	1.66318	-0.784664	-2.71576	Q9UKV8-2;Q9UKV8;E5RJY2	Q9UKV8-2;Q9UKV8	Protein argonaute-2	AGO2
-2.73531	-4.27227	-2.98354	-3.87217	-3.86942	-2.22122	-4.18522	-4.2465	-4.90858	-3.597	-3.95824	-5.606	+	P_G	13	11	3	14.2	12	3.8	119.28	0	31.696	419170000	12	1.48945	-1.09127	-2.48256	Q9UL54-2	Q9UL54-2	Serine/threonine-protein kinase TAO2	TAOK2
-1.3292	-3.14094	-2.63963	-2.70631	-4.07675	-2.64956	-4.63051	-6.01496	-4.70381	-4.7358	-6.33919	-3.00512	+	P_G	19	19	17	20.4	20.4	19.4	125.5	0	61.956	800500000	27	2.27636	-2.14784	-3.54727	Q9ULH1;Q9ULH1-2;H0YBF7;H0YBY9;H0YBM4;E5RHD7	Q9ULH1;Q9ULH1-2;H0YBF7	Arf-GAP with SH3 domain, ANK repeat and PH domain-containing protein 1	ASAP1
-5.46916	-5.22749	-1.0265	-3.2845	-5.27685	-5.6246	-2.75424	-0.662407	-0.662317	-0.0930957	-2.6536	0.308467	+	P_G	37	37	5	39.8	39.8	5.3	136.34	0	129.77	2773900000	75	2.26069	3.23198	3.52563	Q9UMS6-2;Q9UMS6-4;H0Y9Y3;Q9UMS6-3;B4E258	Q9UMS6-2;Q9UMS6-4;H0Y9Y3;Q9UMS6-3	Synaptopodin-2	SYNPO2
0.270321	-1.80882	-0.996675	-1.14739	-1.24247	-2.76881	-5.25174	-2.5348	-1.08084	-3.3339	-2.91359	-3.26546	+	P_G	12	12	12	44.2	44.2	44.2	47.873	0	305.9	1885300000	34	1.57304	-1.78108	-2.59483	Q9UNS2;Q9UNS2-2;H7C3P9;C9JLV5;J3QKR0;J3KTQ1;K7ES36;J3QL22;J3QS85;K7ELN6	Q9UNS2;Q9UNS2-2;H7C3P9	COP9 signalosome complex subunit 3	COPS3
-3.82002	-4.50574	-5.13419	-5.74939	-5.32729	-0.384792	-0.306306	-0.636903	0.797009	-2.26381	1.02285	-1.73203	+	P_G	11	11	6	10.2	10.2	6.2	118.62	0	20.457	917300000	16	2.42966	3.6337	3.76064	Q9UP95-2;Q9UP95;I3L4N6;Q9UP95-5;Q9UP95-6;Q9UP95-7;Q9UP95-3;Q9UP95-4;I3L1N8	Q9UP95-2;Q9UP95;I3L4N6;Q9UP95-5;Q9UP95-6;Q9UP95-7;Q9UP95-3;Q9UP95-4	Solute carrier family 12 member 4	SLC12A4
1.75076	1.96789	1.9315	2.40193	1.55037	2.75425	1.05889	1.04821	1.41673	1.22253	1.65811	1.68491	+	P_G	41	41	40	38.8	38.8	38.2	128.79	0	170.72	12820000000	264	2.10547	-0.711222	-3.31267	Q9Y2A7;Q9Y2A7-2	Q9Y2A7;Q9Y2A7-2	Nck-associated protein 1	NCKAP1
-0.560565	-2.58084	-1.02141	-0.160007	-1.5657	-0.721541	0.322761	0.364028	3.13389	-0.511706	2.49004	-0.278977	+	P_G	22	22	22	28.8	28.8	28.8	125.82	0	178.37	3451200000	48	1.75223	2.02168	2.83526	Q9Y2H6-2;Q9Y2H6;G5E9X3;H7C507;A0A087X1M6	Q9Y2H6-2;Q9Y2H6;G5E9X3	Fibronectin type-III domain-containing protein 3A	FNDC3A
5.94773	7.08537	6.61585	5.39357	6.46486	7.93872	6.05099	4.70602	5.44057	6.20238	5.08697	5.4866	+	P_G	12	12	12	62.8	62.8	62.8	25.497	0	200.16	58596000000	635	1.51268	-1.07876	-2.51378	Q9Y2Q3;Q9Y2Q3-3;Q9Y2Q3-2;E9PFN5;C9JNT3;Q9Y2Q3-4	Q9Y2Q3;Q9Y2Q3-3;Q9Y2Q3-2;E9PFN5;C9JNT3;Q9Y2Q3-4	Glutathione S-transferase kappa 1	GSTK1
-5.15914	-4.23822	-6.47258	-5.36862	-6.14318	-5.21664	0.441435	-1.47312	-1.65382	-1.18072	-4.12034	-0.860754	+	P_G	3	3	3	13.8	13.8	13.8	35.198	0	16.521	264480000	7	3.72207	3.95851	5.73257	Q9Y385	Q9Y385	Ubiquitin-conjugating enzyme E2 J1	UBE2J1
3.1617	3.02499	2.14738	1.81755	1.2821	2.97558	4.16107	3.29104	4.54126	2.41711	4.55457	3.46408	+	P_G	12	12	12	49.1	49.1	49.1	32.267	0	179.71	6038400000	124	1.78497	1.33664	2.87923	Q9Y394-2;Q9Y394;A0A087X0Z7;H0YJ66;H0YJR8;H0YJE4	Q9Y394-2;Q9Y394;A0A087X0Z7;H0YJ66;H0YJR8	Dehydrogenase/reductase SDR family member 7	DHRS7
3.37699	1.89228	2.76543	3.85226	3.50941	1.84716	1.25952	2.67889	-1.1647	2.07907	2.06095	1.51213	+	P_G	6	6	6	40.4	40.4	40.4	18.237	0	82.777	3184400000	47	1.31787	-1.46961	-2.251	Q9Y3C6	Q9Y3C6	Peptidyl-prolyl cis-trans isomerase-like 1	PPIL1
1.86786	-1.343	-0.0524599	2.31149	-0.623869	1.55695	-4.14359	-5.58081	-2.72568	1.07253	-0.334149	-2.60965	+	P_G	6	4	4	36	23.6	23.6	22.619	0	25.096	1081200000	17	1.5609	-3.00639	-2.57853	Q9Y3E1;H3BTV7;H3BPQ6;H3BPM9	Q9Y3E1;H3BTV7	Hepatoma-derived growth factor-related protein 3	HDGFRP3
4.07001	4.77813	4.79416	2.88636	3.0356	2.05752	5.04098	5.4596	4.8431	5.38033	4.15443	5.17433	+	P_G	36	36	36	67.3	67.3	67.3	72.2	0	323.31	42297000000	580	1.75218	1.40516	2.83519	Q9Y3Z3;Q9Y3Z3-4;Q9Y3Z3-2;Q9Y3Z3-3	Q9Y3Z3;Q9Y3Z3-4;Q9Y3Z3-2;Q9Y3Z3-3	Deoxynucleoside triphosphate triphosphohydrolase SAMHD1	SAMHD1
3.11434	-2.5748	0.381456	-1.95151	1.13944	4.04942	2.65448	2.12262	5.80559	2.77595	5.45689	5.13748	+	P_G	5	5	5	10.6	10.6	10.6	75.016	0.00014015	5.0785	15745000000	6	1.57083	3.29911	2.59186	Q9Y426-3;Q9Y426;Q9Y426-2;H7BZB0	Q9Y426-3;Q9Y426;Q9Y426-2	C2 domain-containing protein 2	C2CD2
-4.26085	-4.51446	-2.96798	-2.65546	-2.04901	-4.63923	-5.23143	-2.72675	-6.79148	-6.25051	-4.57312	-8.0166	+	P_G	15	15	15	12.4	12.4	12.4	188.67	0	22.512	550500000	19	1.40804	-2.08382	-2.37294	Q9Y4K1;Q9Y4K1-2;Q96QW7	Q9Y4K1;Q9Y4K1-2	Absent in melanoma 1 protein	AIM1
-0.407265	0.435981	-0.759466	0.726771	0.953815	1.94853	-2.51934	-1.70539	-1.85609	0.190612	-1.07128	-1.78815	+	P_G	6	6	6	20.7	20.7	20.7	46.383	0	16.706	878910000	11	2.26153	-1.94133	-3.52679	Q9Y4P8-2;Q9Y4P8-4;Q9Y4P8-6;Q9Y4P8;Q9Y4P8-3;Q9Y4P8-5	Q9Y4P8-2;Q9Y4P8-4;Q9Y4P8-6;Q9Y4P8;Q9Y4P8-3;Q9Y4P8-5	WD repeat domain phosphoinositide-interacting protein 2	WIPI2
-1.12694	2.06918	-1.53776	-0.626115	-1.66972	-2.10995	-3.38928	-0.728038	-4.77842	-2.90413	-3.13192	-2.20015	+	P_G	14	14	14	27.5	27.5	27.5	64.117	0	46.437	848840000	19	1.46672	-2.02177	-2.45199	Q9Y4X5;H3BNB9;A0A087WT96;H3BSK4	Q9Y4X5	E3 ubiquitin-protein ligase ARIH1	ARIH1
-0.155901	-1.11632	0.659695	0.0250933	1.23774	0.327652	-1.09291	0.567369	-1.11346	-1.87025	-1.03735	-1.00914	+	P_G	19	19	19	23.3	23.3	23.3	104.2	0	62.497	3438900000	45	1.39802	-1.08895	-2.35943	Q9Y5L0;C9J7E5;Q9Y5L0-3;Q9Y5L0-1;E9PFH4;Q9Y5L0-5	Q9Y5L0;C9J7E5;Q9Y5L0-3;Q9Y5L0-1;E9PFH4;Q9Y5L0-5	Transportin-3	TNPO3
3.87477	3.0657	4.21744	3.99389	3.46874	4.81131	6.42045	4.61217	4.94156	4.82833	4.99679	4.11497	+	P_G	14	14	14	59.4	59.4	59.4	29.702	0	184.51	17215000000	242	1.651	1.0804	2.69942	Q9Y5M8;H7C4H2;C9J5Z8	Q9Y5M8;H7C4H2	Signal recognition particle receptor subunit beta	SRPRB
0.464474	1.23266	0.126474	0.0579786	-0.457248	1.03054	3.88974	3.16678	4.35872	1.3031	2.53048	3.01758	+	P_G	2	2	2	34.1	34.1	34.1	8.9687	0	294.42	1456500000	42	3.3817	2.63525	5.1764	Q9Y5U9	Q9Y5U9	Immediate early response 3-interacting protein 1	IER3IP1
-2.01099	-1.37288	-0.325433	-2.06899	-2.15748	-1.92881	-2.69734	-2.45709	-5.19825	-2.97411	-5.17882	-2.26335	+	P_G	8	8	4	44.6	44.6	28	28.825	0	55.88	496760000	21	1.80765	-1.8174	-2.90972	Q9Y5Y2;H3BNF0;H3BQR2;H3BRK5;B7Z6P0;H3BMW1;H3BRE1	Q9Y5Y2;H3BNF0;H3BQR2	Cytosolic Fe-S cluster assembly factor NUBP2	NUBP2
0.927017	4.13545	-0.850639	0.0475359	-0.846293	1.08693	4.18212	3.59253	4.78856	0.979456	3.46439	3.20657	+	P_G	16	16	16	18	18	18	126.55	0	46.766	21113000000	40	1.74875	2.61894	2.83058	Q9Y613;H3BVE7;J3KTH7	Q9Y613	FH1/FH2 domain-containing protein 1	FHOD1
-0.811809	0.167405	0.789097	-0.402391	-0.514932	0.394056	1.98719	0.8577	1.43076	0.325597	1.46224	0.128826	+	P_G	11	11	11	34.4	34.4	34.4	45.786	0	29.149	1840000000	37	1.75367	1.09515	2.83719	Q9Y679-2;Q9Y679;Q9Y679-3	Q9Y679-2;Q9Y679;Q9Y679-3	Ancient ubiquitous protein 1	AUP1
