# Supplementary material for: Proteomic Discovery of Biomarkers to Predict Prognosis of High-Grade Serous Ovarian Carcinoma
Source: Cancers (Basel). 2020 Mar 26;12(4):790. doi: 10.3390/cancers12040790 (PMC7226362; doi:10.3390/cancers12040790)
Supplement: Supplementary file 1 [file cancers-12-00790-s001.zip › Supplementary Table 2.xlsx]

## Sheet: Supplementary Table 2
Supplementary Table 2. List of total identified proteins
Log2-transformed intensity of G1	Log2-transformed intensity of G2	Log2-transformed intensity of G3	Log2-transformed intensity of G4	Log2-transformed intensity of G5	Log2-transformed intensity of G6	Log2-transformed intensity of P1	Log2-transformed intensity of P2	Log2-transformed intensity of P3	Log2-transformed intensity of P4	Log2-transformed intensity of P5	Log2-transformed intensity of P6	Peptides	Razor + unique peptides	Unique peptides	Sequence coverage [%]	Unique + razor sequence coverage [%]	Unique sequence coverage [%]	Mol. weight [kDa]	Q-value	Score	Intensity	MS/MS count	Protein IDs	Majority protein IDs	Protein names	Gene names
26.7044	21.2322	25.3682	24.942	24.1612	24.1828	22.6753	23.335	24.0257	25.2641	24.689	23.8811	20	20	19	67.6	67.6	65.5	43.024	0	265.26	11592000000	262	A0A024QZX5;A0A087X1N8;P35237;C9JTJ8	A0A024QZX5;A0A087X1N8;P35237	Serpin B6	SERPINB6
NaN	19.4853	20.9153	19.2886	22.7784	23.5244	21.6766	NaN	18.758	21.9128	20.1279	NaN	6	6	6	37.4	37.4	37.4	20.459	0	12.722	538330000	19	A0A087WZA9;A0A024R4K9;A0A087X266;Q9BXJ8-2;Q9BXJ8	A0A087WZA9;A0A024R4K9;A0A087X266;Q9BXJ8-2;Q9BXJ8	Transmembrane protein 120A	TMEM120A;TMPIT
23.9397	23.3468	23.8886	24.3673	23.7888	23.6391	23.609	23.0871	23.2026	22.403	23.1829	23.6061	28	25	18	60.2	54.9	38.3	61.927	0	155.82	10701000000	233	A0A024R571;Q9H4M9;C9JC03;C9J2Z4;C9JDQ8;C9JIJ3;C9IZH1	A0A024R571;Q9H4M9;C9JC03;C9J2Z4	EH domain-containing protein 1	EHD1
NaN	NaN	22.4467	NaN	22.9068	NaN	NaN	NaN	NaN	NaN	23.0869	NaN	1	1	1	23.7	23.7	23.7	8.6531	0.0001398	5.0336	70166000	2	K7EN05;K7EPC8;A0A024R7E8;K7EQ44;K7EMV4;P60002	K7EN05;K7EPC8;A0A024R7E8;K7EQ44;K7EMV4;P60002	Transcription elongation factor 1 homolog	ELOF1
23.2826	21.0918	23.998	22.5203	23.7171	22.7494	20.9795	22.2126	20.742	22.9809	21.0835	22.8264	13	13	8	25.5	25.5	16.1	58.311	0	67.937	3023900000	48	A0A024R7W5;A0A087X0Q1;A0A087WY31;Q7Z739	A0A024R7W5;A0A087X0Q1;A0A087WY31;Q7Z739	YTH domain-containing family protein 3	YTHDF3
NaN	NaN	NaN	21.5418	NaN	NaN	NaN	NaN	NaN	23.2375	NaN	NaN	4	4	4	12.2	12.2	12.2	39.004	0.0001578	8.4263	281030000	8	A0A044PY82;Q96FF7;K7ELQ6	A0A044PY82;Q96FF7	Uncharacterized protein LOC113230	LOC113230
18.2216	NaN	16.3786	15.6469	16.3155	19.1362	18.3059	16.923	17.1533	19.1267	19.173	18.9186	10	9	9	11.2	10.5	10.5	127.68	0	21.899	309910000	11	A0A067XG54;Q8NB49-2;Q8NB49-3;Q8NB49-4;Q8NB49;H7C0E8	A0A067XG54;Q8NB49-2;Q8NB49-3;Q8NB49-4;Q8NB49	Phospholipid-transporting ATPase;Phospholipid-transporting ATPase IG	ATP11C
NaN	NaN	NaN	NaN	NaN	NaN	NaN	NaN	NaN	NaN	NaN	NaN	1	1	1	11.8	11.8	11.8	18.361	0.0020083	2.9279	23776000	1	F8W708;E7ERW0;E7EQU6;E7EWF5;G5E9M9;A0A075B6E4;G5E9M7;Q14135-5;Q14135-6;Q14135-2;Q14135;Q14135-4	F8W708;E7ERW0;E7EQU6;E7EWF5;G5E9M9;A0A075B6E4;G5E9M7;Q14135-5;Q14135-6;Q14135-2;Q14135;Q14135-4	Transcription cofactor vestigial-like protein 4	VGLL4
18.6928	NaN	NaN	NaN	NaN	NaN	NaN	NaN	NaN	NaN	NaN	17.027	3	3	3	8.4	8.4	8.4	62.43	0	16.714	74011000	3	A0A075B6H3;Q5TGY1-2;Q5TGY1	A0A075B6H3;Q5TGY1-2;Q5TGY1	Transmembrane and coiled-coil domain-containing protein 4	TMCO4
NaN	NaN	NaN	NaN	NaN	NaN	NaN	NaN	NaN	NaN	NaN	NaN	1	1	1	19.3	19.3	19.3	12.773	0	27.049	17294000	1	A0A075B6H9	A0A075B6H9		IGLV4-69
20.0394	NaN	22.4223	22.5011	NaN	23.771	22.7376	23.0186	24.1153	26.6777	21.6941	22.5905	2	2	2	14.6	14.6	14.6	12.901	0.00027133	4.3124	921930000	12	A0A075B6I0	A0A075B6I0		IGLV8-61
26.8512	23.9322	24.7086	20.8304	22.333	24.9885	24.791	23.913	24.3886	26.045	22.5645	25.0815	3	3	3	28.4	28.4	28.4	15.949	0	19.563	3760100000	17	A0A075B6I2;P06318;P06319	A0A075B6I2		IGLV6-57
26.2789	22.5701	NaN	NaN	NaN	23.4889	24.2775	26.0618	NaN	NaN	19.8765	NaN	2	2	2	30.6	30.6	30.6	12.619	0.001419	3.3819	1225600000	13	A0A075B6I5;P01702;P06316	A0A075B6I5;P01702;P06316	Ig lambda chain V-I region NIG-64;Ig lambda chain V-I region BL2	IGLV1-51
25.347	20.6268	25.7456	23.0069	20.9876	24.2857	26.0633	26.2477	21.8459	22.9838	NaN	NaN	4	4	3	49.6	49.6	38.5	12.283	0	20.573	3094700000	28	A0A075B6I8	A0A075B6I8		IGLV1-47
24.956	20.5627	23.2113	24.4721	22.4586	24.3447	20.3685	19.9468	23.0138	23.1695	NaN	22.3241	3	3	1	21.4	21.4	7.7	12.468	0.0011739	3.5664	1823900000	15	A0A075B6I9	A0A075B6I9		IGLV7-46
22.5526	NaN	NaN	NaN	22.3029	NaN	NaN	23.0791	22.2034	21.9264	NaN	NaN	1	1	1	13.4	13.4	13.4	12.389	0.00014451	5.7864	225760000	2	A0A075B6J0	A0A075B6J0		IGLV1-40
27.5655	24.8807	26.8147	24.4427	24.7673	25.0649	26.2264	27.5666	24.5927	28.8013	22.1312	24.3543	6	6	2	36.6	36.6	17.9	12.011	0	31.116	7521100000	50	A0A075B6J4	A0A075B6J4		IGLV3-25
24.6161	NaN	24.0379	24.0139	22.9586	22.7809	25.0985	26.1168	23.3236	23.3707	19.1201	22.2527	4	4	2	39.3	39.3	25.6	12.446	0	176.82	4466500000	58	A0A075B6J7;P01720	A0A075B6J7		IGLV3-21
23.2597	23.5182	20.935	21.8963	NaN	23.0159	24.053	NaN	23.9684	23.0621	21.0473	21.3456	4	4	3	54.5	54.5	46.4	12.042	0.00016335	9.5691	928290000	15	A0A075B6J8	A0A075B6J8		IGLV3-19
21.6223	NaN	23.2949	21.5533	20.1577	NaN	23.116	22.9028	NaN	NaN	NaN	NaN	3	2	1	27.4	18.8	12	12.629	0.00014526	5.941	348150000	12	A0A075B6K4	A0A075B6K4		IGLV3-10
NaN	NaN	18.5145	20.9654	19.9353	NaN	NaN	NaN	NaN	16.976	NaN	NaN	3	2	2	30.4	16.5	16.5	12.332	0.0028518	2.7487	119320000	2	A0A075B6K5	A0A075B6K5		IGLV3-9
27.925	25.1214	27.7142	28.7152	27.3949	27.6421	27.822	27.5385	27.1737	27.1863	23.8781	26.7321	5	2	1	63.2	27.4	9.4	11.208	0	68.25	26948000000	212	A0A075B6L0;A0A075B6K9;P0CG06;P0CG05;P0CF74	A0A075B6L0;A0A075B6K9;P0CG06;P0CG05;P0CF74	Ig lambda-3 chain C regions;Ig lambda-2 chain C regions;Ig lambda-6 chain C region	IGLC3;IGLC2;IGLC6
19.077	17.5231	NaN	23.827	18.9594	20.1551	22.2307	NaN	NaN	21.4864	NaN	NaN	12	3	3	58.8	14.1	14.1	36.591	0.00015733	8.3076	573480000	17	A0A075B6N7	A0A075B6N7		IGHA2
NaN	NaN	NaN	NaN	NaN	NaN	NaN	NaN	NaN	NaN	NaN	NaN	1	1	1	9.3	9.3	9.3	12.891	0.0052859	2.2814	0	1	A0A075B6Q5	A0A075B6Q5		IGHV3-64
22.9403	NaN	21.0179	20.6543	NaN	19.8766	NaN	24.6583	NaN	23.0012	NaN	NaN	3	1	0	37.6	13.7	0	12.848	0	27.71	543920000	50	A0A075B6R2;A0A087WW49	A0A075B6R2;A0A087WW49		IGHV4-4
24.1789	NaN	21.354	24.6634	23.225	21.749	NaN	25.0921	22.9024	21.5741	NaN	21.7778	3	2	2	33.3	27.5	27.5	13.079	0	12.515	869630000	23	A0A075B6R9	A0A075B6R9		IGKV2D-24
NaN	NaN	NaN	NaN	NaN	NaN	NaN	NaN	NaN	NaN	NaN	NaN	3	2	2	41.7	30.8	30.8	13.215	0.00015029	6.9368	18893000	3	A0A075B6S6;A0A075B6S3;P06310	A0A075B6S6;A0A075B6S3;P06310	Ig kappa chain V-II region RPMI 6410	IGKV2D-30;IGKV2-30
NaN	NaN	NaN	NaN	NaN	NaN	NaN	NaN	NaN	NaN	NaN	NaN	2	1	0	22.2	12.8	0	12.781	0.0050523	2.2933	11829000	2	A0A075B6S8	A0A075B6S8		IGKV1-5
NaN	NaN	NaN	NaN	NaN	NaN	NaN	NaN	NaN	NaN	NaN	NaN	1	1	1	13.6	13.6	13.6	12.785	0.0037842	2.5208	3760000	1	A0A075B6S9	A0A075B6S9		IGKV1D-37
NaN	NaN	17.8284	NaN	16.8827	16.2016	NaN	NaN	NaN	NaN	NaN	15.9564	3	3	3	6.8	6.8	6.8	61.009	0.002843	2.7029	63535000	2	A0A075B6T4;Q9NVX7;Q9NVX7-2	A0A075B6T4;Q9NVX7;Q9NVX7-2	Kelch repeat and BTB domain-containing protein 4	KBTBD4
NaN	16.6321	18.5164	NaN	17.0892	NaN	NaN	NaN	NaN	19.3694	NaN	16.3091	150	1	1	66.1	0.3	0.3	553.12	0	20.584	455780000	7	A0A075B730	A0A075B730		EPPK1
NaN	NaN	15.6161	NaN	NaN	NaN	17.2067	19.1428	NaN	NaN	19.5417	NaN	21	1	1	36.6	2.2	2.2	82.521	0	15.258	78087000	6	A0A075B738;A0A075B727;A0A075B728;A0A075B737	A0A075B738		PECAM1
NaN	21.4747	22.5631	NaN	23.3926	21.4469	20.8753	21.4538	21.4581	23.353	18.1711	18.326	3	3	3	39.1	39.1	39.1	10.688	0	27.537	477960000	14	A0A075B746;P82921	A0A075B746;P82921	28S ribosomal protein S21, mitochondrial	MRPS21
18.5755	19.3924	22.1511	17.7458	NaN	20.5553	NaN	NaN	NaN	17.0964	19.6012	21.0077	4	4	4	11.2	11.2	11.2	40.683	0.00027053	4.2467	327530000	4	A0A075B773;O00623;K7ELY8	A0A075B773;O00623;K7ELY8	Peroxisome assembly protein 12	PEX12
25.1437	21.2646	24.2105	24.3754	22.946	24.1316	22.5089	24.2945	22.9877	22.9226	20.734	23.0238	2	1	1	18.8	9.4	9.4	12.874	0	17.221	1885800000	21	A0A075B7B8	A0A075B7B8		IGHV3OR16-12
22.2092	19.714	20.3874	NaN	18.673	NaN	NaN	NaN	21.2097	NaN	NaN	20.6912	2	1	1	20.2	9.2	9.2	13.08	0.00448	2.4037	185740000	7	A0A075B7D8	A0A075B7D8		IGHV3OR15-7
24.6142	21.0287	24.1016	23.6777	21.7596	24.4561	21.2028	25.1759	23.4382	23.2771	19.4487	NaN	2	1	1	15.4	6	6	12.904	0.0022489	2.8605	2191100000	14	A0A075B7E8	A0A075B7E8		IGHV3OR16-13
NaN	NaN	19.9428	NaN	19.7405	NaN	NaN	17.4409	NaN	20.8091	15.9999	17.8665	6	6	6	7	7	7	125.09	0	28.255	313480000	8	A0A075B7F8;A8CG34;A0A087WY75;Q96HA1-2;A8CG34-2;Q96HA1-3;Q96HA1;A6NF01;C9JFL1;C9JER0;C9J370;Q6PJE2-5;Q6PJE2	A0A075B7F8;A8CG34;A0A087WY75;Q96HA1-2;A8CG34-2;Q96HA1-3;Q96HA1	Nuclear envelope pore membrane protein POM 121C;Nuclear envelope pore membrane protein POM 121	POM121C;POM121
NaN	NaN	NaN	NaN	NaN	NaN	NaN	NaN	NaN	NaN	NaN	NaN	2	1	1	40	24	24	6.0349	0.0033157	2.5952	6475700	1	K7ERG6;E5RGH0;K7EJG2;E9PN20;D6RB60;B4E159;D6RGC2;D6RIY0;A8WFQ3;A0A087WTY0;A0A075B7G4;Q7Z3I0;Q15928;Q3SXZ3;Q8TB69;B4DXR9;Q8IYB9;E7ENB8;M0QZA4;M0R099;M0R1T0;F8WEN0;C9JUE3;C9J3R7;I3L137;K7ENX6;M0R1N1;E5RGC2;M0R0I7;M0QYU5;M0R183;M0R079;M0QZ38;M0QX59;M0R2R1;M0R0C2;M0QXZ4;F8WBQ5;M0QYA4;F5H490;E9PPF8;E9PIN4;M0R1V2;E9PLW9;C9K0H2;M0QYA6;M0QYM6;J3KQN0;V9GYJ2;F6W2C3;M0QYV6;M0QZG9;E9PLF5;M0R3A5;K7ENW2;K7EIP5…	K7ERG6;E5RGH0;K7EJG2;E9PN20;D6RB60;B4E159;D6RGC2;D6RIY0;A8WFQ3;A0A087WTY0;A0A075B7G4;Q7Z3I0;Q15928;Q3SXZ3;Q8TB69;B4DXR9;Q8IYB9;E7ENB8;M0QZA4;M0R099;M0R1T0;F8WEN0;C9JUE3;C9J3R7;I3L137;K7ENX6;M0R1N1;E5RGC2;M0R0I7;M0QYU5;M0R183;M0R079;M0QZ38;M0QX59;M0R2R1;M0R0C2;M0QXZ4;F8WBQ5;M0QYA4;F5H490;E9PPF8;E9PIN4;M0R1V2;E9PLW9;C9K0H2;M0QYA6;M0QYM6;J3KQN0;V9GYJ2;F6W2C3;M0QYV6;M0QZG9;E9PLF5;M0R3A5;K7ENW2;K7EIP5…	Zinc finger protein 141;Zinc finger protein 718;Zinc finger protein 519;Zinc finger protein 732;Zinc finger protein 595;Zinc finger protein 765;Zinc finger protein 789;Zinc finger protein 30;Zinc finger protein 695;Zinc finger protein 195;Putative zinc finger protein 56;Zinc finger protein 333;Zinc finger protein 679;Zinc finger protein 506;Putative zinc finger protein 735;Zinc finger protein 610…	ZNF519;ZNF721;ZNF595;ZNF141;ZNF718;ZNF732;DKFZp313E1411;ZNF525;ZNF83;ZNF789;ZNF66;ZNF527;ZNF415;ZNF354A;ZNF677;ZNF616;ZNF766;ZNF90;ZNF506;ZNF195;ZNF528;ZNF257;ZNF610;ZNF30;ZNF695;ZNF841;ZNF286A;ZNF573;ZNF624;ZNF670;ZNF486;ZNF354B;ZNF701;ZNF813;ZNF534;ZNF480;ZNF445;ZNF479;ZNF765;ZNF56;ZNF333;ZNF679;ZNF735;ZNF891;ZNF347;ZNF729
NaN	NaN	17.4014	NaN	NaN	NaN	NaN	NaN	NaN	16.9757	NaN	NaN	3	3	3	10	10	10	49.772	0.00014618	6.1269	37354000	3	A0A087X0V7;A0A087WYH9;A0A075B7G8;J3KPL8;O00213-4;O00213-6;O00213-3;O00213-5;O00213-2;O00213;V9GY97;V9GYR7	A0A087X0V7;A0A087WYH9;A0A075B7G8;J3KPL8;O00213-4;O00213-6;O00213-3;O00213-5;O00213-2;O00213;V9GY97	Amyloid beta A4 precursor protein-binding family B member 1	APBB1
NaN	NaN	NaN	NaN	NaN	NaN	NaN	NaN	NaN	NaN	NaN	NaN	1	1	1	7.2	7.2	7.2	14.695	0.00331	2.569	11384000	1	M0QZM6;A0A087WSV0;I6LJZ7;Q9HB09-3;Q9HB09	M0QZM6;A0A087WSV0;I6LJZ7;Q9HB09-3;Q9HB09	Bcl-2-like protein 12	BCL2L12
NaN	NaN	NaN	NaN	NaN	NaN	NaN	17.0874	NaN	NaN	NaN	NaN	5	3	1	11.4	6	3	69.461	0.00015463	7.7596	145110000	5	A8MVE2;D9IDM5;A0A087WSX8;A0A087WSV6;F6TER3;Q8NHL6;Q8NHL6-4;Q8NHL6-2;Q8NHL6-3;F6RVM3;Q8NHL6-5;I3L0E5;A0A096P6K9;A0A087WVJ8;O75019-2;O75019	A8MVE2;D9IDM5;A0A087WSX8;A0A087WSV6;F6TER3;Q8NHL6;Q8NHL6-4;Q8NHL6-2;Q8NHL6-3;F6RVM3;Q8NHL6-5	Leukocyte immunoglobulin-like receptor subfamily B member 1	LILRB1
23.3492	18.5777	23.4491	23.7963	23.8614	23.8424	23.3773	22.88	24.0566	24.2845	21.4715	23.6166	16	16	16	43.6	43.6	43.6	50.222	0	105.6	5760800000	124	V9HW75;A0A087WSV8;P80303-2;P80303;Q2L696;E9PKG6;E9PLR0;E9PLE9;H0YEG8;E9PM22;E9PJP3;H0YD18	V9HW75;A0A087WSV8;P80303-2;P80303;Q2L696;E9PKG6;E9PLR0;E9PLE9	Nucleobindin-2;Nesfatin-1	HEL-S-109;NUCB2;Nucb2
NaN	NaN	NaN	NaN	NaN	NaN	NaN	NaN	NaN	NaN	NaN	NaN	5	5	5	9.6	9.6	9.6	81.035	0	12.502	86908000	6	A0A087WSW7;F6XU50;Q9NRZ9-6;Q9NRZ9-5;Q9NRZ9-3;Q9NRZ9-2;Q9NRZ9;Q9NW36;Q9NRZ9-4	A0A087WSW7;F6XU50;Q9NRZ9-6;Q9NRZ9-5;Q9NRZ9-3;Q9NRZ9-2;Q9NRZ9;Q9NW36;Q9NRZ9-4	Lymphoid-specific helicase	HELLS
26.7946	24.5506	25.2642	25.4802	25.2626	25.2749	25.9084	26.9947	25.6813	26.6351	23.3303	24.2714	2	1	0	19	9.5	0	12.769	0	26.991	6152100000	94	A0A087WSX4	A0A087WSX4		IGHV3-53
21.7361	26.5869	22.5164	21.3668	20.4685	21.1027	23.9645	20.8497	NaN	20.4484	20.7447	23.1514	12	12	12	38.1	38.1	38.1	44.022	0	82.051	4583300000	74	A0A087WSY5;Q96IY4;Q96IY4-2;CON__Q2KIG3	A0A087WSY5;Q96IY4;Q96IY4-2	Carboxypeptidase B2	CPB2
NaN	21.2265	NaN	NaN	NaN	NaN	21.0604	22.0883	NaN	21.5578	NaN	NaN	3	2	2	28.8	15.3	15.3	12.834	0	24.491	128960000	3	A0A087WSY8	A0A087WSY8
23.0979	22.6223	23.0224	22.4663	23.1092	22.1401	22.4642	22.651	20.665	21.5384	NaN	22.3425	10	10	10	58.1	58.1	58.1	17.629	0	32.629	1810000000	29	K7ERP4;A0A087X2I2;A0A087WT12;P36969-2;P36969;K7ENB4;K7EKX7;K7EJ20;R4GNE4;A0A087X247	K7ERP4;A0A087X2I2;A0A087WT12;P36969-2;P36969;K7ENB4;K7EKX7;K7EJ20;R4GNE4	Glutathione peroxidase;Phospholipid hydroperoxide glutathione peroxidase, mitochondrial	GPX4
20.3763	20.555	20.7919	20.7627	22.096	22.084	21.5692	16.8328	17.4381	21.3202	19.2544	20.5003	18	18	18	35.2	35.2	35.2	67.55	0	33.014	1959200000	42	A0A087WT20;Q9NV06;B3KME9;A0A087X1F8;E5RHM4;Q9NV06-2	A0A087WT20;Q9NV06;B3KME9	DDB1- and CUL4-associated factor 13	DCAF13
NaN	NaN	NaN	NaN	NaN	NaN	NaN	NaN	NaN	NaN	NaN	14.0534	2	2	2	13.9	13.9	13.9	20.336	0.0036675	2.5361	18745000	3	A0A087WT30;Q8N5I9	A0A087WT30;Q8N5I9	Uncharacterized protein C12orf45	C12orf45
NaN	NaN	NaN	NaN	NaN	NaN	NaN	NaN	NaN	NaN	NaN	NaN	1	1	1	10.6	10.6	10.6	23.102	0.0033174	2.6059	0	1	X6R7A2;A0A087WT37;Q5SRI9	X6R7A2;A0A087WT37;Q5SRI9	Glycoprotein endo-alpha-1,2-mannosidase	MANEA
17.8148	19.3187	19.7747	20.0743	21.7639	22.2849	20.3494	NaN	13.8718	18.6821	21.6733	NaN	2	2	2	7.4	7.4	7.4	47.099	0	18.243	373040000	15	A0A087X0U3;A0A087WT87;P43003-2;P43003	A0A087X0U3;A0A087WT87;P43003-2;P43003	Amino acid transporter;Excitatory amino acid transporter 1	SLC1A3
23.5218	21.9343	21.6917	23.4803	22.7922	21.0843	19.6518	20.7146	NaN	20.788	18.6689	20.6381	8	8	8	43.4	43.4	43.4	28.683	0	82.712	1544600000	74	A0A087WT99;Q9H0W9-2;Q9H0W9;E9PJU8;E9PQS1;Q9H0W9-4;Q9H0W9-3;E9PPB5;E9PR95;E9PSC3;E9PLC5;E9PLB3;E9PIP1	A0A087WT99;Q9H0W9-2;Q9H0W9;E9PJU8;E9PQS1;Q9H0W9-4;Q9H0W9-3;E9PPB5	Ester hydrolase C11orf54	C11orf54
30.8442	29.0584	28.992	23.1829	27.9996	30.0975	29.9207	29.1896	29.2114	29.6634	28.9724	29.7127	43	43	43	43.3	43.3	43.3	129.15	0	323.31	1083000000000	1108	A0A087WTA8;P08123	A0A087WTA8;P08123	Collagen alpha-2(I) chain	COL1A2
18.4706	16.8331	NaN	NaN	NaN	NaN	20.0907	18.0568	20.4043	18.6168	20.2788	NaN	11	7	7	28.2	19	19	57.051	0	38.377	279150000	10	A0A087WTJ2;Q96F15;Q96F15-2	A0A087WTJ2;Q96F15;Q96F15-2	GTPase IMAP family member 5	GIMAP1-GIMAP5;GIMAP5
NaN	NaN	21.0641	NaN	NaN	NaN	NaN	26.0992	NaN	NaN	NaN	NaN	3	2	2	50.5	32	32	10.4	0.00016361	9.613	354650000	17	A0A087WTK4	A0A087WTK4
NaN	NaN	NaN	NaN	NaN	NaN	NaN	NaN	NaN	NaN	NaN	NaN	4	4	3	3.1	3.1	2.3	175.85	0.00015354	7.526	41939000	5	A0A087WTM1;Q9Y6N7-6;Q9Y6N7-5;Q9Y6N7-4;Q9Y6N7-3;Q9Y6N7;Q9Y6N7-2;A0A087WZ85;H7C4Y7;R4GMM8;Q9HCK4-3	A0A087WTM1;Q9Y6N7-6;Q9Y6N7-5;Q9Y6N7-4;Q9Y6N7-3;Q9Y6N7;Q9Y6N7-2;A0A087WZ85	Roundabout homolog 1	ROBO1
14.8615	NaN	NaN	NaN	NaN	NaN	NaN	NaN	NaN	NaN	NaN	NaN	174	1	1	47.3	0.3	0.3	489.83	0.00079428	3.8015	176400000	6	A0A087WTM7;A8MUN2	A0A087WTM7		APOB
22.5579	20.952	NaN	22.1569	21.1267	21.5434	23.1609	20.9344	17.485	21.0912	20.9309	20.5503	5	5	5	38.9	38.9	38.9	18.826	0	20.15	778350000	26	A0A087WTN3;A0A087WVA1;P62341;Q6IAK0;F8WBD0	A0A087WTN3;A0A087WVA1;P62341;Q6IAK0	Selenoprotein T	SELT
NaN	15.5007	18.2658	16.6601	NaN	NaN	NaN	19.4465	17.9853	18.0204	NaN	NaN	5	5	5	3.2	3.2	3.2	242.1	0.0017699	3.036	212590000	6	A0A087WTQ6;Q7Z5N4;F8W6X9;Q7Z5N4-3	A0A087WTQ6;Q7Z5N4;F8W6X9;Q7Z5N4-3	Protein sidekick-1	SDK1
NaN	NaN	NaN	NaN	NaN	NaN	NaN	NaN	NaN	NaN	NaN	NaN	1	1	1	15.5	15.5	15.5	16.279	0.0001533	7.5025	18680000	1	H0YBM5;E5RIH1;E7ESG9;G3V124;A0A087WTU6;A0A087WWN4;Q9NRS4-4;Q9NRS4-2;Q9NRS4-3;Q9NRS4	H0YBM5;E5RIH1;E7ESG9;G3V124;A0A087WTU6;A0A087WWN4;Q9NRS4-4;Q9NRS4-2;Q9NRS4-3;Q9NRS4	Transmembrane protease serine 4	TMPRSS4
15.8813	NaN	19.3038	18.6704	18.9499	18.6174	20.0236	18.6316	19.7621	19.4056	19.1558	19.2346	13	13	12	21.2	21.2	20	91.099	0	39.38	756600000	16	A0A087WVR3;A0A087WTW0;Q96T88;Q96T88-2;A0A087WWG9	A0A087WVR3;A0A087WTW0;Q96T88;Q96T88-2;A0A087WWG9	E3 ubiquitin-protein ligase UHRF1	UHRF1
21.1483	20.5382	20.0684	19.4299	21.2729	20.2534	20.0887	18.3775	19.7599	NaN	19.3483	19.5812	1	1	1	5	5	5	24.003	0.001407	3.2301	144530000	13	A2AAT0;A0A087WTX2;Q92504	A2AAT0;A0A087WTX2;Q92504	Zinc transporter SLC39A7	SLC39A7
NaN	NaN	NaN	NaN	NaN	15.5574	NaN	17.5967	NaN	19.1593	16.6698	NaN	9	2	1	49.6	13.1	6.4	25.624	0.00014806	6.495	123370000	11	A0A087WTX5;P01834;A0A075B6H6	A0A087WTX5;P01834;A0A075B6H6	Ig kappa chain C region	IGKC
21.0134	20.4102	21.0937	19.7581	22.8373	22.2059	24.5082	20.9718	20.2917	20.5597	19.2463	20.9577	8	8	8	27.2	27.2	27.2	43.432	0	88.573	2279800000	31	A0A087WU02;Q96RQ1;F8VPA6;F8W0R1;F8VR88;F8VUZ2;H0YI50;H0YI58;H0YHJ8;F8VRW9	A0A087WU02;Q96RQ1;F8VPA6;F8W0R1;F8VR88;F8VUZ2;H0YI50	Endoplasmic reticulum-Golgi intermediate compartment protein 2	ERGIC2
NaN	NaN	24.8115	25.0363	23.1687	25.5986	25.1624	24.0661	22.4248	25.5663	NaN	22.0353	2	2	2	24.2	24.2	24.2	7.036	0.0035483	2.549	678760000	10	A0A087WU07;Q5TGZ0-2;Q5TGZ0;R4GMM1;R4GNA1	A0A087WU07;Q5TGZ0-2;Q5TGZ0;R4GMM1;R4GNA1	MICOS complex subunit MIC10	MINOS1;MINOS1-NBL1
NaN	22.0101	NaN	21.1823	NaN	NaN	23.046	NaN	25.5699	NaN	23.1428	21.7925	1	1	1	36.5	36.5	36.5	9.3318	0	62.993	368070000	14	Q13030;E9PH25;E7EQF3;E9PD10;A0A087WU29;P02724-3;P02724-2;P02724	Q13030;E9PH25;E7EQF3;E9PD10;A0A087WU29;P02724-3;P02724-2;P02724	Glycophorin-A	GPErik;GYPA
NaN	NaN	NaN	18.7933	20.9845	20.9203	18.0778	17.1934	NaN	20.3892	19.8678	NaN	5	5	0	5.9	5.9	0	87.947	0.00015053	6.9852	355960000	10	A0A087WU31;P51790-4;P51790-5;P51790;E9PE15;H0Y8Z8	A0A087WU31;P51790-4;P51790-5;P51790;E9PE15	Chloride channel protein;H(+)/Cl(-) exchange transporter 3	CLCN3
25.3471	23.6901	24.8411	24.6196	24.0297	24.4854	25.1246	24.31	24.6179	24.3419	23.284	23.9132	8	8	8	19.1	19.1	19.1	41.531	0	22.625	9244000000	93	A0A087WU53;Q9H0U3;Q9H0U3-2	A0A087WU53;Q9H0U3;Q9H0U3-2	Magnesium transporter protein 1	MAGT1
NaN	14.6424	NaN	NaN	NaN	NaN	NaN	NaN	NaN	NaN	NaN	NaN	4	4	4	3.6	3.6	3.6	165.77	0	15.083	28275000	4	A0A087WU64;A6NMQ1;P09884	A0A087WU64;A6NMQ1;P09884	DNA polymerase;DNA polymerase alpha catalytic subunit	POLA1
NaN	NaN	NaN	25.0931	NaN	NaN	NaN	NaN	NaN	NaN	NaN	NaN	2	2	2	2.8	2.8	2.8	85.075	0.0044794	2.4033	1510300000	2	E7ER32;A0A087X287;B0QY83;A0A087WU73;W0Z7M9;Q969V6	E7ER32;A0A087X287;B0QY83;A0A087WU73;W0Z7M9;Q969V6	MKL/myocardin-like protein 1	MKL1;mkl1
NaN	NaN	NaN	15.3894	NaN	NaN	NaN	15.7175	NaN	NaN	NaN	NaN	4	4	4	8.1	8.1	8.1	54.309	0.0018889	2.9934	35556000	4	A0A087WXL5;A0A087X1N1;D3TTY5;A0A087WU80;P21580	A0A087WXL5;A0A087X1N1;D3TTY5;A0A087WU80;P21580	Tumor necrosis factor alpha-induced protein 3;A20p50;A20p37	TNFAIP3
23.8716	20.1519	22.8833	23.8698	25.1778	24.2988	21.0151	23.0836	20.1366	22.904	NaN	20.0328	5	4	4	46.5	38.6	38.6	12.332	0	14.951	1448500000	27	A0A087WU91	A0A087WU91		IGHV3-49
22.2646	21.1829	22.8982	21.2258	23.2818	21.0955	20.8657	20.9195	19.7754	22.616	19.1863	21.7469	19	19	19	34.7	34.7	34.7	65.702	0	38.813	2554600000	82	A0A087WUB9;Q8WYA6;Q8WYA6-4;Q8WYA6-3;Q8WYA6-2;A2A2P1	A0A087WUB9;Q8WYA6;Q8WYA6-4;Q8WYA6-3;Q8WYA6-2	Beta-catenin-like protein 1	CTNNBL1
25.2917	24.2463	25.9517	25.1561	25.7981	25.6575	26.9536	25.0492	25.8811	25.0822	23.7608	24.0234	9	9	9	40.5	40.5	40.5	25.09	0	122	14076000000	124	A0A087WUC6;E9PI68;Q15005;E9PL01;E9PRB9;H0YE04	A0A087WUC6;E9PI68;Q15005;E9PL01;E9PRB9	Signal peptidase complex subunit 2	SPCS2
NaN	NaN	NaN	19.7693	NaN	NaN	NaN	NaN	NaN	NaN	NaN	NaN	3	3	3	10.2	10.2	10.2	40.428	0	14.346	227930000	5	A0A087WUD1;Q6DD87	A0A087WUD1;Q6DD87	Zinc finger protein 787	ZNF787
NaN	21.4905	NaN	20.8677	NaN	NaN	NaN	NaN	NaN	NaN	21.0617	NaN	3	3	3	10.5	10.5	10.5	31.576	0.00013963	4.9986	230940000	3	A0A087WUI1;Q9Y388;Q5JY83	A0A087WUI1;Q9Y388;Q5JY83	RNA-binding motif protein, X-linked 2	RBMX2
22.0129	21.5702	22.7437	21.4919	NaN	19.8538	21.0342	25.4894	26.0233	21.4054	20.4335	20.5785	7	7	6	28	28	25.2	31.282	0	63.915	3029100000	75	J3QTS8;A0A087WUI4;A0A087X1U0;Q15661-2;Q15661;P20231;Q9BZJ3-2;Q9BZJ3	J3QTS8;A0A087WUI4;A0A087X1U0;Q15661-2;Q15661;P20231	Tryptase alpha/beta-1;Tryptase beta-2	TPSAB1;TPSB2
NaN	NaN	NaN	NaN	NaN	NaN	25.9429	21.5425	NaN	NaN	21.9625	NaN	2	2	2	72.5	72.5	72.5	3.8395	0	82.548	507870000	9	G3V4U3;Q9H4B1;A0A087WV79;A0A087WUJ8;A0A087WZR1;A8K0H0;P40305;A0A087X174	G3V4U3;Q9H4B1;A0A087WV79;A0A087WUJ8;A0A087WZR1;A8K0H0;P40305;A0A087X174	Interferon alpha-inducible protein 27, mitochondrial	IFI27;P27
25.1858	23.2691	24.1448	24.6258	24.7479	24.3789	22.9946	23.7412	23.1074	25.2492	22.6597	24.1862	13	12	3	33.9	31.7	11.6	40.04	0	92.985	9534400000	168	A0A087WUK2;O14979	A0A087WUK2;O14979	Heterogeneous nuclear ribonucleoprotein D-like	HNRNPDL
NaN	NaN	NaN	NaN	NaN	NaN	NaN	NaN	NaN	NaN	NaN	NaN	1	1	1	3	3	3	47.416	0.0033076	2.5619	23786000	1	A0A087WUK4;P13056-2;P13056-3;P13056	A0A087WUK4;P13056-2;P13056-3;P13056	Nuclear receptor subfamily 2 group C member 1	NR2C1
24.6914	22.1547	22.9496	25.1899	24.1595	22.2183	22.7302	22.6472	19.337	22.2251	20.8152	22.5715	23	23	23	58.2	58.2	58.2	59.057	0	258.82	9752800000	174	A0A087WUL0;Q3LXA3;H0YCY6;Q3LXA3-2;I3L252;E9PJG8;E9PQR1	A0A087WUL0;Q3LXA3;H0YCY6;Q3LXA3-2	Bifunctional ATP-dependent dihydroxyacetone kinase/FAD-AMP lyase (cyclizing);ATP-dependent dihydroxyacetone kinase;FAD-AMP lyase (cyclizing)	TKFC;DAK
19.3678	NaN	NaN	NaN	NaN	NaN	NaN	NaN	NaN	17.3573	NaN	NaN	9	9	9	33.1	33.1	33.1	40.471	0	41.698	203280000	11	A0A087WZG9;A0A087WXK2;A0A087WUL4;A0A087WX23;Q86TG7-2;Q86TG7;A0A087WYS2	A0A087WZG9;A0A087WXK2;A0A087WUL4;A0A087WX23;Q86TG7-2;Q86TG7	Retrotransposon-derived protein PEG10	PEG10
NaN	NaN	NaN	NaN	NaN	18.0303	NaN	NaN	NaN	17.1852	NaN	NaN	2	2	2	15.2	15.2	15.2	27.741	0.0001415	5.3212	36138000	2	A0A087WUL5;Q9BSM1-3;Q9BSM1	A0A087WUL5;Q9BSM1-3;Q9BSM1	Polycomb group RING finger protein 1	PCGF1
NaN	NaN	NaN	NaN	17.2876	NaN	NaN	NaN	16.9908	NaN	NaN	NaN	3	3	3	7.3	7.3	7.3	31.486	0.0032039	2.6381	61977000	3	A0A087WUL7;Q96F24-2;Q96F24-3;Q96F24	A0A087WUL7;Q96F24-2;Q96F24-3;Q96F24	Nuclear receptor-binding factor 2	NRBF2
20.6865	19.9298	22.7452	19.7094	24.0005	21.8614	26.581	21.1037	21.4132	24.1933	19.5864	21.4519	8	8	1	56.5	56.5	5.9	20.774	0	49.693	3140800000	67	A0A087WUM0;P57105;A0A087WTA2	A0A087WUM0;P57105	Synaptojanin-2-binding protein	SYNJ2BP-COX16;SYNJ2BP
NaN	NaN	NaN	NaN	NaN	NaN	20.0399	NaN	NaN	20.3636	NaN	NaN	1	1	1	16.5	16.5	16.5	8.8257	0.00014267	5.5035	16062000	3	A0A087WUN5;Q96DE5	A0A087WUN5;Q96DE5	Anaphase-promoting complex subunit 16	ANAPC16
24.9023	25.0061	26.3351	25.8332	25.8381	26.8787	27.0567	25.4585	24.4202	25.6827	24.461	25.2559	14	14	14	76.7	76.7	76.7	21.938	0	137.76	17304000000	255	A0A087WUQ6;P07203;P07203-2	A0A087WUQ6;P07203	Glutathione peroxidase;Glutathione peroxidase 1	GPX1
26.6385	25.2963	27.5461	26.9309	27.9767	26.4198	26.5997	25.9351	22.3794	27.0027	24.3112	26.6238	6	6	6	36.6	36.6	36.6	15.197	0	54.7	12741000000	229	E7ETK0;A0A087WUS0;P62847-2;P62847-3;P62847;P62847-4	E7ETK0;A0A087WUS0;P62847-2;P62847-3;P62847;P62847-4	40S ribosomal protein S24	RPS24
NaN	16.7326	NaN	NaN	NaN	NaN	NaN	NaN	NaN	17.071	NaN	20.2436	5	5	5	22.7	22.7	22.7	42.352	0	23.442	362720000	10	A0A087WUS7;P01880;P01880-2	A0A087WUS7;P01880;P01880-2	Ig delta chain C region	IGHD
23.6279	21.5365	24.0723	22.0394	24.9315	20.9666	22.6516	22.8613	20.5639	23.1754	20.8811	23.1765	34	34	34	32	32	32	138.68	0	267.68	13139000000	182	A0A087WUT6;O60841	A0A087WUT6;O60841	Eukaryotic translation initiation factor 5B	EIF5B
NaN	NaN	NaN	NaN	17.9285	NaN	NaN	NaN	NaN	NaN	NaN	NaN	3	2	2	9.3	6.7	6.7	51.047	0.00053149	3.8858	31773000	1	A0A087WUU9;P47974	A0A087WUU9;P47974	Zinc finger protein 36, C3H1 type-like 2	ZFP36L2
19.2892	NaN	NaN	NaN	19.0496	19.2251	NaN	20.0037	20.4726	18.8738	NaN	NaN	2	2	2	10.3	10.3	10.3	22.876	0.00013854	4.8105	86410000	3	A0A087WUW9;Q9NXU5	A0A087WUW9;Q9NXU5	ADP-ribosylation factor-like protein 15	ARL15
24.4212	22.387	23.8068	23.16	24.1284	22.9603	23.064	23.396	21.5462	23.6707	21.6696	23.5185	7	7	7	61.8	61.8	61.8	12.755	0	57.479	1980700000	34	A0A087WV05;Q99417	A0A087WV05;Q99417	C-Myc-binding protein	MYCBP
18.9402	20.7015	21.9163	19.0457	18.9932	20.5928	19.5198	18.5179	19.1996	19.9445	19.3469	18.1864	56	54	54	20.1	19.7	19.7	366.93	0	240.53	6438400000	135	A0A087WV15;Q16787;Q16787-3;Q16787-1;Q16787-4;K7EIP4;A0A075B783;K7ERM0	A0A087WV15;Q16787;Q16787-3;Q16787-1;Q16787-4;K7EIP4	Laminin subunit alpha-3	LAMA3
26.5298	24.3717	25.2068	25.5463	25.0081	23.1781	25.5645	24.9079	23.9502	24.3202	23.6789	25.3623	5	5	5	34.1	34.1	34.1	9.3804	0	34.291	6753600000	68	Q5T123;A0A087WV23;Q9H299	Q5T123;A0A087WV23;Q9H299	SH3 domain-binding glutamic acid-rich-like protein 3	SH3BGRL3
21.5856	NaN	17.9369	17.1737	NaN	19.6142	NaN	18.2775	20.5452	17.8295	NaN	19.9091	4	4	4	9.4	9.4	9.4	38.099	0.00013847	4.7889	181310000	4	A0A087WV25;O95684-2;O95684;Q8N103-3	A0A087WV25;O95684-2;O95684	FGFR1 oncogene partner	FGFR1OP
20.3135	19.4994	20.3554	NaN	21.8012	22.1253	22.5308	NaN	NaN	21.3724	NaN	NaN	2	2	2	14.4	14.4	14.4	34.576	0	13.201	217560000	20	A0A087WV34;Q8WWB7-2;Q8WWB7;X6R6A3;A0A087X0W3	A0A087WV34;Q8WWB7-2;Q8WWB7;X6R6A3;A0A087X0W3	Glycosylated lysosomal membrane protein	GLMP
NaN	NaN	NaN	NaN	NaN	NaN	NaN	NaN	NaN	NaN	NaN	NaN	3	3	3	22.3	22.3	22.3	21.081	0.00014639	6.1424	3798600	3	A0A087WV35;Q7Z309-4;Q7Z309;Q7Z309-2;Q7Z309-3;Q7Z309-5	A0A087WV35;Q7Z309-4;Q7Z309;Q7Z309-2;Q7Z309-3;Q7Z309-5	Protein FAM122B	SPACIA2;FAM122B
25.1474	24.7579	24.2193	24.9331	25.2114	25.2643	24.8428	24.6171	24.0089	24.6504	24.7737	24.373	2	2	2	20.7	20.7	20.7	8.8779	0.001174	3.5667	1736900000	23	A0A087WV46;C9JXA7;Q0VGL1;A0A087X1E5;A0A087WT92	A0A087WV46;C9JXA7;Q0VGL1;A0A087X1E5;A0A087WT92	Ragulator complex protein LAMTOR4;Ragulator complex protein LAMTOR4, N-terminally processed	LAMTOR4
26.5468	24.0432	25.7582	25.7642	25.1171	25.1968	24.8524	26.8373	25.2817	26.1702	22.5423	23.4641	25	4	2	56	8.2	3.4	51.153	0	110.38	20187000000	121	A0A087WV47;P01857	A0A087WV47;P01857	Ig gamma-1 chain C region	IGHG1
NaN	17.1066	16.812	16.0576	17.9959	12.1245	16.6759	14.4641	15.4127	18.8203	18.3685	20.8684	53	53	53	25.3	25.3	25.3	358.62	0	132.63	2317200000	85	A0A087WV66;P46013;P46013-2	A0A087WV66;P46013;P46013-2	Antigen KI-67	MKI67
NaN	NaN	NaN	NaN	NaN	NaN	NaN	NaN	23.1005	20.4836	NaN	NaN	4	4	4	23	23	23	30.529	0	25.547	180680000	4	A0A087WV67;O00124;A0A087WUA4;A0A087WT23;O00124-2;O00124-3	A0A087WV67;O00124;A0A087WUA4;A0A087WT23;O00124-2;O00124-3	UBX domain-containing protein 8	UBXN8
22.5944	23.2457	24.8845	24.0373	24.5151	23.3529	24.6771	23.9672	24.3871	24.2299	24.3566	23.1007	5	5	5	33.7	33.7	33.7	10.978	0.00015145	7.181	1677700000	29	J3QS48;I3L295;J3KT75;J3QW43;J3QRD5;Q9H3L2;Q1HDL3;A0A087WV81;O75352-2;O75352;J3KSI4;I3L1D2;I3L4E0;J3KTK8;J3QQZ4;I3L405;I3L261	J3QS48;I3L295;J3KT75;J3QW43;J3QRD5;Q9H3L2;Q1HDL3;A0A087WV81;O75352-2;O75352;J3KSI4;I3L1D2;I3L4E0;J3KTK8;J3QQZ4	Mannose-P-dolichol utilization defect 1 protein	MPDU1;HBEBP2BPA
21.481	12.5518	19.3103	18.7924	16.9731	17.2775	21.5517	19.7147	15.3956	19.3762	15.2027	18.2824	10	10	10	9.8	9.8	9.8	125.38	0	15.48	2116900000	13	A0A087WVA8;Q8IWB9;Q8IWB9-2;J3KRZ8	A0A087WVA8;Q8IWB9;Q8IWB9-2;J3KRZ8	Testis-expressed sequence 2 protein	TEX2
21.7234	18.1817	22.5848	23.0144	24.125	22.5911	22.0358	21.1607	19.3228	22.9236	20.4667	21.6073	27	25	25	48.8	45.1	45.1	82.713	0	179.45	8122700000	102	A0A087WVB0;Q9BQ39;A0A087WVC1	A0A087WVB0;Q9BQ39;A0A087WVC1	ATP-dependent RNA helicase DDX50	DDX50
NaN	NaN	NaN	22.3832	22.16	NaN	18.2363	NaN	NaN	NaN	NaN	NaN	3	3	3	8.4	8.4	8.4	50.766	0.0016556	3.159	252110000	4	A0A087WVD1;Q96B70	A0A087WVD1;Q96B70	Leukocyte receptor cluster member 9	LENG9
NaN	NaN	NaN	20.5365	NaN	NaN	NaN	NaN	NaN	18.0875	NaN	14.8986	3	3	3	9.2	9.2	9.2	37.969	0.0017679	3.0241	106440000	4	A0A087WVD4;Q9HBK9-2;Q9HBK9	A0A087WVD4;Q9HBK9-2;Q9HBK9	Arsenite methyltransferase	AS3MT
NaN	20.0987	NaN	NaN	NaN	NaN	NaN	NaN	22.698	NaN	NaN	NaN	4	4	4	46.8	46.8	46.8	12.545	0.00015446	7.7236	137780000	5	A0A087WVD7;Q9Y3D8;Q9Y3D8-2;A0A087WY94;D6RDH4	A0A087WVD7;Q9Y3D8;Q9Y3D8-2;A0A087WY94;D6RDH4	Adenylate kinase isoenzyme 6	TAF9;AK6
NaN	15.2558	17.1827	NaN	NaN	NaN	NaN	17.1626	NaN	15.1524	NaN	NaN	15	13	2	12	10.8	2	191.6	0	28.849	382030000	15	A0A087WVF7;Q9NZM3-2;Q9NZM3;Q9NZM3-4;E7EPJ2;F8W719;H0Y3G5	A0A087WVF7;Q9NZM3-2;Q9NZM3;Q9NZM3-4	Intersectin-2	ITSN2
16.3681	16.9988	NaN	NaN	NaN	NaN	NaN	15.3193	17.2269	NaN	16.7424	17.2883	7	7	7	11.7	11.7	11.7	103.53	0	31.074	113280000	8	A0A087WVG2;Q5U651;M0R148	A0A087WVG2;Q5U651	Ras-interacting protein 1	RASIP1
20.5764	17.4898	21.1626	24.0736	22.3287	22.6494	NaN	14.3991	NaN	22.6473	18.88	20.3538	10	10	10	18.4	18.4	18.4	78.737	0	42.544	1785100000	41	A0A087WVI4;Q7Z404-1;A0A087WT65;Q7Z404;C9JFU4;Q7Z404-3	A0A087WVI4;Q7Z404-1;A0A087WT65;Q7Z404	Transmembrane channel-like protein;Transmembrane channel-like protein 4	TMC4
NaN	NaN	20.043	NaN	20.6202	17.6946	20.4427	NaN	NaN	17.6478	NaN	NaN	1	1	1	8.1	8.1	8.1	20.097	0.0014132	3.3081	84440000	4	H0YBC7;A0A087WVL5;O60238-2;O60238	H0YBC7;A0A087WVL5;O60238-2;O60238	BCL2/adenovirus E1B 19 kDa protein-interacting protein 3-like	BNIP3L
24.5123	19.8434	20.413	20.9549	NaN	22.5277	19.412	22.9266	23.2091	23.0766	23.4718	24.129	4	4	4	8	8	8	46.381	0.00015108	7.0825	1377100000	6	A0A087WVM2;Q8N6Q3;Q8N6Q3-2	A0A087WVM2;Q8N6Q3;Q8N6Q3-2	CD177 antigen	CD177
NaN	17.9926	NaN	NaN	NaN	19.0045	18.6548	NaN	NaN	NaN	16.972	NaN	6	6	6	16.9	16.9	16.9	41.839	0.00013866	4.8246	186780000	5	A0A087WVM3;O00622	A0A087WVM3;O00622	Protein CYR61	CYR61
NaN	NaN	NaN	NaN	NaN	NaN	NaN	NaN	NaN	NaN	NaN	NaN	3	3	3	21.5	21.5	21.5	20.824	0.00014635	6.1412	43734000	3	A0A087WVN1;Q5JPI9;G3V238;H3BQF6	A0A087WVN1;Q5JPI9;G3V238	Protein-lysine N-methyltransferase METTL10	METTL10
NaN	NaN	NaN	NaN	NaN	NaN	NaN	NaN	NaN	22.4348	NaN	NaN	4	2	2	80.4	45.4	45.4	10.372	0	14.893	67817000	6	A0A087WVN6;A0A075B6S5;P80362;P01607;P01600;P01599;P01593	A0A087WVN6;A0A075B6S5		IGKV1-27
16.3849	NaN	15.1954	20.8395	22.1323	21.2353	NaN	14.5793	18.1786	15.5037	19.0697	NaN	11	11	10	3.2	3.2	3	506.37	0	15.337	2031500000	9	A0A087WVP1;Q14517;D6RCE4	A0A087WVP1;Q14517	Protocadherin Fat 1;Protocadherin Fat 1, nuclear form	FAT1
26.9812	26.1573	27.5336	27.3014	27.966	27.0933	26.9324	26.7532	26.7528	27.5262	26.1423	26.6899	94	94	94	64.7	64.7	64.7	192.06	0	323.31	272580000000	2851	A0A087WVQ6;Q00610-2;Q00610;J3KS13;P53675-2;P53675;A0A087WX41;K7EJJ5;J3KSQ2;J3KRF5;J3QL20;A0A087WV74;A0A087WXH4;F5H5N6	A0A087WVQ6;Q00610-2;Q00610	Clathrin heavy chain;Clathrin heavy chain 1	CLTC
20.2418	NaN	NaN	21.6698	NaN	NaN	NaN	20.7345	NaN	NaN	NaN	NaN	3	3	3	15.3	15.3	15.3	26.879	0.00014102	5.2405	127250000	7	A0A087WVS8;Q70IA6-2;Q70IA6;Q70IA6-3	A0A087WVS8;Q70IA6-2;Q70IA6;Q70IA6-3	MOB kinase activator 2	MOB2
NaN	NaN	20.7802	21.9514	22.7717	22.1298	NaN	NaN	22.8833	NaN	NaN	NaN	3	3	3	10.5	10.5	10.5	37.772	0.00013875	4.8387	1971300000	4	A0A087WVT6;Q9BWW4-2;Q9BWW4-3;Q9BWW4;D6RAC5;U3KQ46;Q9NW25;A0A087X159;P81877-2;P81877-4;P81877-5;P81877-3;P81877;Q9BWG4-2;Q9BWG4	A0A087WVT6;Q9BWW4-2;Q9BWW4-3;Q9BWW4	Single-stranded DNA-binding protein 3	SSBP3
NaN	NaN	NaN	NaN	16.0146	NaN	NaN	NaN	NaN	NaN	NaN	NaN	2	2	2	1.6	1.6	1.6	145.94	0.00053177	3.8882	55366000	3	A0A087WVU5;O00512	A0A087WVU5;O00512	B-cell CLL/lymphoma 9 protein	BCL9
NaN	NaN	NaN	NaN	NaN	19.9776	NaN	NaN	NaN	NaN	NaN	NaN	7	1	1	47	7	7	21.048	0.0048274	2.3485	10324000	1	A0A087WVZ5	A0A087WVZ5		CYFIP1
23.9251	21.5681	23.4311	22.8337	23.6154	22.5471	23.1191	22.9722	22.4837	24.3474	19.5672	23.4148	7	7	7	50.5	50.5	50.5	21.459	0	66.658	2468300000	40	A0A087WVZ9;P19388;A0A087WWX0;A0A087WVN5	A0A087WVZ9;P19388;A0A087WWX0	DNA-directed RNA polymerases I, II, and III subunit RPABC1	POLR2E
NaN	NaN	NaN	NaN	NaN	NaN	NaN	15.0554	NaN	NaN	NaN	NaN	10	10	10	5.6	5.6	5.6	256.86	0	25.015	76188000	10	A0A087WW06;Q96AY4	A0A087WW06;Q96AY4	Tetratricopeptide repeat protein 28	TTC28
NaN	NaN	NaN	NaN	NaN	NaN	NaN	NaN	18.1389	NaN	NaN	NaN	5	5	5	17	17	17	49.154	0.00015305	7.4665	95319000	5	A0A087WW14;Q0VDG4-2;Q0VDG4;F8W0M9;C9JID8;H9KVC8;F8WBX0;C9JNS3	A0A087WW14;Q0VDG4-2;Q0VDG4;F8W0M9;C9JID8	Secernin-3	SCRN3
24.2923	24.9215	26.5093	26.3477	26.2912	26.3244	26.6499	25.7092	25.8041	25.3524	27.4283	23.9964	3	3	3	13.8	13.8	13.8	24.208	0	13.858	8273700000	46	A0A087WW23;P20292	A0A087WW23;P20292	Arachidonate 5-lipoxygenase-activating protein	ALOX5AP
20.8548	21.6886	NaN	21.189	22.7611	NaN	22.4464	20.6439	20.9602	NaN	20.3986	21.2782	1	1	1	8.9	8.9	8.9	20.557	0	27.404	305700000	16	C9JAG1;A0A087WW58;Q9C0D9	C9JAG1;A0A087WW58;Q9C0D9	Ethanolaminephosphotransferase 1	EPT1
22.079	NaN	21.0826	21.6056	21.3013	16.678	NaN	NaN	18.4817	20.4138	18.6918	NaN	9	9	9	13	13	13	87.456	0	13.905	646660000	10	A0A087WW67;Q58DX5;Q58DX5-2;C9JQ86	A0A087WW67;Q58DX5	Inactive N-acetylated-alpha-linked acidic dipeptidase-like protein 2	NAALADL2
NaN	NaN	17.9168	17.2143	18.0754	NaN	NaN	NaN	NaN	17.1296	NaN	NaN	6	6	6	21.1	21.1	21.1	50.413	0.00016714	10.422	155350000	7	A0A087WW70;O43516-2;O43516;O43516-3;E9PB87;O43516-4;C9JTB9;B8ZZ90;C9JB04	A0A087WW70;O43516-2;O43516;O43516-3;E9PB87;O43516-4	WAS/WASL-interacting protein family member 1	WIPF1
17.5987	NaN	19.9337	19.4659	18.4162	17.231	16.2047	18.5365	15.2172	19.136	17.6139	18.1103	14	14	14	20.1	20.1	20.1	114.43	0	51.34	591000000	18	A0A087WW77;Q15334	A0A087WW77;Q15334	Lethal(2) giant larvae protein homolog 1	LLGL1
28.2321	25.2788	26.4711	26.9984	26.2993	27.3597	25.8735	26.7335	26.4572	27.0836	23.4666	25.0033	7	7	4	88.1	88.1	47.5	11.167	0	312.74	13713000000	208	A0A087WW89;P01771	A0A087WW89		IGHV3-72
30.4485	27.3821	30.2145	30.0715	29.9669	29.9255	30.2077	29.409	28.2403	30.1045	27.1445	29.2538	8	8	2	42	42	9.5	24.683	0	323.31	173120000000	612	A0A087WWC9;A0A087WXC3;A0A087WWU7;A0A087WYN7;A0A087WWT5;A0A087WX49;A0A087WU42;A0A087X2A1;B9A064;A0A075B6K8;P0CG04;A0A075B6K7	A0A087WWC9;A0A087WXC3;A0A087WWU7;A0A087WYN7;A0A087WWT5;A0A087WX49;A0A087WU42;A0A087X2A1;B9A064;A0A075B6K8;P0CG04	Immunoglobulin lambda-like polypeptide 5;Ig lambda-1 chain C regions	IGLL5;IGLC1
22.3584	17.4002	24.4606	NaN	NaN	NaN	20.8024	20.6108	NaN	21.514	19.2023	20.4711	3	3	3	25	25	25	16.081	0	42.3	1015700000	18	A0A087WWF1;Q8WWX9	A0A087WWF1;Q8WWX9	Selenoprotein M	SELM
19.8203	20.3873	20.5109	19.4933	21.134	18.9464	17.434	19.1108	17.7827	19.4717	17.5251	19.4657	13	13	13	35.7	35.7	35.7	54.695	0	45.387	1254400000	25	A0A087WWF6;P49005;F8W8R3;C9JLE1;C9IZD2;C9J8Z7;C9JHC7;H7C1B3	A0A087WWF6;P49005;F8W8R3;C9JLE1;C9IZD2;C9J8Z7	DNA polymerase delta subunit 2	POLD2
NaN	NaN	15.8324	NaN	NaN	NaN	NaN	NaN	NaN	19.3514	18.9451	NaN	9	9	8	8.8	8.8	8.1	124.48	0	18.333	411520000	12	A0A087WWK8;Q6DN90;Q6DN90-2;Q5JU85-3;Q5JU85;Q5JU85-2	A0A087WWK8;Q6DN90;Q6DN90-2	IQ motif and SEC7 domain-containing protein 1	IQSEC1
NaN	NaN	19.3404	NaN	NaN	19.5036	NaN	NaN	NaN	NaN	NaN	NaN	2	2	2	2.6	2.6	2.6	101.68	0.00026874	4.1031	107000000	3	A0A087WWL5;Q86XI8	A0A087WWL5;Q86XI8	Uncharacterized protein C19orf68	C19orf68
23.0191	22.6621	24.8121	24.341	25.056	24.3385	24.3446	22.0848	21.4309	24.66	23.0662	22.524	12	12	12	51.1	51.1	51.1	123.01	0	323.31	16156000000	282	A0A087WWM1;A0A087X2A4;P15941-4;P15941-3;P15941;P15941-2;A0A087WVJ0;P15941-7;P15941-17;P15941-11;P15941-8;B1AVQ7;A0A087X0L2;P15941-15;P15941-6;A6ZIE4;A6ZIE3;P15941-12;P15941-16;P15941-9;P15941-10;P15941-13;A0A087X061;A0A087WZZ6;Q7Z536;P15941-5	A0A087WWM1;A0A087X2A4;P15941-4;P15941-3;P15941;P15941-2;A0A087WVJ0;P15941-7;P15941-17;P15941-11;P15941-8;B1AVQ7;A0A087X0L2;P15941-15;P15941-6	Mucin-1;Mucin-1 subunit alpha;Mucin-1 subunit beta	MUC1
23.2179	20.9321	22.3388	22.0145	23.304	22.0287	20.8164	21.0869	18.1898	22.5065	20.0439	21.4086	10	9	9	43.5	40.3	40.3	33.921	0	73.063	1678800000	28	H0YMB3;H0YLV5;A0A087WWM4;F8WAN9;H0YNJ6;Q9P2T1;Q9P2T1-2;Q9P2T1-3;H0YNS9;H0YLB8;H0YK13;H0YN22;H0YK71;H0YNH0;H0YMW6;H0YMR9;H0YMV5;H0YL68;H0YKE1;H0YMG3;H0YKK3;H0YN74	H0YMB3;H0YLV5;A0A087WWM4;F8WAN9;H0YNJ6;Q9P2T1;Q9P2T1-2;Q9P2T1-3;H0YNS9;H0YLB8	GMP reductase;GMP reductase 2	GMPR2
NaN	NaN	NaN	NaN	NaN	NaN	NaN	NaN	NaN	NaN	NaN	16.6203	3	3	3	7.2	7.2	7.2	68.028	0.0001497	6.8261	17554000	4	A0A087WWM6;O43272;E7EQL6;O43272-2;O43272-1	A0A087WWM6;O43272;E7EQL6;O43272-2;O43272-1	Proline dehydrogenase 1, mitochondrial	PRODH
19.2885	18.4295	20.5014	18.868	21.4543	19.6076	19.5993	20.1381	17.1561	21.8513	18.5978	20.2894	21	21	19	27.7	27.7	25.9	102.13	0	46.588	1506200000	25	A0A087WWP4;Q96T37-4;Q96T37-2;Q96T37-3;Q96T37	A0A087WWP4;Q96T37-4;Q96T37-2;Q96T37-3;Q96T37	Putative RNA-binding protein 15	RBM15
16.9938	18.2264	20.2001	21.4222	16.6217	21.5591	18.5983	21.0657	17.2555	20.587	19.4034	17.6137	20	20	20	19.2	19.2	19.2	151.54	0	73.66	1995600000	58	A0A087WWP7;A0A087X1P0;P23470-2;P23470	A0A087WWP7;A0A087X1P0;P23470-2;P23470	Protein-tyrosine-phosphatase;Receptor-type tyrosine-protein phosphatase gamma	PTPRG
NaN	NaN	NaN	NaN	15.8121	NaN	NaN	17.2833	NaN	NaN	NaN	NaN	9	9	8	14.9	14.9	13.1	84.975	0	41.297	161170000	8	A0A087WWP8;Q5VWQ0;Q5VWQ0-4	A0A087WWP8;Q5VWQ0	Round spermatid basic protein 1	RSBN1
24.4554	22.7807	23.7635	22.1315	23.0901	23.6218	23.2895	23.034	22.6862	23.3453	22.5899	24.2814	24	24	24	40.6	40.6	40.6	75.651	0	74.472	7477700000	45	A0A087WWS1;Q96FV9;R4GMN4;Q96FV9-2;A0A087WY84;J3KT14;R4GN58;J3KRD7;J3QQZ3	A0A087WWS1;Q96FV9	THO complex subunit 1	THOC1
NaN	NaN	NaN	NaN	NaN	NaN	NaN	NaN	NaN	NaN	NaN	NaN	3	3	3	11.8	11.8	11.8	44.583	0.00015825	8.523	22825000	4	A0A087WWU1;Q96Q45-2;Q96Q45;Q96Q45-5;Q96Q45-3;F2Z329;Q96Q45-4	A0A087WWU1;Q96Q45-2;Q96Q45;Q96Q45-5;Q96Q45-3	Transmembrane protein 237	TMEM237
NaN	NaN	NaN	NaN	16.6104	10.4275	NaN	NaN	NaN	NaN	NaN	NaN	7	7	7	4.7	4.7	4.7	240.76	0.00015072	7.0047	130940000	4	A0A087WWW8;Q9Y6J0-2;Q9Y6J0;A0A087WXL7;B5MEB3	A0A087WWW8;Q9Y6J0-2;Q9Y6J0	Calcineurin-binding protein cabin-1	CABIN1
19.5065	NaN	NaN	NaN	NaN	NaN	NaN	NaN	17.7298	NaN	21.3755	19.4006	2	2	2	10.9	10.9	10.9	18.073	0.00026922	4.134	185010000	4	A0A087WWW9;O95999	A0A087WWW9;O95999	B-cell lymphoma/leukemia 10	BCL10
NaN	NaN	NaN	NaN	NaN	NaN	NaN	NaN	NaN	NaN	NaN	NaN	4	4	4	4.5	4.5	4.5	100.56	0.00015356	7.5274	33367000	4	A0A087WWY9;Q8TB24;Q8TB24-4;H0YJ83	A0A087WWY9;Q8TB24;Q8TB24-4	Ras and Rab interactor 3	RIN3
22.8855	20.0162	21.5514	22.5421	23.645	21.9865	20.0551	22.4017	21.319	24.6785	20.4773	18.1696	16	16	16	28.6	28.6	28.6	75.375	0	78.373	3994100000	94	A0A087WX08;Q9UEY8-2;Q9UEY8	A0A087WX08;Q9UEY8-2;Q9UEY8	Gamma-adducin	ADD3
24.0907	17.7735	22.724	NaN	20.9123	NaN	18.3759	NaN	20.4336	20.93	21.2921	21.7947	12	1	0	50	4.5	0	29.891	0.0055235	2.2687	1107800000	14	A0A087WX18	A0A087WX18		HLA-DRB1
21.9038	20.5093	21.0095	21.6131	22.5447	24.4499	22.634	20.8174	21.1913	20.086	21.8957	19.58	11	11	10	13.7	13.7	13	115.35	0	17.539	5314600000	37	A0A087WX37;P13612;E7EP60	A0A087WX37;P13612	Integrin alpha-4	ITGA4
NaN	NaN	NaN	17.1257	NaN	NaN	NaN	NaN	NaN	NaN	NaN	NaN	2	1	1	2.2	1.2	1.2	112.72	0.008712	1.9976	506910000	2	A0A087WX60;Q86TC9-2;Q86TC9	A0A087WX60;Q86TC9-2;Q86TC9	Myopalladin	MYPN
NaN	NaN	NaN	NaN	NaN	NaN	NaN	NaN	NaN	NaN	NaN	NaN	1	1	1	40.4	40.4	40.4	5.3793	0.0014144	3.3281	11156000	1	A0A087WX72;H0Y3S8;Q5JRU8;Q5JRU2;F8VVS7;P55211-3;P55211-2;P55211-4;P55211	A0A087WX72;H0Y3S8;Q5JRU8;Q5JRU2;F8VVS7;P55211-3;P55211-2;P55211-4;P55211	Caspase;Caspase-9;Caspase-9 subunit p35;Caspase-9 subunit p10	CASP9
22.7102	18.537	20.4784	15.8682	22.32	21.5315	NaN	NaN	16.4482	NaN	19.14	20.2652	3	3	3	12.4	12.4	12.4	25.538	0.0022458	2.8452	440240000	4	C9IZL6;A0A087WXB8;Q9Y274-2;Q9Y274;C9JWJ3;C9J480;C9J0E2	C9IZL6;A0A087WXB8;Q9Y274-2;Q9Y274;C9JWJ3;C9J480	Type 2 lactosamine alpha-2,3-sialyltransferase	ST3GAL6
24.3016	24.0717	24.8913	25.2336	24.7616	24.2463	24.5813	23.8356	23.2843	24.6187	22.8645	22.955	13	13	13	40	40	40	40.836	0	163.9	8517000000	176	A0A087WXC5;E7ESZ7;O95299;O95299-2;H7C2W5;H7C1Y7;H7C2X4;C9J6X0;Q8N1B9	A0A087WXC5;E7ESZ7;O95299;O95299-2	NADH dehydrogenase [ubiquinone] 1 alpha subcomplex subunit 10, mitochondrial	NDUFA10
NaN	NaN	NaN	NaN	NaN	NaN	NaN	NaN	NaN	NaN	NaN	NaN	1	1	1	1.5	1.5	1.5	80.215	0.001404	3.1995	24618000	1	A0A087WXD1;Q96T83	A0A087WXD1;Q96T83	Sodium/hydrogen exchanger;Sodium/hydrogen exchanger 7	SLC9A7
NaN	NaN	NaN	NaN	NaN	NaN	NaN	NaN	NaN	NaN	NaN	NaN	1	1	1	10.1	10.1	10.1	16.563	0.00016085	9.0745	11003000	1	A0A087WXF2;P47928	A0A087WXF2;P47928	DNA-binding protein inhibitor ID-4	ID4
NaN	NaN	NaN	NaN	NaN	NaN	NaN	NaN	NaN	NaN	NaN	NaN	1	1	1	12.6	12.6	12.6	12.566	0.00040241	4.0515	14386000	2	A0A087WXF7;Q9UK53-3;Q9UK53-4;Q9UK53-5;Q9UK53-2;Q9UK53	A0A087WXF7;Q9UK53-3;Q9UK53-4;Q9UK53-5;Q9UK53-2;Q9UK53	Inhibitor of growth protein 1	ING1
NaN	18.9199	17.8408	NaN	21.1662	NaN	NaN	NaN	NaN	19.764	NaN	19.3928	3	3	3	19.8	19.8	19.8	24.207	0	16.086	208070000	5	E7EPF0;A0A087WXF8;Q9NP64-2;Q9NP64-3;Q9NP64;A0A087WXU5;A0A087WYV3;A0A087WYF0	E7EPF0;A0A087WXF8;Q9NP64-2;Q9NP64-3;Q9NP64;A0A087WXU5;A0A087WYV3	Nucleolar protein of 40 kDa	ZCCHC17
25.0755	25.4019	25.1175	24.3356	24.8636	24.9555	25.5683	24.4939	23.6677	25.9725	23.5561	22.7684	16	16	16	38.9	38.9	38.9	42.846	0	185.4	17880000000	327	A0A087WXI1;Q6NVY1;Q6NVY1-2;B9A058;B8ZZZ0;F8W8A6;H7C126;H7C1A5;H7C400;H7BYI7	A0A087WXI1;Q6NVY1;Q6NVY1-2;B9A058	3-hydroxyisobutyryl-CoA hydrolase, mitochondrial	HIBCH
17.0347	15.672	21.6265	20.1556	20.5609	19.084	NaN	15.6337	16.5929	NaN	15.2916	17.9711	30	30	30	13.5	13.5	13.5	445.21	0	130.79	2891300000	71	A0A087WXI2;Q9Y6R7;A0A087WUZ2	A0A087WXI2;Q9Y6R7	IgGFc-binding protein	FCGBP
NaN	NaN	NaN	NaN	18.3551	NaN	17.2402	16.762	NaN	NaN	NaN	17.1948	3	3	3	4.7	4.7	4.7	67.664	0.0094814	1.9393	54762000	3	A0A087WXK8;Q9H4H8-2;Q9H4H8	A0A087WXK8;Q9H4H8-2;Q9H4H8	Protein FAM83D	FAM83D
NaN	NaN	NaN	NaN	NaN	NaN	NaN	NaN	NaN	NaN	22.9307	NaN	4	3	3	26.4	20.2	20.2	20.624	0.0031957	2.6131	78104000	5	A0A087WYI3;A0A087WXL1;P41439;P41439-2;F5H2G8;P41439-3;A0A087WXH3	A0A087WYI3;A0A087WXL1;P41439;P41439-2;F5H2G8;P41439-3	Folate receptor gamma	FOLR3
17.6475	16.846	18.0595	20.1908	19.5229	19.1548	18.0106	19.5569	19.6085	15.6302	17.5081	15.4697	27	27	26	37.8	37.8	37.1	107.81	0	79.804	1226200000	47	A0A087WXL6;Q9H270;B7Z879;A0A087X2J4	A0A087WXL6;Q9H270;B7Z879	Vacuolar protein sorting-associated protein 11 homolog	VPS11
28.227	26.1577	27.4113	27.5177	26.8451	28.6219	26.8064	27.2944	25.8647	27.8818	24.361	26.2751	20	10	1	46	30.4	2.9	56.889	0	323.31	76517000000	641	A0A087WXL8	A0A087WXL8		IGHG3
NaN	NaN	NaN	NaN	NaN	NaN	NaN	NaN	NaN	NaN	NaN	NaN	3	2	2	5.4	4.3	4.3	64.317	0.0038986	2.4955	20505000	2	A0A087WXM0;Q01167-2;Q01167;Q01167-3	A0A087WXM0;Q01167-2;Q01167	Forkhead box protein K2	FOXK2
27.5023	26.597	28.6135	28.6908	28.9695	27.9191	27.6627	26.949	25.9885	28.5415	25.7155	27.7407	7	7	7	45.6	45.6	45.6	19.586	0	261.95	39592000000	511	A0A087WXM6;J3QQT2;J3KRX5;P18621;P18621-3;J3QLC8;P18621-2;J3KRB3;A0A087WWH0;J3QS96;A0A087WY81;J3KSJ0	A0A087WXM6;J3QQT2;J3KRX5;P18621;P18621-3;J3QLC8;P18621-2;J3KRB3;A0A087WWH0;J3QS96	60S ribosomal protein L17	RPL17
NaN	NaN	19.6057	NaN	20.7975	NaN	NaN	NaN	NaN	NaN	NaN	NaN	1	1	1	10.7	10.7	10.7	17.363	0.0074715	2.0912	80321000	1	E9PGI3;A0A087WXN4;Q96CB8	E9PGI3;A0A087WXN4;Q96CB8	Integrator complex subunit 12	INTS12
19.9741	19.0965	19.5262	23.0946	21.0817	20.7299	19.9603	16.7589	20.4977	21.1794	21.8114	20.2807	3	3	3	11.9	11.9	11.9	27.389	0.0032016	2.634	1194900000	5	A0A087WXP7;Q9H2P9-3;Q9H2P9-2;Q9H2P9-6;Q9H2P9-4;Q9H2P9;Q9H2P9-5	A0A087WXP7;Q9H2P9-3;Q9H2P9-2;Q9H2P9-6;Q9H2P9-4;Q9H2P9;Q9H2P9-5	Diphthine synthase	DPH5
NaN	21.1314	NaN	23.0186	NaN	NaN	NaN	21.2105	NaN	22.586	NaN	16.2241	5	5	5	26.9	26.9	26.9	27.709	0	12.74	418560000	5	F5GY11;F5H1Z6;F5H8H3;A0A087WXR2;Q9Y365;H0YH17;H0YFF3;H0YGN8;H0YGA9;F5H8G1;F5GWK5;F5H0V7;F5GY07;F5H5A8;F5H3G8	F5GY11;F5H1Z6;F5H8H3;A0A087WXR2;Q9Y365;H0YH17;H0YFF3;H0YGN8;H0YGA9;F5H8G1	PCTP-like protein	STARD10
NaN	NaN	NaN	NaN	19.151	NaN	NaN	NaN	NaN	NaN	16.1638	19.6763	6	6	6	24.5	24.5	24.5	37.36	0	16.715	245010000	11	A0A087WXR7;Q5TBB1-2;Q5TBB1;A0A087WZJ6	A0A087WXR7;Q5TBB1-2;Q5TBB1	Ribonuclease H2 subunit B	RNASEH2B
24.6711	23.4471	25.1692	24.6489	26.2039	25.9193	25.6588	23.614	22.9011	25.3512	22.7663	24.7844	10	10	10	39.9	39.9	39.9	37.119	0	47.648	11079000000	134	A0A087WXS7;O43681;K7ERW9	A0A087WXS7;O43681	ATPase ASNA1	ASNA1
NaN	NaN	NaN	NaN	NaN	NaN	NaN	NaN	NaN	NaN	NaN	NaN	24	1	1	16.9	0.6	0.6	183.65	0.0033088	2.5648	24109000	2	A0A087WXW9;H7BY82	A0A087WXW9		COL5A1
NaN	NaN	NaN	18.7494	19.3219	NaN	NaN	15.0249	15.553	19.42	NaN	16.4226	3	3	3	2.4	2.4	2.4	185.44	0.0051689	2.2866	225370000	3	A0A087WY08;Q9UPZ6	A0A087WY08;Q9UPZ6	Thrombospondin type-1 domain-containing protein 7A	THSD7A
NaN	NaN	NaN	NaN	NaN	NaN	NaN	NaN	NaN	NaN	NaN	NaN	2	2	2	11.1	11.1	11.1	26.094	0.0022416	2.8219	12563000	2	A0A087WY12;Q9BQT8-2;Q9BQT8	A0A087WY12;Q9BQT8-2;Q9BQT8	Mitochondrial 2-oxodicarboxylate carrier	SLC25A21
24.0971	22.6373	24.987	22.746	24.5427	23.606	22.7468	23.4666	22.5603	23.024	21.3291	24.3313	18	18	16	67.1	67.1	60.8	34.55	0	104.81	5589600000	94	A0A087WY43;P06493;A0A087WZZ9;P06493-2;E5RIU6;K7ELV5	A0A087WY43;P06493;A0A087WZZ9;P06493-2;E5RIU6	Cyclin-dependent kinase 1	CDK1
23.9048	21.173	25.2854	23.5404	24.8739	21.7528	21.4533	24.1349	21.6995	23.0601	17.565	23.7268	11	11	11	40.7	40.7	40.7	31.102	0	60.159	5477200000	48	A0A087WY55;Q9NP79;Q5TGM0;Q9NP79-2	A0A087WY55;Q9NP79;Q5TGM0;Q9NP79-2	Vacuolar protein sorting-associated protein VTA1 homolog	VTA1
NaN	NaN	17.8172	17.3061	18.6216	NaN	NaN	NaN	NaN	16.3693	NaN	16.1085	4	3	3	22.2	19.1	19.1	25.948	0	45.872	83018000	4	Q6ICJ4;A0A087WY67;P0CG30;P0CG29	Q6ICJ4;A0A087WY67;P0CG30;P0CG29	Glutathione S-transferase theta-2B;Glutathione S-transferase theta-2	Em:AP000351.3;GSTT2;GSTT2B
25.456	23.6722	24.8806	24.1897	24.4988	24.846	24.1604	25.3766	25.1312	25.7259	24.0276	24.5245	23	23	11	56.7	56.7	33.9	49.526	0	90.89	18293000000	201	A0A087WY71;E9PFW3;Q96CW1-2;Q96CW1;C9JJ47;C9JTK4;C9JJD3;C9JPV8;H7C4C3	A0A087WY71;E9PFW3;Q96CW1-2;Q96CW1;C9JJ47;C9JTK4	AP-2 complex subunit mu	AP2M1
22.4664	22.0655	22.6775	22.998	22.0739	22.8918	23.8483	21.748	21.4963	22.6853	21.4017	22.193	2	2	2	7.2	7.2	7.2	20.791	0	32.445	718970000	37	A0A087WY88;Q8N5M9	A0A087WY88;Q8N5M9	Protein jagunal homolog 1	JAGN1
32.1933	29.8193	31.4708	31.5323	31.1461	31.57	31.2539	31.1665	30.5936	31.7927	29.0994	30.4074	26	26	3	60.2	60.2	8	52.426	0	323.31	1032900000000	3263	A0A087WYC5;A0A087WSX2	A0A087WYC5		IGHG1
20.1635	NaN	22.5258	17.3784	22.5826	NaN	NaN	17.5508	NaN	20.6439	17.3985	19.8789	7	7	7	43.3	43.3	43.3	25.232	0	29.187	341060000	16	A0A087WYC8;Q9BZI7-2;Q9BZI7	A0A087WYC8;Q9BZI7-2;Q9BZI7	Regulator of nonsense transcripts 3B	UPF3B
24.5663	24.594	25.747	23.3665	23.4486	23.694	25.3138	23.3429	23.8035	25.1875	24.5634	25.4355	18	17	2	31.6	30.5	5.1	77.596	0	294.47	17553000000	178	A0A087WYD6;Q03519;Q03519-2	A0A087WYD6;Q03519;Q03519-2	Antigen peptide transporter 2	TAP2
22.9077	20.7603	24.0778	22.783	23.4679	22.5097	23.0846	24.6978	22.6896	25.097	19.309	21.417	24	2	1	56.2	6.9	4.6	52.109	0	140.88	4323700000	29	A0A087WYE1	A0A087WYE1		IGHG1
23.0309	23.239	24.3929	23.6709	23.7449	24.8812	24.5262	21.8731	20.8568	23.728	20.5071	18.2704	11	11	11	53.4	53.4	53.4	29.205	0	63.315	3955700000	98	A0A087WYF7;Q6UXV4;A0A087WUX8	A0A087WYF7;Q6UXV4;A0A087WUX8	MICOS complex subunit MIC27	APOOL
26.4505	25.4379	27.7293	28.1677	26.4688	25.9951	28.3829	25.807	27.5095	24.5253	25.1267	26.9674	25	25	3	47.4	47.4	6.3	65.7	0	323.31	101260000000	629	A0A087WYJ9;A0A075B6N9;P01871;P01871-2;P04220	A0A087WYJ9;A0A075B6N9;P01871;P01871-2;P04220	Ig mu chain C region;Ig mu heavy chain disease protein	IGHM
NaN	NaN	17.5713	NaN	NaN	19.7679	NaN	NaN	NaN	NaN	NaN	NaN	1	1	1	1.7	1.7	1.7	99.133	0.0016493	3.0993	30450000	1	A0A087WYL5;Q6UXD5-6;Q6UXD5-2;Q6UXD5-3;Q6UXD5-5;Q6UXD5	A0A087WYL5;Q6UXD5-6;Q6UXD5-2;Q6UXD5-3;Q6UXD5-5;Q6UXD5	Seizure 6-like protein 2	SEZ6L2
NaN	NaN	NaN	NaN	NaN	NaN	NaN	NaN	NaN	NaN	NaN	NaN	3	3	3	11.2	11.2	11.2	28.723	0.00027233	4.3968	108420000	4	G3V4A5;A0A087WYL7;O75586;O75586-2	G3V4A5;A0A087WYL7;O75586;O75586-2	Mediator of RNA polymerase II transcription subunit 6	MED6
31.1151	28.7814	30.9071	30.8245	29.686	30.7555	30.4063	29.7477	29.0028	30.6128	28.0758	29.1356	11	11	3	59.8	59.8	16.2	25.631	0	323.31	227050000000	2093	A0A087WYL9;A0A087WWV8	A0A087WYL9;A0A087WWV8		IGKC;IGKV1-8
20.372	19.6889	20.0708	17.701	19.9168	20.2285	18.3965	20.5317	17.6556	21.0973	18.812	19.4196	29	29	29	26.5	26.5	26.5	155.29	0	115.31	1933500000	41	A0A087WYN9;Q7Z478;H0Y8L1	A0A087WYN9;Q7Z478	ATP-dependent RNA helicase DHX29	DHX29
25.1097	22.9444	25.5285	23.8897	25.4115	24.3635	24.9431	24.6779	23.5524	24.9859	22.4788	25.2005	7	7	7	56.2	56.2	56.2	13.303	0.00016829	10.675	4200200000	39	A0A087WYP2;Q8IZQ5;H0YE28;H3BV83	A0A087WYP2;Q8IZQ5;H0YE28	Selenoprotein H	C11orf31;SELH
21.799	22.7885	21.7023	22.3026	21.5124	21.4553	21.1396	22.3293	21.9834	20.6846	21.4489	21.8467	14	14	14	27.6	27.6	27.6	66.476	0	104.7	2435100000	94	A0A087WYU1;Q9Y5X1;A0A087WVE4;A0A087WZW2	A0A087WYU1;Q9Y5X1	Sorting nexin;Sorting nexin-9	SNX9
21.2765	NaN	16.4039	22.3693	20.8645	18.4205	17.9607	18.2001	18.2572	NaN	19.8116	18.4784	7	7	7	44.6	44.6	44.6	20.428	0	12.724	437950000	19	A0A087WYU2;Q96S19;Q96S19-3;Q96S19-5;H3BS73;H3BNB2;Q96S19-2;Q96S19-6;Q96S19-4;H3BRT2;H3BQ55;H3BNT3;H3BMF3	A0A087WYU2;Q96S19;Q96S19-3;Q96S19-5	UPF0585 protein C16orf13	C16orf13
21.339	NaN	21.4456	20.9447	20.8349	21.8849	19.5334	20.1003	19.9458	22.7584	18.9342	21.8488	10	10	10	24.8	24.8	24.8	59.744	0	60.336	1187200000	41	A0A087WYY1;Q9Y646;E5RJA8;E5RH35;E5RJZ7;E5RJP8	A0A087WYY1;Q9Y646;E5RJA8;E5RH35;E5RJZ7;E5RJP8	Carboxypeptidase Q	CPQ
NaN	NaN	NaN	NaN	NaN	NaN	NaN	NaN	NaN	NaN	NaN	NaN	2	2	2	24.1	24.1	24.1	15.123	0.00014934	6.7512	14216000	3	H0YG12;F5H7B9;A0A087WYY4;O75386;O75386-2;H0YFU8	H0YG12;F5H7B9;A0A087WYY4;O75386;O75386-2;H0YFU8	Tubby-like protein;Tubby-related protein 3	TULP3
NaN	NaN	NaN	NaN	21.6834	20.8178	NaN	NaN	20.5146	18.2454	18.9791	19.3647	2	2	2	9.3	9.3	9.3	34.886	0.0014214	3.4193	148700000	1	A0A087WZ08;A0A5B5;A0A075B6S1;A0A087WZV8;A0A087WYM9;A0A087X076;A0A087WYC3;A0A087WXP6;A0A087X144;P01850;A0A5B9	A0A087WZ08;A0A5B5;A0A075B6S1;A0A087WZV8;A0A087WYM9;A0A087X076;A0A087WYC3;A0A087WXP6;A0A087X144;P01850;A0A5B9	T-cell receptor beta-1 chain C region;T-cell receptor beta-2 chain C region	TRBC2;TCRBV14S1;TRBV28;TRBV25-1;TRBC1
21.3059	19.5532	22.0334	20.5852	22.2486	21.2895	19.2241	19.004	18.1421	22.4034	NaN	18.9962	15	15	15	30.9	30.9	30.9	77.843	0	62.254	1682200000	49	A0A087WZ13;E9PAU2;Q8IY67-2;Q8IY67;K7EKR9;Q8IY67-3	A0A087WZ13;E9PAU2;Q8IY67-2;Q8IY67	Ribonucleoprotein PTB-binding 1	RAVER1
16.6806	22.0589	NaN	NaN	24.0051	NaN	16.977	16.6313	NaN	NaN	16.6392	14.4425	10	10	10	33.6	33.6	33.6	41.21	0	18.335	827860000	14	A0A087WZ32;A8K727;Q9HB19;A0A087X038;E5RHB5;E5RGP3	A0A087WZ32;A8K727;Q9HB19;A0A087X038;E5RHB5	Pleckstrin homology domain-containing family A member 2	PLEKHA2
21.0912	19.2968	22.1897	NaN	21.5538	20.1555	21.5738	NaN	22.6085	22.1455	22.4767	21.8023	5	5	5	8.5	8.5	8.5	87.817	0.00014888	6.6506	1506400000	5	A0A087WZ40;Q14244-5;Q14244-3;Q14244-6;Q14244;Q14244-7;Q14244-2;Q14244-4	A0A087WZ40;Q14244-5;Q14244-3;Q14244-6;Q14244;Q14244-7;Q14244-2;Q14244-4	Ensconsin	MAP7
NaN	NaN	NaN	NaN	NaN	NaN	NaN	NaN	NaN	NaN	NaN	NaN	3	3	3	4.2	4.2	4.2	132.75	0.0001502	6.9213	50755000	3	A0A087WZ52;Q9H6K5;A0A096LNU1	A0A087WZ52;Q9H6K5	Proline-rich protein 36	PRR36
NaN	18.4027	18.5123	NaN	NaN	17.5703	19.3501	NaN	NaN	17.9783	NaN	NaN	7	7	7	11.5	11.5	11.5	95.921	0	26.94	198850000	13	A0A087WZ62;Q9H6U8;Q9H6U8-3;H0YCW6;Q9H6U8-2;Q9H6U8-4;A0A087WTZ3;A0A087WV58;A0A087WVC0;A0A087WZY8	A0A087WZ62;Q9H6U8;Q9H6U8-3;H0YCW6;Q9H6U8-2;Q9H6U8-4	Alpha-1,2-mannosyltransferase ALG9	ALG9
NaN	NaN	NaN	NaN	NaN	NaN	NaN	NaN	NaN	NaN	NaN	NaN	1	1	1	5.7	5.7	5.7	19.253	0.0048152	2.3065	7942600	1	J3QS44;J3QLK5;A0A087WZ74;Q86UE8-3;Q86UE8-2;Q86UE8	J3QS44;J3QLK5;A0A087WZ74;Q86UE8-3;Q86UE8-2;Q86UE8	Serine/threonine-protein kinase tousled-like 2	TLK2
19.1362	21.3902	19.5562	24.0793	19.096	19.7296	20.7197	19.385	24.6546	19.3765	25.1402	20.2313	101	101	101	50.1	50.1	50.1	281.11	0	323.31	28312000000	531	A0A087WZE4;P02549-2;P02549;V9GY79	A0A087WZE4;P02549-2;P02549	Spectrin alpha chain, erythrocytic 1	SPTA1
24.3305	NaN	21.9129	25.2362	25.0041	27.4837	26.1909	20.443	21.8832	28.7232	24.2981	25.9862	3	3	3	16.2	16.2	16.2	13.956	0.00053476	3.9834	13298000000	11	A0A087WZE9;Q15651-2;P05204;Q15651	A0A087WZE9;Q15651-2;P05204;Q15651	High mobility group nucleosome-binding domain-containing protein 3;Non-histone chromosomal protein HMG-17	HMGN3;HMGN2
NaN	NaN	NaN	NaN	NaN	NaN	NaN	NaN	NaN	NaN	NaN	NaN	4	3	3	4.8	4.2	4.2	140.7	0.00014196	5.3728	8742300	3	A0A087WZG2;Q04912-2;Q04912;H2E272;H7C074;J3KQS7;Q04912-3;Q04912-4;Q04912-6;Q04912-5;A0A087WZQ8	A0A087WZG2;Q04912-2;Q04912;H2E272;H7C074;J3KQS7;Q04912-3;Q04912-4;Q04912-6;Q04912-5	Receptor protein-tyrosine kinase;Macrophage-stimulating protein receptor;Macrophage-stimulating protein receptor alpha chain;Macrophage-stimulating protein receptor beta chain	MST1R
25.2944	20.396	25.6073	23.6013	25.6961	23.4416	25.391	27.2609	26.2567	24.9367	25.8764	25.426	6	6	6	27.6	27.6	27.6	31.595	0	139.53	13520000000	92	A0A087WZH7;P29966	A0A087WZH7;P29966	Myristoylated alanine-rich C-kinase substrate	MARCKS
23.8095	20.6026	21.5529	22.8294	NaN	22.6166	NaN	21.9301	22.2918	20.5339	NaN	18.2931	2	1	0	31.5	14.8	0	11.842	0	15.304	472180000	19	A0A087WZH9	A0A087WZH9		IGKV1D-33
23.8305	24.6764	25.009	24.8731	25.9438	24.912	25.0093	24.1784	24.3794	25.0423	23.9642	23.8086	18	18	18	56.8	56.8	56.8	42.41	0	105.09	11251000000	207	A0A087WZN1;O43837;A0A087X2E5;O43837-2;O43837-3	A0A087WZN1;O43837;A0A087X2E5;O43837-2	Isocitrate dehydrogenase [NAD] subunit, mitochondrial;Isocitrate dehydrogenase [NAD] subunit beta, mitochondrial	IDH3B
NaN	NaN	NaN	NaN	NaN	NaN	NaN	NaN	NaN	NaN	NaN	NaN	10	9	9	7.8	7.2	7.2	203.14	0	21.643	75393000	9	A0A087WZP7;Q86WG5;H0YD05;Q86WG5-3;H0Y767	A0A087WZP7;Q86WG5	Myotubularin-related protein 13	SBF2
17.8796	19.0407	18.6687	17.8228	20.7423	19.147	21.0547	17.1433	NaN	18.5436	17.3039	15.3796	8	8	5	25.8	25.8	16.1	37.909	0.00016038	8.9904	500800000	9	A0A087WZP8;P49662-2;P49662;E9PMT1;P51878-3;H7C0P5	A0A087WZP8;P49662-2;P49662	Caspase;Caspase-4;Caspase-4 subunit 1;Caspase-4 subunit 2	CASP4
NaN	NaN	NaN	NaN	NaN	NaN	NaN	NaN	NaN	NaN	NaN	NaN	5	2	2	21.5	10.3	10.3	33.917	0	16.414	22162000	2	A0A087WZQ7;Q9H115-3;Q9H115-2;Q9H115	A0A087WZQ7;Q9H115-3;Q9H115-2;Q9H115	Beta-soluble NSF attachment protein	NAPB
NaN	NaN	NaN	NaN	NaN	NaN	NaN	NaN	NaN	NaN	NaN	NaN	4	2	2	21.8	12.5	12.5	24.421	0.0018839	2.9433	37293000	3	A0A087WZR4;H0Y4U3;M9MML6;O75015;E9PNY5;A0A087WU90	A0A087WZR4;H0Y4U3;M9MML6;O75015	Low affinity immunoglobulin gamma Fc region receptor III-B	FCGR3B
16.9209	NaN	20.0338	23.9814	22.6332	24.9268	18.7524	NaN	NaN	NaN	19.2508	18.5367	8	8	8	28.4	28.4	28.4	41.667	0	89.957	2446900000	43	A0A087X105;A0A087WZW4;A0A087X1W8;A0A087WZR6;X5DQS5;Q9BY67-5;Q9BY67;Q9BY67-4;Q9BY67-3;A0A087X0T8;Q9BY67-2;F5H8J9;F5H125;H0YG94	A0A087X105;A0A087WZW4;A0A087X1W8;A0A087WZR6;X5DQS5;Q9BY67-5;Q9BY67;Q9BY67-4;Q9BY67-3;A0A087X0T8;Q9BY67-2	Cell adhesion molecule 1	CADM1
21.2479	18.7461	20.6046	18.7042	19.6393	18.9876	17.6418	19.0243	18.8688	17.611	NaN	14.5124	9	9	9	20.8	20.8	20.8	72.413	0	43.741	637440000	21	A0A087WZT0;M0QZ22;Q5PRF9;A0A087WUK6;M0R0X3;M0QY61;M0QXV2	A0A087WZT0;M0QZ22;Q5PRF9;A0A087WUK6	Protein Smaug homolog 2	SAMD4B
21.4256	NaN	21.0473	21.7784	23.8279	25.021	22.8118	20.8884	NaN	20.0971	21.1409	20.4074	9	9	9	33	33	33	31.288	0	23.929	2015000000	25	A0A087WZT2;Q6UX53	A0A087WZT2;Q6UX53	Methyltransferase-like protein 7B	METTL7B
20.0162	18.4344	19.9278	18.2832	16.0561	19.2804	21.2873	17.7392	NaN	19.7897	17.8118	NaN	12	11	7	29	27.2	16.7	51.159	0	16.531	595790000	13	A0A087WZU2;Q00536;Q00536-3;Q00536-2;H0YAZ9;E5RGN0;H0YC36;H0YC60	A0A087WZU2;Q00536;Q00536-3;Q00536-2;H0YAZ9;E5RGN0	Cyclin-dependent kinase 16	CDK16
NaN	NaN	18.3133	14.4734	NaN	16.6035	15.9034	14.4659	16.3275	16.6011	NaN	17.5504	11	11	9	9.4	9.4	7.5	144.36	0	12.195	286060000	14	A0A087WZV0;O43314-2;O43314;D6RBU4;H0Y9M0;H0Y9S9;K7EPT7	A0A087WZV0;O43314-2;O43314;D6RBU4	Inositol hexakisphosphate and diphosphoinositol-pentakisphosphate kinase 2	PPIP5K2
26.2264	24.1292	27.3844	25.9397	27.4428	27.5376	25.5336	25.805	24.8706	27.0952	24.8505	25.8982	12	12	12	33.2	33.2	33.2	30.302	0	126.98	22646000000	284	D6R9P3;D6RD18;D6RBZ0;A0A087WZV1;Q99729-3;Q99729-2;Q99729-4;Q99729	D6R9P3;D6RD18;D6RBZ0;A0A087WZV1;Q99729-3;Q99729-2;Q99729-4;Q99729	Heterogeneous nuclear ribonucleoprotein A/B	HNRNPAB
20.7257	23.7004	24.9234	25.1202	24.7308	24.6898	23.4202	24.6575	24.2775	23.0365	21.6205	21.9507	10	3	3	49.8	12.9	12.9	25.6	0.00016469	9.8704	4354700000	44	A0A087WZW8;A0A087WUS2;P04433	A0A087WZW8		IGKV3-11
17.1788	17.7538	20.2617	18.3705	22.0344	18.4013	17.8253	18.5658	NaN	17.3305	NaN	19.4067	2	2	2	1.7	1.7	1.7	153.09	0.0016525	3.1324	411350000	2	A0A087WZX0;Q86UU0-3;Q86UU0-4;Q86UU0-2;Q86UU0	A0A087WZX0;Q86UU0-3;Q86UU0-4;Q86UU0-2;Q86UU0	B-cell CLL/lymphoma 9-like protein	BCL9L
NaN	NaN	15.4426	NaN	NaN	NaN	NaN	NaN	NaN	NaN	NaN	NaN	3	3	3	2.3	2.3	2.3	158.12	0.0001487	6.6176	60602000	3	F5H3Q5;A0A087WZY5;F5H851;A8MXH5;Q14031-2;Q14031	F5H3Q5;A0A087WZY5;F5H851;A8MXH5;Q14031-2;Q14031	Collagen alpha-6(IV) chain	COL4A6
NaN	NaN	NaN	22.3912	NaN	NaN	18.858	NaN	22.2004	NaN	23.4665	NaN	1	1	1	2.4	2.4	2.4	40.853	0.0077023	2.0771	198450000	2	A0A087WZZ4;Q02094	A0A087WZZ4;Q02094	Ammonium transporter Rh type A	RHAG
NaN	NaN	NaN	NaN	NaN	NaN	NaN	14.6479	NaN	23.014	NaN	NaN	22	1	1	51.9	3.9	3.9	50.822	0	17.32	200980000	19	A0A087X010	A0A087X010		IGHG1
18.7114	15.7746	18.4777	18.3343	19.1645	17.335	18.2824	17.8508	17.5816	16.0811	19.347	18.1412	13	13	11	18.7	18.7	15.5	80.354	0	22.998	564620000	19	J3KPF9;A0A087X011;E9PES4;Q9Y496;H7C2F6;C9J9X2;Q5JRK0	J3KPF9;A0A087X011;E9PES4;Q9Y496	Kinesin-like protein;Kinesin-like protein KIF3A	KIF3A
26.2238	25.2353	26.7501	25.9364	25.3378	26.9148	26.8502	26.1314	25.5279	26.6487	25.1917	25.7834	44	44	44	55.7	55.7	55.7	104.78	0	323.31	82925000000	947	A0A087X054;Q9Y4L1;E9PJ21;A0A087WWI4;K7EQK2;Q9Y4L1-2;J3KTF1;J3QL06;Q9BST8;J3QQH7;J3QLE9;A0A087X214;A0A087WW13;D3DSV6;Q9BXT5	A0A087X054;Q9Y4L1;E9PJ21;A0A087WWI4;K7EQK2;Q9Y4L1-2	Hypoxia up-regulated protein 1	HYOU1
19.1251	17.4135	20.3057	23.2911	20.2208	23.9935	19.935	16.6678	13.5709	21.3932	17.1739	17.4573	19	19	19	34.9	34.9	34.9	72.984	0	44.551	2437000000	64	A0A087X0C8;E7EV01;O15484;K7EP62;E9PS73	A0A087X0C8;E7EV01;O15484	Calpain-5	CAPN5
21.2743	NaN	19.7633	25.112	21.77	23.8753	NaN	23.0649	22.5167	22.1418	19.8391	21.6581	6	6	6	20.4	20.4	20.4	36.269	0	73.442	2432700000	31	A0A087X0D5;P09668;E9PKT6	A0A087X0D5;P09668;E9PKT6	Pro-cathepsin H;Cathepsin H mini chain;Cathepsin H;Cathepsin H heavy chain;Cathepsin H light chain	CTSH
NaN	NaN	15.4115	NaN	NaN	NaN	NaN	NaN	NaN	NaN	NaN	15.0848	3	3	3	4.2	4.2	4.2	86.357	0.0011697	3.5197	57535000	3	A0A087X0H7;Q8NEL9-3;Q8NEL9-2;Q8NEL9-4;Q8NEL9	A0A087X0H7;Q8NEL9-3;Q8NEL9-2;Q8NEL9-4;Q8NEL9	Phospholipase DDHD1	DDHD1
21.5644	21.4336	21.9953	20.1557	20.3334	22.4494	22.3095	21.341	24.9267	22.6202	21.9762	22.6271	16	16	16	14.6	14.6	14.6	140.06	0	119.63	7602300000	125	A0A087X0K0;P39059	A0A087X0K0;P39059	Collagen alpha-1(XV) chain;Restin;Restin-2;Restin-3;Restin-4	COL15A1
18.5299	16.5829	24.42	24.2617	23.6642	24.4026	18.2837	20.3537	20.6615	22.4849	19.4855	21.5662	10	10	10	19.5	19.5	19.5	82.89	0	40.137	4535700000	26	A0A087X0M4;Q9BWU0;A0A087WWF4;H7C256	A0A087X0M4;Q9BWU0	Kanadaptin	SLC4A1AP
20.4984	18.22	20.2436	22.2414	22.4083	21.67	16.7066	14.1757	NaN	22.9322	21.5233	20.0847	16	16	16	17.3	17.3	17.3	130.79	0	36.407	1953500000	44	A0A087X0M8;O00533;O00533-2;C9J905;H7C0J0;C9JH37;C9JW79;C9JEY3	A0A087X0M8;O00533;O00533-2	Neural cell adhesion molecule L1-like protein;Processed neural cell adhesion molecule L1-like protein	CHL1
NaN	NaN	NaN	NaN	NaN	NaN	NaN	NaN	NaN	NaN	NaN	NaN	1	1	1	9.3	9.3	9.3	15.428	0.0022408	2.8131	27383000	1	A0A087X0N2;O15243	A0A087X0N2;O15243	Leptin receptor gene-related protein	LEPROT
NaN	16.0358	NaN	NaN	16.318	NaN	NaN	NaN	NaN	NaN	NaN	NaN	4	4	2	6.8	6.8	3.8	74.224	0	16.234	52014000	4	A0A087X0N3;Q96MY1;A0A087WTU5;Q96MY1-2	A0A087X0N3;Q96MY1;A0A087WTU5;Q96MY1-2	Nucleolar protein 4-like	NOL4L
27.1436	25.5235	25.3047	26.3521	25.2294	25.1027	26.0191	26.8001	25.6214	28.9966	24.2959	25.6774	4	4	3	46.4	46.4	27.8	10.494	0	210.87	7139000000	171	A0A087X0N5	A0A087X0N5
20.4842	20.5202	22.1601	21.7063	23.8774	20.6228	19.2727	19.9518	18.515	22.765	NaN	21.561	11	6	2	59.8	34.7	16.6	28.859	0	89.372	992220000	15	A0A087X0P4;P40424-2;P40424-3;P40424;H0YLB0;H0YLF5;H0YKH1;H0YLD4;H0YLT4;H0YLM3;F8WA05	A0A087X0P4;P40424-2;P40424-3;P40424;H0YLB0;H0YLF5;H0YKH1;H0YLD4;H0YLT4	Pre-B-cell leukemia transcription factor 1	PBX1
27.473	25.2064	27.3523	26.7419	25.5511	26.9242	26.8497	27.7223	27.3166	27.1459	24.6265	25.043	4	4	2	53.9	53.9	34.3	11.192	0	62.043	16707000000	100	A0A087X0P6;A0A075B6S2	A0A087X0P6;A0A075B6S2		IGKV2D-29
NaN	19.1245	NaN	18.3583	NaN	NaN	NaN	NaN	NaN	NaN	NaN	NaN	4	2	1	56.7	37.5	13.5	11.434	0	12.992	61638000	4	A0A087X0Q4;A0A087WW87;A0A075B6R1;P06309	A0A087X0Q4;A0A087WW87;A0A075B6R1;P06309	Ig kappa chain V-II region GM607	IGKV2-40;IGKV2D-40
22.3788	NaN	20.5786	18.417	NaN	16.2265	17.0168	NaN	15.4872	NaN	NaN	16.5502	11	11	11	19.6	19.6	19.6	73.338	0	24.799	613950000	20	A0A087X0Q9;Q9BVL4	A0A087X0Q9;Q9BVL4	Selenoprotein O	SELO
19.0844	17.3153	19.0946	NaN	17.0758	19.6331	18.161	NaN	NaN	19.3245	NaN	17.358	6	6	6	6.8	6.8	6.8	147.01	0	18.788	278880000	5	F5H6S1;F8W8R6;A0A087X0R0;O15550;F5H5V6;H0Y6I7;H0Y5J3;A0A087X248;A0A096LPD8;F5H3N7;A0A087X2I9;A0A087X0Y2;F5H8B4;O14607-5;O14607-3;O14607;O14607-4;F5GWV3;O14607-2;H0Y6V5;A0A087WUN6	F5H6S1;F8W8R6;A0A087X0R0;O15550;F5H5V6;H0Y6I7;H0Y5J3;A0A087X248;A0A096LPD8;F5H3N7;A0A087X2I9;A0A087X0Y2;F5H8B4;O14607-5;O14607-3;O14607;O14607-4	Lysine-specific demethylase 6A;Histone demethylase UTY	KDM6A;UTY
23.2492	20.8528	23.3494	22.3098	23.6165	22.003	21.7371	22.4409	20.6367	23.3909	20.3491	23.4951	10	8	8	46.5	42.4	42.4	19.825	0.00017256	11.802	2108100000	31	A0A087X0R6;Q9UMY4-2;Q9UMY4;Q9UMY4-3	A0A087X0R6;Q9UMY4-2;Q9UMY4;Q9UMY4-3	Sorting nexin-12	SNX12
25.2963	26.1022	21.1904	20.6906	20.6597	22.0677	25.1486	24.9932	22.0743	21.4693	25.4375	25.9007	25	25	25	35.4	35.4	35.4	83.234	0	155.6	30180000000	198	A0A087X0V5;P29728-2;P29728;F8W1C5;P29728-3	A0A087X0V5;P29728-2;P29728	2-5-oligoadenylate synthase 2	OAS2
24.3796	22.2701	22.3534	21.7627	23.3915	22.6199	23.8949	22.3421	23.2336	23.9726	20.5228	22.2534	20	20	20	61.8	61.8	61.8	46.292	0	251.35	6076600000	88	A0A087X0W7;Q86TX2;A0A087WT95;P49753;G3V4F2;P49753-2	A0A087X0W7;Q86TX2;A0A087WT95;P49753;G3V4F2;P49753-2	Acyl-coenzyme A thioesterase 1;Acyl-coenzyme A thioesterase 2, mitochondrial	ACOT2;ACOT1
NaN	17.4603	21.784	20.3137	21.9856	19.9859	19.6319	20.3277	NaN	17.8479	18.2009	17.5043	6	6	6	22.9	22.9	22.9	37.325	0	14.118	545810000	16	A0A087X0W9;Q8N6M0;Q8N6M0-2	A0A087X0W9;Q8N6M0;Q8N6M0-2	OTU domain-containing protein 6B	OTUD6B
NaN	NaN	NaN	NaN	NaN	NaN	NaN	NaN	NaN	NaN	NaN	NaN	1	1	1	3.9	3.9	3.9	40.146	0.002243	2.8254	7398000	1	A0A087X0Y7;P21854	A0A087X0Y7;P21854	B-cell differentiation antigen CD72	CD72
NaN	NaN	NaN	NaN	NaN	22.374	NaN	NaN	NaN	NaN	NaN	NaN	4	4	4	26.3	26.3	26.3	25.398	0.00014594	6.0754	92406000	3	I3L3D7;A0A087X0Z6;Q8NF86	I3L3D7;A0A087X0Z6;Q8NF86	Serine protease 33	PRSS33
NaN	NaN	NaN	NaN	NaN	NaN	NaN	NaN	NaN	NaN	NaN	NaN	38	2	2	44.3	2.6	2.6	139.47	0	18.205	23229000	2	A0A087X117;Q15155;A0A087WW46;H3BUC9;I3L0Q6;H3BTW1	A0A087X117;Q15155;A0A087WW46	Nodal modulator 1	NOMO1
23.1356	20.2436	21.1108	21.5231	21.9755	19.8629	23.9937	23.3266	21.1831	24.8289	NaN	20.6591	8	2	0	45.9	9.1	0	25.136	0	56.904	970950000	14	A0A087X130	A0A087X130		IGKC
NaN	NaN	NaN	NaN	NaN	NaN	NaN	NaN	NaN	NaN	NaN	NaN	2	2	2	13.5	13.5	13.5	34.779	0.0030841	2.6653	25820000	2	A0A087X138;Q8TF71	A0A087X138;Q8TF71	Monocarboxylate transporter 10	SLC16A10
NaN	16.8824	17.4009	17.7674	17.7219	17.5441	19.3052	18.5285	19.3632	19.2585	15.3619	18.4998	9	9	9	16.2	16.2	16.2	77.249	0	12.807	381630000	19	A0A087X176;Q6ZRP7;H0Y430	A0A087X176;Q6ZRP7	Sulfhydryl oxidase;Sulfhydryl oxidase 2	QSOX2
NaN	NaN	NaN	NaN	NaN	NaN	NaN	NaN	NaN	NaN	NaN	NaN	3	2	2	6.2	4.7	4.7	58.913	0.00092045	3.6928	12786000	3	S4R418;F5H0W4;A0A087X188;Q9UBW5;Q9UBW5-2	S4R418;F5H0W4;A0A087X188;Q9UBW5;Q9UBW5-2	Bridging integrator 2	BIN2
20.5642	17.1659	20.4134	21.2274	NaN	NaN	NaN	21.2415	18.5362	NaN	21.1534	18.4266	10	10	10	24.9	24.9	24.9	48.069	0	41.644	847760000	17	A0A087X1B1;Q9Y6K9;Q9Y6K9-2;A0A087X0G7;A0A087WUW6;A0A087WV30;C9JN51;Q9Y6K9-3;C9J2V2;C9JH59	A0A087X1B1;Q9Y6K9;Q9Y6K9-2;A0A087X0G7;A0A087WUW6	NF-kappa-B essential modulator	IKBKG
NaN	16.4199	18.5141	NaN	17.7227	NaN	18.2954	NaN	NaN	NaN	NaN	NaN	23	2	0	54.3	6.1	0	50.488	0.00014023	5.1011	261070000	4	A0A087X1C7;A0A075B7B6;A6NJ16	A0A087X1C7		IGHG1
22.4973	20.4668	NaN	NaN	23.4842	20.8123	19.9211	19.362	17.6537	21.9863	NaN	18.8549	8	8	8	21.1	21.1	21.1	41.595	0	29.687	1140400000	26	A0A087X1E4;P53365-2;P53365-3;P53365;E9PRV8	A0A087X1E4;P53365-2;P53365-3;P53365	Arfaptin-2	ARFIP2
22.7237	20.2667	21.8168	22.3882	23.8084	21.0171	23.6151	21.9505	21.8153	22.8156	22.5449	21.0862	6	6	6	36.6	36.6	36.6	17.942	0	62.326	1565800000	42	A0A087X1G7;O60613;A0A087WXL0;A8MZD0;O60613-2	A0A087X1G7;O60613	15 kDa selenoprotein	2015-09-01
NaN	NaN	NaN	NaN	NaN	NaN	NaN	NaN	NaN	NaN	NaN	NaN	2	2	2	3.1	3.1	3.1	91.818	0.00066216	3.821	13846000	2	A0A087X1I8;Q7Z3E5-2;Q7Z3E5;C9JW07	A0A087X1I8;Q7Z3E5-2;Q7Z3E5;C9JW07	LisH domain-containing protein ARMC9	ARMC9
26.6017	23.4568	25.0568	17.9563	22.5334	24.1264	25.5733	24.0569	24.7584	24.941	23.1807	25.0482	8	8	8	44.9	44.9	44.9	25.402	0	36.437	7238000000	138	A0A087X1J7;P22352;H0YBE4;Q6NXQ3;E5RG32;H0YC19	A0A087X1J7;P22352	Glutathione peroxidase;Glutathione peroxidase 3	GPX3
24.5118	24.1413	25.0109	24.6873	25.1393	23.9727	22.8876	22.8877	20.1539	23.7182	21.7252	23.6826	6	6	6	54.2	54.2	54.2	17.981	0	34.329	3825200000	46	A0A087X1K9;O75608-2;O75608;E5RGR0;B4DP64;E5RJ48;E5RI35	A0A087X1K9;O75608-2;O75608;E5RGR0;B4DP64	Acyl-protein thioesterase 1	LYPLA1
NaN	NaN	NaN	NaN	NaN	NaN	NaN	NaN	NaN	NaN	NaN	NaN	1	1	1	11.5	11.5	11.5	18.439	0.0022506	2.8711	49264000	2	A0A087X1L5;Q15170;Q15170-2	A0A087X1L5;Q15170;Q15170-2	Transcription elongation factor A protein-like 1	TCEAL1
20.1435	NaN	NaN	19.8603	NaN	21.6967	NaN	NaN	20.3356	NaN	NaN	20.476	2	2	2	5.4	5.4	5.4	41.727	0.0091496	1.9629	192480000	2	A0A087X1L7;O00292;A0A087WW09;O00292-2;O75610	A0A087X1L7;O00292;A0A087WW09;O00292-2;O75610	Left-right determination factor 2;Left-right determination factor 1	LEFTY2;LEFTY1
NaN	NaN	NaN	NaN	21.2347	NaN	NaN	NaN	NaN	NaN	NaN	NaN	5	1	1	23.5	3.9	3.9	23.944	0.0031976	2.6193	45763000	2	A0A087X1S3	A0A087X1S3		HUWE1
19.6584	NaN	NaN	NaN	NaN	NaN	19.9148	19.6592	20.8638	NaN	20.6044	NaN	3	3	3	9.9	9.9	9.9	28.855	0.0043642	2.4188	205110000	5	A0A087X1S7;P09326;P09326-2	A0A087X1S7;P09326	CD48 antigen	CD48
NaN	15.7805	NaN	NaN	NaN	NaN	NaN	NaN	18.0839	NaN	16.9667	NaN	2	2	2	4.9	4.9	4.9	79.615	0.00016295	9.4902	66645000	2	Q6PID9;E7ENV9;A0A087X1T7;H0YM81;E7EX88;P16112-3;P16112-2;P16112	Q6PID9;E7ENV9;A0A087X1T7;H0YM81;E7EX88;P16112-3;P16112-2;P16112	Aggrecan core protein;Aggrecan core protein 2	ACAN
23.3991	24.5653	24.8096	21.8387	23.6834	18.7308	22.8671	21.9494	18.7804	25.663	15.7824	23.7078	151	143	0	66.3	59.2	0	555.65	0	323.31	86983000000	1319	A0A087X1U6	A0A087X1U6		EPPK1
NaN	16.7285	17.3255	NaN	18.7506	NaN	NaN	16.5653	NaN	17.7281	14.2866	15.2589	13	13	13	19.6	19.6	19.6	113.05	0	43.663	462790000	22	A0A087X1V3;O15164-2;O15164	A0A087X1V3;O15164-2;O15164	Transcription intermediary factor 1-alpha	TRIM24
25.1765	22.0881	22.6871	24.4197	23.6069	22.4687	23.9848	25.3601	22.7064	21.7007	20.6916	21.3891	4	3	2	57.8	57.8	38.2	11.043	0	38.301	2009800000	57	A0A087X1V9;A0A075B6P5;P01617	A0A087X1V9;A0A075B6P5;P01617	Ig kappa chain V-II region TEW	IGKC;IGKV2D-28
27.387	25.3256	27.07	26.0112	28.2483	26.0133	26.6988	26.5875	25.9561	27.0235	25.9046	26.6718	15	15	15	60.2	60.2	60.2	29.126	0	323.31	55770000000	324	A0A087X1Z3;Q9UL46;H0YM70;H0YKU2;H0YLG1;H0YLD2	A0A087X1Z3;Q9UL46;H0YM70	Proteasome activator complex subunit 2	PSME2
NaN	NaN	NaN	14.6442	NaN	NaN	16.7373	15.5144	16.7453	15.6104	18.3532	17.2271	4	4	4	4.4	4.4	4.4	102.28	0	12.463	350510000	5	A0A087X211;Q8TCG1;F8WAX6;Q8TCG1-2;F8WF26	A0A087X211;Q8TCG1;F8WAX6;Q8TCG1-2	Protein CIP2A	KIAA1524
15.7514	NaN	NaN	16.6481	NaN	NaN	NaN	NaN	15.4144	NaN	NaN	NaN	5	4	4	7.8	6.3	6.3	94.611	0.00014231	5.4266	51211000	4	A0A087X239;Q6PCB5;Q6PCB5-2;H7C2D3;C9JM20	A0A087X239;Q6PCB5;Q6PCB5-2	Round spermatid basic protein 1-like protein	RSBN1L
19.6409	18.6771	19.4581	19.1506	19.9922	20.4575	19.0153	18.8091	18.9609	18.2414	17.9831	20.9585	20	20	20	18.9	18.9	18.9	136.5	0	47.809	1706000000	60	A0A087X256;Q2M389;Q2M389-2;F8VYH7;F8W1W1	A0A087X256;Q2M389;Q2M389-2	WASH complex subunit 7	KIAA1033
23.2628	22.1847	17.9409	19.0407	20.1332	19.1244	21.4245	22.3212	20.0415	16.1557	21.6099	22.0815	17	17	17	34	34	34	55.984	0	45.056	2211500000	34	A0A087X279;P09913	A0A087X279;P09913	Interferon-induced protein with tetratricopeptide repeats 2	IFIT2
16.4565	NaN	NaN	NaN	NaN	NaN	NaN	NaN	NaN	NaN	NaN	NaN	8	8	8	10.6	10.6	10.6	125	0	15.635	89216000	10	A0A087X295;Q9NNW5;E9PDU5;E9PBK6;E5RFX3;F8WE36;C9K020;Q6PKC6	A0A087X295;Q9NNW5;E9PDU5;E9PBK6	WD repeat-containing protein 6	WDR6
NaN	NaN	NaN	NaN	NaN	NaN	NaN	NaN	19.0033	16.7779	NaN	NaN	5	5	5	13.1	13.1	13.1	63.217	0.0001648	9.912	82619000	5	G5E965;H0Y882;C9J0F0;E9PFD3;A0A087X299;Q9H334-3;Q9H334-6;Q9H334-4;Q9H334;Q9H334-2;Q9H334-7;A0A087WVT2	G5E965;H0Y882;C9J0F0;E9PFD3;A0A087X299;Q9H334-3;Q9H334-6;Q9H334-4;Q9H334;Q9H334-2;Q9H334-7	Forkhead box protein P1	FOXP1
21.859	19.8459	21.4962	21.9971	23.3294	21.4278	21.94	21.2004	19.7856	21.3667	NaN	20.1809	14	14	14	54.9	54.9	54.9	35.29	0	38.301	1769800000	40	A0A087X2D5;Q9BRJ2;A0A087WU62	A0A087X2D5;Q9BRJ2;A0A087WU62	39S ribosomal protein L45, mitochondrial	MRPL45
20.7282	16.0493	18.5898	18.7297	19.2805	18.6961	18.5755	19.3025	19.0217	18.3837	17.295	19.2693	24	24	24	25.7	25.7	25.7	145.17	0	71.979	1323300000	33	A0A087X2D8;O60271-4;O60271-2;O60271;O60271-5;O60271-3;O60271-9;H0YBE9;E9PFH7;A0A087WYG2;Q9UPT6-2;Q9UPT6;H0Y981;D6RHI8;H0YBS5	A0A087X2D8;O60271-4;O60271-2;O60271;O60271-5;O60271-3;O60271-9	C-Jun-amino-terminal kinase-interacting protein 4	SPAG9
NaN	20.7525	NaN	21.6731	19.3691	NaN	21.1992	NaN	18.1311	NaN	21.6375	NaN	4	3	3	15.1	12.5	12.5	37.528	0.00015156	7.1931	413820000	13	A0A087X2E2;P31997	A0A087X2E2;P31997	Carcinoembryonic antigen-related cell adhesion molecule 8	CEACAM8
24.593	23.7489	24.6927	24.1406	24.4551	23.1488	24.0996	24.2675	22.8421	23.8738	22.1271	23.9773	20	20	20	63.3	63.3	63.3	45.796	0	153.22	11520000000	204	A0A087X2I1;P62333;H0YJC0;H0YJS8;H0YJX2;H0YJE9;H0YJT1	A0A087X2I1;P62333;H0YJC0	26S protease regulatory subunit 10B	PSMC6
NaN	NaN	NaN	NaN	NaN	NaN	NaN	NaN	NaN	NaN	NaN	NaN	1	1	1	6.2	6.2	6.2	25.51	0.0038906	2.4661	7385600	1	A0A087X2J5;Q9BTV6	A0A087X2J5;Q9BTV6	Diphthine methyltransferase	DPH7
NaN	NaN	NaN	NaN	NaN	NaN	NaN	NaN	NaN	NaN	NaN	NaN	2	2	2	3.9	3.9	3.9	67.475	0.0078153	2.0729	48205000	2	A0A088AWN2;Q8TBZ3-4;Q8TBZ3-5;Q8TBZ3-6;Q8TBZ3;Q8TBZ3-2;Q8TBZ3-7;H0YKE8;Q8TBZ3-8;Q8TBZ3-3	A0A088AWN2;Q8TBZ3-4;Q8TBZ3-5;Q8TBZ3-6;Q8TBZ3;Q8TBZ3-2;Q8TBZ3-7;H0YKE8;Q8TBZ3-8;Q8TBZ3-3	WD repeat-containing protein 20	WDR20
18.204	17.7719	17.6053	NaN	18.2023	17.8072	16.2024	15.7326	16.7466	17.1598	16.7098	16.9394	33	33	30	20.9	20.9	19.6	237.75	0	107.31	994530000	47	A0A088AWN3;Q9BZ29-3;Q9BZ29-5;Q9BZ29;Q9BZ29-4;Q9BZ29-6;H0Y3S1;H7BZ79;Q5JUD8;X6RGR3;Q5JUD3	A0A088AWN3;Q9BZ29-3;Q9BZ29-5;Q9BZ29;Q9BZ29-4;Q9BZ29-6	Dedicator of cytokinesis protein 9	DOCK9
NaN	NaN	NaN	NaN	NaN	NaN	NaN	NaN	NaN	NaN	NaN	NaN	3	2	2	7.8	5.6	5.6	56.073	0.0011685	3.5054	11116000	2	E7EP87;A0A088AWN8;Q9UHQ1-4;Q9UHQ1-3;Q9UHQ1;Q9UHQ1-2;J3KTG5;J3KS48;J3KT43;E9PH27	E7EP87;A0A088AWN8;Q9UHQ1-4;Q9UHQ1-3;Q9UHQ1;Q9UHQ1-2;J3KTG5;J3KS48;J3KT43;E9PH27	Nuclear prelamin A recognition factor	NARF
19.0823	NaN	NaN	13.7154	16.6874	16.7966	NaN	16.1681	NaN	NaN	NaN	14.7125	9	9	9	3.9	3.9	3.9	337.6	0	16.73	267220000	12	A0A088AWP5;Q8WUY3-4;Q8WUY3;Q8WUY3-2;Q8WUY3-3;X6R9J3;H7BZH9;E9PDC2;Q5JUB9;Q5JUB8;Q8WUY3-5	A0A088AWP5;Q8WUY3-4;Q8WUY3;Q8WUY3-2;Q8WUY3-3;X6R9J3	Protein prune homolog 2	PRUNE2
19.9488	20.8989	18.6176	20.5843	NaN	NaN	20.3679	22.4117	24.6802	NaN	25.3697	23.5605	5	5	1	32.1	32.1	4.3	17.801	0.00015881	8.6228	1311600000	5	A0A096LP10;Q9NP73-2;A0A087WT15	A0A096LP10;Q9NP73-2	Putative bifunctional UDP-N-acetylglucosamine transferase and deubiquitinase ALG13	ALG13
NaN	NaN	18.8814	NaN	17.8492	NaN	NaN	20.0255	21.0084	21.8229	17.3584	19.3941	8	6	6	25.6	19	19	54.448	0	28.95	434230000	11	A0A096LP25;A0A096LNZ0;Q6ZSR9	A0A096LP25;A0A096LNZ0;Q6ZSR9	Uncharacterized protein FLJ45252	AAK1
NaN	NaN	NaN	NaN	18.3228	NaN	NaN	20.9171	21.6438	NaN	19.405	20.9687	9	9	4	24.4	24.4	11.9	49.236	0	37.108	665050000	13	A0A096LP26;A0A096LP75;C4AMC7;Q6VEQ5;A0A096LNU2;A8K0Z3;A8MWX3;H3BV49	A0A096LP26;A0A096LP75;C4AMC7;Q6VEQ5;A0A096LNU2;A8K0Z3;A8MWX3	Putative WAS protein family homolog 3;WAS protein family homolog 2;WAS protein family homolog 1;Putative WAS protein family homolog 4	WASH3P;WASH2P;WASH1;WASH4P
NaN	NaN	NaN	NaN	NaN	NaN	NaN	NaN	NaN	NaN	NaN	18.062	2	2	1	9.3	9.3	5.2	26.842	0.0014137	3.321	264150000	2	A0A096LP94;F5H446;Q9Y5E2;Q9Y5E5;Q9Y5E4;Q9Y5E6;Q9UN67;Q9UN66;A0A096LP81;A0A096LNH7;Q9Y5F2-2;Q9Y5E9-2;Q96TA0;Q9Y5E3;Q9Y5F2;Q9Y5E1;Q9Y5F0;Q9Y5E9;Q9Y5G3-2;Q9Y5G2-2;Q9Y5G0-2;Q9Y5G0;Q9Y5G3;Q9Y5G2	A0A096LP94;F5H446;Q9Y5E2;Q9Y5E5;Q9Y5E4;Q9Y5E6;Q9UN67;Q9UN66;A0A096LP81;A0A096LNH7;Q9Y5F2-2;Q9Y5E9-2;Q96TA0;Q9Y5E3;Q9Y5F2;Q9Y5E1;Q9Y5F0;Q9Y5E9;Q9Y5G3-2;Q9Y5G2-2;Q9Y5G0-2;Q9Y5G0;Q9Y5G3;Q9Y5G2	Protocadherin beta-7;Protocadherin beta-4;Protocadherin beta-5;Protocadherin beta-3;Protocadherin beta-10;Protocadherin beta-8;Protocadherin beta-11;Protocadherin beta-14;Putative protocadherin beta-18;Protocadherin beta-6;Protocadherin beta-9;Protocadherin beta-13;Protocadherin gamma-B1;Protocadherin gamma-B2;Protocadherin gamma-B5	PCDHB5;PCDHB3;PCDHB7;PCDHB4;PCDHB10;PCDHB8;PCDHB16;PCDHB6;PCDHB11;PCDHB14;PCDHB18P;PCDHB9;PCDHB13;PCDHGB1;PCDHGB2;PCDHGB5
NaN	NaN	NaN	NaN	NaN	NaN	NaN	NaN	NaN	NaN	NaN	NaN	21	2	2	23.9	2.5	2.5	147.15	0.0001537	7.5684	31947000	3	A0A096LPC5;Q9Y4E1-2;Q9Y4E1;Q9Y4E1-4;Q9Y4E1-6;J3KP36;Q9Y4E1-5;Q9Y4E1-3;B1AP61;Q5SRD0;Q5T1D7	A0A096LPC5;Q9Y4E1-2;Q9Y4E1;Q9Y4E1-4;Q9Y4E1-6;J3KP36;Q9Y4E1-5;Q9Y4E1-3	WASH complex subunit FAM21C	FAM21C
25.5623	24.8028	24.9835	25.1692	21.9187	25.1794	NaN	NaN	21.089	22.3461	20.1531	20.5672	5	3	0	27.9	16.8	0	23.353	0.00017212	11.649	4262700000	31	A0A096LPE2;E9PR14;G3V1D9;P0DJI9-2	A0A096LPE2		SAA2-SAA4
24.5296	24.722	26.3843	24.9285	26.7259	27.0738	25.438	24.5857	24.8649	27.2089	24.5963	25.7519	14	13	13	67.6	62.2	62.2	25.64	0	313.24	16885000000	212	A0A096LPI6;P30042;A0A096LNH5;H7C1F6;H7C2G3;P30042-2;A0A096LP73;F2Z2Q0;H7BYH1;A0A096LP12;A0A096LNJ1	A0A096LPI6;P30042;A0A096LNH5;H7C1F6;H7C2G3;P30042-2	ES1 protein homolog, mitochondrial	C21orf33
NaN	NaN	21.0501	21.9291	21.2106	NaN	NaN	18.147	25.0752	NaN	22.1517	NaN	3	3	1	36	36	10.5	9.784	0.00014721	6.3204	232470000	3	A0A096LPL1;P13928-2;A0A075B765;Q5VT79-2	A0A096LPL1;P13928-2	Annexin A8	ANXA8
NaN	NaN	NaN	NaN	NaN	NaN	NaN	NaN	NaN	NaN	16.3409	NaN	4	4	4	9	9	9	72.688	0.0011765	3.6124	29302000	4	A0A5E8;Q99501-3;Q99501-2;Q99501-4;Q99501;C9JFI0;C9JRR6	A0A5E8;Q99501-3;Q99501-2;Q99501-4;Q99501	GAS2-like protein 1	GAS2L1
23.1168	21.3843	22.0708	20.5457	23.3392	22.7013	21.8964	18.4535	17.1256	21.3602	20.0703	21.2424	14	14	13	38.9	38.9	36.8	56.919	0	87.448	2570500000	64	A0AV96-2;A0AV96;D6R9D6;B7Z8Z7;D6RBS9;D6REZ6;D6R9M7;D6RA49;D6RFL5;D6RBP6;D6RCT1;Q5T0W7;F8W9F8;Q9NQ94-5;Q9NQ94-6;Q9NQ94-3;Q9NQ94-2;Q9NQ94-4;Q9NQ94	A0AV96-2;A0AV96;D6R9D6;B7Z8Z7;D6RBS9;D6REZ6	RNA-binding protein 47	RBM47
NaN	NaN	NaN	NaN	NaN	NaN	18.4342	18.1538	NaN	NaN	NaN	16.8858	5	5	5	15.1	15.1	15.1	48.788	0.00014055	5.1579	102280000	5	B7Z2T3;B7Z6R6;A0AVF1;A0AVF1-2;A0AVF1-3;F8WEZ4;Q96CU4	B7Z2T3;B7Z6R6;A0AVF1;A0AVF1-2;A0AVF1-3	Intraflagellar transport protein 56	TTC26
NaN	NaN	NaN	NaN	NaN	NaN	NaN	NaN	NaN	NaN	NaN	NaN	2	2	2	7	7	7	55.948	0.0078107	2.0678	42104000	2	E5RG83;A0AVG3;Q96NA8-2;Q96NA8;E5RHT3	E5RG83;A0AVG3;Q96NA8-2;Q96NA8;E5RHT3	t-SNARE domain-containing protein 1	TSNARE1
19.0716	NaN	17.1402	16.5334	16.1228	NaN	NaN	17.0906	NaN	17.6176	18.2273	16.3891	7	7	7	14.8	14.8	14.8	69.323	0	18.108	309450000	9	F8WC54;A0AVL1;Q13443-2;Q13443;C9J6H5;C9JPM3	F8WC54;A0AVL1;Q13443-2;Q13443	Disintegrin and metalloproteinase domain-containing protein 9	ADAM9
22.1308	22.3072	22.3469	22.6112	23.0215	20.9406	21.7416	21.8724	19.3412	21.5382	19.1287	20.6536	33	33	33	39.9	39.9	39.9	117.97	0	157.35	6458500000	132	A0AVT1;A0AVT1-2;A0AVT1-3;H0Y8S8;A0AVT1-4;H0Y9U5	A0AVT1;A0AVT1-2	Ubiquitin-like modifier-activating enzyme 6	UBA6
24.1856	23.36	24.3548	23.6455	25.84	25.2536	24.401	23.6596	22.4303	24.4573	22.4284	23.2332	34	34	34	48.1	48.1	48.1	98.008	0	323.31	21906000000	354	H7BXI1;A0FGR8-6;A0A087WXU3;A0FGR8-2;A0FGR8;A0FGR8-4;A0FGR8-5	H7BXI1;A0FGR8-6;A0A087WXU3;A0FGR8-2;A0FGR8;A0FGR8-4	Extended synaptotagmin-2	ESYT2
21.6094	17.6655	21.7406	NaN	24.2207	22.1098	20.2545	20.2853	19.2404	22.1773	NaN	NaN	2	2	2	15.2	15.2	15.2	26.287	0.0001429	5.532	429310000	2	J3KR33;A0JLT2-2;A0JLT2	J3KR33;A0JLT2-2;A0JLT2	Mediator of RNA polymerase II transcription subunit 19	MED19
NaN	NaN	NaN	NaN	NaN	NaN	NaN	NaN	NaN	NaN	NaN	NaN	1	1	1	23.9	23.9	23.9	7.6527	0.006685	2.1846	13672000	2	F8W1I2;F8VW65;F8W665;A0JNW5-2;A0JNW5	F8W1I2;F8VW65;F8W665;A0JNW5-2;A0JNW5	UHRF1-binding protein 1-like	UHRF1BP1L
21.0317	20.0566	21.7013	21.6117	22.5211	20.5671	20.3417	21.6163	20.3402	20.6919	NaN	21.3813	28	28	28	40.6	40.6	40.6	71.639	0	181.49	3323400000	71	A0MZ66;A0MZ66-3;A0MZ66-4;A0MZ66-5;A0MZ66-6;A0MZ66-8;A0MZ66-2;A0MZ66-7	A0MZ66;A0MZ66-3;A0MZ66-4;A0MZ66-5;A0MZ66-6;A0MZ66-8;A0MZ66-2	Shootin-1	KIAA1598
19.8766	20.3709	NaN	22.0932	20.5476	21.1458	21.6996	NaN	NaN	21.5433	NaN	18.6396	2	2	2	9.9	9.9	9.9	22.049	0.00014243	5.447	408560000	14	A0PJW6	A0PJW6	Transmembrane protein 223	TMEM223
NaN	NaN	19.7694	19.0271	26.0126	20.9762	16.6273	18.0133	21.2558	18.1988	19.4757	21.3095	5	5	5	46.7	46.7	46.7	11.88	0.00017159	11.473	945900000	14	A0PJW8;B8ZZC6;M1EA23;M1EA21;H0Y3U5	A0PJW8;B8ZZC6;M1EA23;M1EA21;H0Y3U5	Death-associated protein-like 1	DAPL1
NaN	NaN	15.75	NaN	15.1901	15.812	15.5202	18.0142	16.2777	17.9761	NaN	17.7	3	3	3	6.8	6.8	6.8	51.055	0.0017737	3.0676	84376000	7	A0PJZ3;C9J3Q6	A0PJZ3;C9J3Q6	Glucoside xylosyltransferase 2	GXYLT2
NaN	NaN	NaN	NaN	NaN	NaN	NaN	NaN	NaN	NaN	NaN	NaN	2	2	2	12.6	12.6	12.6	29.036	0.00013976	5.0197	39634000	2	H0YG77;A0PK00	H0YG77;A0PK00	Transmembrane protein 120B	TMEM120B
NaN	13.1899	NaN	NaN	NaN	NaN	17.3096	15.6864	NaN	NaN	NaN	NaN	6	6	6	7.6	7.6	7.6	89.374	0.0001465	6.1577	45161000	7	A1A4S6;H0Y8W5	A1A4S6;H0Y8W5	Rho GTPase-activating protein 10	ARHGAP10
20.0231	19.5361	NaN	NaN	18.8984	NaN	NaN	NaN	NaN	NaN	NaN	NaN	4	4	4	9	9	9	76.277	0.00016824	10.667	197050000	4	A1IGU5	A1IGU5	Rho guanine nucleotide exchange factor 37	ARHGEF37
NaN	NaN	19.6262	NaN	NaN	NaN	NaN	NaN	NaN	18.4729	NaN	NaN	5	5	4	16.2	16.2	14.4	54.173	0.00014723	6.3211	68580000	7	A1L020	A1L020	RNA-binding protein MEX3A	MEX3A
22.6227	20.9904	22.6406	21.5339	22.8271	23.5589	23.8586	20.4827	20.8862	22.8892	21.2129	22.0731	20	20	20	44.3	44.3	44.3	67.867	0	307.66	6207900000	160	A1L0T0;M0R026;E9PJS0;M0R1B5;M0QZX5;E9PL44;E9PNL1	A1L0T0;M0R026	Acetolactate synthase-like protein	ILVBL
NaN	NaN	NaN	NaN	NaN	19.7977	NaN	NaN	NaN	NaN	NaN	NaN	1	1	1	17.6	17.6	17.6	7.7558	0.0014015	3.1684	38523000	1	A1L188	A1L188	Uncharacterized protein C17orf89	C17orf89
NaN	16.2544	15.6078	13.904	NaN	12.8788	16.3196	NaN	NaN	NaN	NaN	NaN	5	5	5	5.7	5.7	5.7	128.25	0	12.408	74413000	7	A1L390-3;A1L390;G3V311;A1L390-2	A1L390-3;A1L390	Pleckstrin homology domain-containing family G member 3	PLEKHG3
17.354	NaN	NaN	17.7789	NaN	NaN	NaN	16.8838	NaN	15.3757	NaN	17.6841	7	7	7	7.5	7.5	7.5	165.74	0	28.998	161290000	6	A1L4H1;A0A087WU72;A1L4H1-2;M0QZ17	A1L4H1;A0A087WU72;A1L4H1-2	Soluble scavenger receptor cysteine-rich domain-containing protein SSC5D	SSC5D
19.8428	19.3664	20.7938	18.8096	21.2196	16.1039	19.4782	20.2477	19.827	20.2225	19.5773	18.7028	14	14	13	20.2	20.2	19.3	101.58	0	63.715	1268200000	26	A1X283;G3V144	A1X283;G3V144	SH3 and PX domain-containing protein 2B	SH3PXD2B
NaN	NaN	NaN	NaN	NaN	NaN	NaN	18.5557	NaN	NaN	NaN	NaN	2	2	2	4.9	4.9	4.9	47.421	0.00027215	4.3842	58701000	2	A1Z1Q3-2;A1Z1Q3	A1Z1Q3-2;A1Z1Q3	O-acetyl-ADP-ribose deacetylase MACROD2	MACROD2
19.6561	20.1946	19.1697	21.1591	20.5538	21.7436	22.2027	17.3894	19.0833	21.5315	18.1905	20.3568	6	6	6	11.2	11.2	11.2	58.347	0.00017132	11.407	1026400000	24	A2A2G4;Q9Y672;S4R350	A2A2G4;Q9Y672;S4R350	Dolichyl pyrophosphate Man9GlcNAc2 alpha-1,3-glucosyltransferase	ALG6
19.295	17.2113	19.5423	15.589	18.8112	NaN	17.6062	18.6992	NaN	17.9884	NaN	15.3733	6	6	6	24.1	24.1	24.1	45.034	0	17.03	283680000	14	A2A2Q9;Q9Y312	A2A2Q9;Q9Y312	Protein AAR2 homolog	AAR2
20.0125	20.1841	20.465	19.4809	19.6614	21.2036	21.0527	19.7561	20.4207	19.296	18.4249	19.2033	2	2	2	9.6	9.6	9.6	27.278	0	13.121	385890000	19	A2A2V1;P04156-2;P04156;X6RKS3	A2A2V1;P04156-2;P04156;X6RKS3	Major prion protein	PRNP
NaN	19.2467	21.8478	NaN	18.3814	19.5775	NaN	17.6512	NaN	19.2544	NaN	NaN	2	2	2	11	11	11	18.998	0.0014203	3.4065	99185000	3	A2A2V4;H3BLW8;J3KPA4;P15692-5;P15692-8;P15692-4;P15692-3;P15692-2;P15692;P15692-17;P15692-15;P15692-11;P15692-16;P15692-13;P15692-14;H0YBI8;A0A087X1L1;H0YBZ0;A0A087WTP4;P15692-10;P15692-9;P15692-6;P15692-18;P15692-12	A2A2V4;H3BLW8;J3KPA4;P15692-5;P15692-8;P15692-4;P15692-3;P15692-2;P15692;P15692-17;P15692-15;P15692-11;P15692-16;P15692-13;P15692-14;H0YBI8;A0A087X1L1;H0YBZ0;A0A087WTP4;P15692-10;P15692-9;P15692-6;P15692-18;P15692-12	Vascular endothelial growth factor A	VEGFA
18.0154	NaN	15.4883	NaN	19.4155	18.1066	17.9306	19.9225	16.8485	NaN	15.6565	17.1006	6	4	1	8.6	5.3	1.6	95.047	0.00014702	6.2919	200160000	4	A2A3N6	A2A3N6	Putative PIP5K1A and PSMD4-like protein	PIPSL
NaN	NaN	NaN	NaN	NaN	NaN	NaN	NaN	NaN	NaN	NaN	NaN	8	1	1	31.7	6.4	6.4	24.968	0.00014622	6.129	12452000	1	A2A3R5	A2A3R5	40S ribosomal protein S6	RPS6
NaN	NaN	NaN	17.0789	NaN	18.9391	NaN	NaN	20.1828	NaN	NaN	18.8499	2	2	2	2.7	2.7	2.7	65.324	0.0052866	2.2818	1333200000	2	A2AAS7;H0YIS1;Q4VXY6;P13942-8;P13942-6;P13942-7;P13942-4;P13942-5;P13942-2;P13942-3;P13942;P13942-9	A2AAS7;H0YIS1;Q4VXY6;P13942-8;P13942-6;P13942-7;P13942-4;P13942-5;P13942-2;P13942-3;P13942;P13942-9	Collagen alpha-2(XI) chain	COL11A2
27.4157	26.217	27.256	25.886	26.1103	26.3946	27.243	25.9127	26.5935	27.0216	26.5336	27.3653	6	6	6	21.7	21.7	21.7	49.491	0	119.14	24965000000	136	A2AB90;O15533-2;O15533;O15533-3;Q6P1N7;O15533-4;C9JA35	A2AB90;O15533-2;O15533;O15533-3;Q6P1N7;O15533-4	Tapasin	TAPBP
16.517	16.2234	17.6023	19.1103	21.9517	16.9269	16.7799	18.4423	15.8107	20.4338	17.2037	19.0848	17	17	17	16	16	16	135.42	0	51.752	956060000	24	A2ABF8;A2ABF9;Q96KQ7-2;Q96KQ7;H0Y4K5	A2ABF8;A2ABF9;Q96KQ7-2;Q96KQ7	Histone-lysine N-methyltransferase EHMT2	EHMT2
25.9077	23.5262	25.7254	23.9311	25.4853	24.248	22.913	25.0062	24.5391	24.9139	24.2955	25.3479	7	7	7	46.4	46.4	46.4	20.96	0	38.845	6217400000	70	A2ACR1;P28065-2;P28065;A2ACR0;A2ACQ9	A2ACR1;P28065-2;P28065;A2ACR0	Proteasome subunit beta type;Proteasome subunit beta type-9	PSMB9
NaN	NaN	23.5686	NaN	NaN	NaN	NaN	NaN	16.1798	NaN	NaN	NaN	4	3	3	22.9	12.4	12.4	25.099	0.00014294	5.5393	187120000	3	H0Y7Y7;Q5SQ91;Q5SR05;A2ADX3;P05538-2;P05538	H0Y7Y7;Q5SQ91;Q5SR05;A2ADX3;P05538-2;P05538	HLA class II histocompatibility antigen, DQ beta 2 chain	HLA-DQB2
NaN	22.0152	25.2263	NaN	22.2924	NaN	21.0538	21.036	21.6673	19.885	20.6875	20.016	17	3	0	49.5	10.2	0	41.301	0	33.034	4007800000	40	A2AEA2;P10321	A2AEA2;P10321	HLA class I histocompatibility antigen, Cw-7 alpha chain	HLA-C
20.7793	18.5832	19.9967	21.4856	21.7512	19.4822	21.5061	20.0956	20.7146	17.8253	17.7665	20.6676	9	9	9	34.2	34.2	34.2	28.506	0	15.512	990550000	23	A2IDC6;Q4TT38;Q13084;A2IDC7;Q4TT37	A2IDC6;Q4TT38;Q13084;A2IDC7;Q4TT37	39S ribosomal protein L28, mitochondrial	MRPL28
19.9461	19.5742	21.0908	19.8983	21.8124	21.1729	21.0479	20.3415	19.6	20.5296	18.031	19.3499	47	47	47	24.8	24.8	24.8	268.57	0	135.22	4395100000	141	A2RRP1;A2RRP1-2;H0Y5G7;H7BZR3;H7C007;H7BZU5;C9JCM7;H7C1U4;H7C1Y9	A2RRP1;A2RRP1-2;H0Y5G7	Neuroblastoma-amplified sequence	NBAS
19.2172	17.0678	20.2026	19.4394	20.2161	19.2134	18.2547	16.8055	18.5305	19.6474	18.2013	19.5087	11	10	10	14.8	13.8	13.8	92.644	0	12.987	569200000	12	A2RTX5;B7ZLP8;A2RTX5-2;H0YKB9	A2RTX5;B7ZLP8;A2RTX5-2	Probable threonine--tRNA ligase 2, cytoplasmic	TARSL2
NaN	NaN	NaN	NaN	NaN	NaN	NaN	NaN	NaN	NaN	NaN	NaN	3	3	3	11.1	11.1	11.1	35.153	0.00014771	6.4464	33072000	3	Q69YM1;A2RU67	Q69YM1;A2RU67	Uncharacterized protein KIAA1467	DKFZp762C0813;KIAA1467
NaN	NaN	NaN	NaN	18.4786	NaN	NaN	NaN	NaN	NaN	NaN	NaN	3	3	3	9.2	9.2	9.2	36.547	0.00066366	3.856	62332000	3	A2RUC4;A8KAJ9	A2RUC4	tRNA wybutosine-synthesizing protein 5	TYW5
NaN	16.5022	16.7598	NaN	NaN	NaN	16.087	16.0269	16.7362	NaN	NaN	16.8777	12	12	9	14.7	14.7	11.1	120.74	0	52.84	441340000	18	B7ZM87;A2RUF3;O75044;A0A075B7B5;Q5VZB4;A0A075B7E6;P0DMP2;A0A075B7E9;E9PDX4;A0A087WW56;A0A075B743;A0A087X0L1	B7ZM87;A2RUF3;O75044;A0A075B7B5;Q5VZB4	SLIT-ROBO Rho GTPase-activating protein 2	SRGAP2
NaN	18.6167	18.2889	18.145	17.5854	15.1236	17.1318	15.3714	15.4421	15.2865	19.8415	17.5425	7	7	7	7.1	7.1	7.1	135.89	0.00016176	9.2543	278560000	10	H0YAY3;E9PF32;A2RUS2-2;A2RUS2;H0YBH5;B3KRG7;E5RHH2;E5RI43	H0YAY3;E9PF32;A2RUS2-2;A2RUS2	DENN domain-containing protein 3	DENND3
NaN	NaN	NaN	19.2908	NaN	NaN	NaN	17.3024	NaN	20.4349	NaN	NaN	4	3	2	11.7	9.3	6.8	41.179	0.0091603	1.9699	47837000	7	A2TJX0;Q13887;Q13887-2;O75840-2;O75840-4;O75840;A0A087X0S4;Q9Y5W3;Q13351;O43474-4;O43474-1;O43474	A2TJX0;Q13887;Q13887-2;O75840-2;O75840-4;O75840	Krueppel-like factor 5;Krueppel-like factor 7	KLF5;KLF7
19.0183	19.7286	20.649	20.0832	21.769	20.345	21.8525	19.3962	18.254	20.4347	18.5248	18.4146	56	56	56	33.8	33.8	33.8	210.92	0	180.92	4513000000	124	A3KMH1-3;A3KMH1;A3KMH1-2	A3KMH1-3;A3KMH1;A3KMH1-2	von Willebrand factor A domain-containing protein 8	VWA8
20.8025	17.9407	17.7189	16.4346	18.9084	20.4739	17.6671	17.6045	15.3361	19.2491	17.1571	16.4936	15	15	15	14.5	14.5	14.5	154.06	0	36.42	798490000	18	A3KN83-3;A3KN83-2;A3KN83;A3KN83-4;K7ES28;Q9Y2G9-3;Q9Y2G9	A3KN83-3;A3KN83-2;A3KN83;A3KN83-4	Protein strawberry notch homolog 1	SBNO1
19.8503	16.9411	20.9856	19.6012	22.7238	21.3394	21.5175	20.5227	19.5483	20.9974	18.9512	20.0873	15	15	15	48.8	48.8	48.8	42.932	0	33.204	1266200000	47	A4D1E9;A4D1E9-2;C9J8R7;C9JNI1;C9JEQ8;F8WBY0;F8WCN4;F8WBB5;A4D1E9-3	A4D1E9;A4D1E9-2;C9J8R7;C9JNI1;C9JEQ8	GTP-binding protein 10	GTPBP10
19.5113	17.7281	20.0925	19.5308	20.8246	19.5845	19.3373	19.2991	19.0163	19.3667	17.021	19.1056	16	16	16	26.6	26.6	26.6	83.343	0	40.086	760440000	22	A4D1P6;C9J1X0;A4D1P6-2;A4D1P6-3	A4D1P6;C9J1X0;A4D1P6-2;A4D1P6-3	WD repeat-containing protein 91	WDR91
NaN	NaN	NaN	NaN	NaN	NaN	NaN	NaN	NaN	NaN	NaN	NaN	6	6	6	17.1	17.1	17.1	42.85	0.00015995	8.8922	37410000	6	A4D1S0;A4D1S0-2	A4D1S0;A4D1S0-2	Killer cell lectin-like receptor subfamily G member 2	KLRG2
NaN	17.1457	19.3004	NaN	NaN	NaN	18.5134	NaN	19.8889	NaN	18.1828	NaN	5	4	4	24	20.3	20.3	24.4	0.0018851	2.9579	149580000	4	A4D1S5;A4D1S5-2;C9JJQ5	A4D1S5;A4D1S5-2;C9JJQ5	Ras-related protein Rab-19	RAB19
NaN	NaN	16.7439	NaN	17.0149	19.1135	NaN	NaN	NaN	NaN	NaN	NaN	6	6	6	19.3	19.3	19.3	51.445	0.00017018	11.127	139360000	6	A4D1U4;C9J7X6	A4D1U4;C9J7X6	Protein LCHN	LCHN;KIAA1147
NaN	NaN	NaN	NaN	NaN	NaN	NaN	NaN	NaN	NaN	NaN	NaN	2	2	2	23.9	23.9	23.9	11.239	0.0001476	6.4282	12871000	2	C9JAV3;A4D2B0	C9JAV3;A4D2B0	Metallo-beta-lactamase domain-containing protein 1	MBLAC1
21.3331	18.7112	20.2248	20.9066	20.0333	20.1438	NaN	NaN	21.1564	NaN	NaN	18.2949	1	1	1	8.1	8.1	8.1	17.143	0.0023591	2.7771	130830000	6	F5H4Q5;A5D8V6	F5H4Q5;A5D8V6	Vacuolar protein sorting-associated protein 37C	VPS37C
NaN	NaN	NaN	NaN	NaN	NaN	NaN	NaN	NaN	NaN	NaN	NaN	5	1	1	22.5	5.6	5.6	30.85	0.0014113	3.2813	48741000	3	A5PLL7-2;A5PLL7;Q5TGE2	A5PLL7-2;A5PLL7;Q5TGE2	Transmembrane protein 189	TMEM189
23.022	19.2511	20.1807	NaN	18.6104	NaN	19.9895	NaN	NaN	16.9776	NaN	NaN	5	5	5	10.7	10.7	10.7	45.934	0.00015906	8.6973	415910000	5	A5PLN9-2;A5PLN9-4;A5PLN9;A5PLN9-5;A5PLN9-7;D6RB83	A5PLN9-2;A5PLN9-4;A5PLN9;A5PLN9-5;A5PLN9-7	Trafficking protein particle complex subunit 13	TRAPPC13
21.6927	20.6132	21.6879	21.793	22.3192	20.5639	20.6798	21.2198	19.9379	22.1415	20.1888	20.3875	55	55	55	28.6	28.6	28.6	266.94	0	195.44	7617900000	164	A5YKK6;A5YKK6-2;A5YKK6-3;A5YKK6-4;H3BMZ2;H3BVC9;H3BNB1;B5MDN3;H3BTH2;H3BR89;H3BMH0;H3BT18;H3BU44	A5YKK6;A5YKK6-2;A5YKK6-3;A5YKK6-4	CCR4-NOT transcription complex subunit 1	CNOT1
NaN	NaN	NaN	NaN	NaN	NaN	NaN	NaN	NaN	NaN	NaN	NaN	3	1	1	12	5	5	53.286	0.00014765	6.4297	31298000	1	A5YM69	A5YM69	Rho guanine nucleotide exchange factor 35	ARHGEF35
22.9313	22.2395	18.6113	22.2035	20.699	22.5791	22.3897	22.361	22.8858	21.9969	22.5544	22.4654	8	8	8	34.5	34.5	34.5	37.482	0	40.117	2178800000	83	A6NC48;Q10588;Q10588-2;H0Y984;H0Y9Q9;H0Y8G4	A6NC48;Q10588;Q10588-2;H0Y984;H0Y9Q9;H0Y8G4	ADP-ribosyl cyclase/cyclic ADP-ribose hydrolase 2	BST1
NaN	15.1568	16.0247	NaN	NaN	16.3866	NaN	NaN	16.6745	NaN	NaN	NaN	5	5	5	3.5	3.5	3.5	164.81	0.00027016	4.217	52708000	5	A6NC98;A6NC98-2;A6NC98-4;H7BY33;A6NC98-3;A6NC98-5	A6NC98;A6NC98-2;A6NC98-4	Coiled-coil domain-containing protein 88B	CCDC88B
20.7569	20.3853	NaN	NaN	20.1541	20.8808	NaN	NaN	17.4858	NaN	NaN	NaN	2	2	2	18.9	18.9	18.9	13.847	0.0011775	3.6245	141000000	1	A6NCC9;E9PME3;C9JHT9;C9JJV1;Q9Y5U2-2;Q9Y5U2;E9PL88;C9JDU0	A6NCC9;E9PME3;C9JHT9;C9JJV1;Q9Y5U2-2;Q9Y5U2;E9PL88;C9JDU0	Protein TSSC4	TSSC4
22.6916	23.2674	22.9826	22.8255	23.4185	22.2713	22.7922	24.1143	23.8338	23.6167	22.4089	24.1884	2	2	2	28	28	28	9.0115	0.001655	3.1572	764040000	8	H3BTL1;Q9GZQ8;A6NCE7;Q9H492;Q9H492-2	H3BTL1;Q9GZQ8;A6NCE7;Q9H492;Q9H492-2	Microtubule-associated proteins 1A/1B light chain 3B;Microtubule-associated proteins 1A/1B light chain 3 beta 2;Microtubule-associated proteins 1A/1B light chain 3A	MAP1LC3B;MAP1LC3B2;MAP1LC3A
20.4252	NaN	NaN	NaN	20.4763	18.9475	18.0118	NaN	18.0725	21.8814	NaN	NaN	6	6	6	11.3	11.3	11.3	71.695	0	12.851	376160000	8	A6NDB9;K7EKN5	A6NDB9	Paralemmin-3	PALM3
21.7045	18.4437	21.4222	22.3284	21.7271	17.8674	20.4918	19.1775	20.3822	23.3006	21.8913	22.7997	11	11	11	45.8	45.8	45.8	34.006	0	42.493	1602300000	31	A6NDG6;H3BV17	A6NDG6	Phosphoglycolate phosphatase	PGP
NaN	NaN	NaN	NaN	NaN	NaN	19.5734	NaN	NaN	NaN	NaN	NaN	6	6	6	30.6	30.6	30.6	33.62	0	18.318	201840000	8	A6NDU8	A6NDU8	UPF0600 protein C5orf51	C5orf51
NaN	NaN	NaN	NaN	NaN	NaN	19.2742	NaN	NaN	NaN	NaN	NaN	1	1	1	3.5	3.5	3.5	40.078	0.0038944	2.482	37324000	1	A6NED2	A6NED2	RCC1 domain-containing protein 1	RCCD1
NaN	NaN	NaN	21.4373	21.0011	NaN	NaN	NaN	NaN	NaN	NaN	NaN	2	2	2	23.3	23.3	23.3	9.5355	0	52.602	248090000	4	A6NL93;A6NEL0;P05114	A6NL93;A6NEL0;P05114	Non-histone chromosomal protein HMG-14	HMGN1
20.2154	19.5241	20.4593	NaN	20.9572	NaN	20.4213	NaN	20.9999	20.4485	NaN	NaN	2	2	2	1.9	1.9	1.9	100.96	0.003308	2.5619	574040000	8	A6NF31;O75665-3;O75665;O75665-2	A6NF31;O75665-3;O75665;O75665-2	Oral-facial-digital syndrome 1 protein	OFD1
NaN	NaN	NaN	NaN	18.9765	NaN	NaN	NaN	NaN	19.4594	16.1609	NaN	1	1	1	2.3	2.3	2.3	108.44	0.00014162	5.3288	98137000	1	A6NFI3	A6NFI3	Zinc finger protein 316	ZNF316
24.4508	20.2682	23.541	22.8732	23.7582	22.1033	21.2682	23.5049	22.35	23.7885	21.975	23.0177	17	14	14	48.6	40.7	40.7	49.915	0	139.52	5076000000	66	A6NMH6;A6NFQ9;F8W8I8;Q92599-2;Q92599-4;Q92599;A0A087X142;Q92599-3;C9JV02;C9J4G8	A6NMH6;A6NFQ9;F8W8I8;Q92599-2;Q92599-4;Q92599;A0A087X142;Q92599-3	Septin-8	2008-09-01
19.8826	NaN	19.5244	18.5768	19.8126	NaN	18.6741	NaN	NaN	19.6869	NaN	NaN	2	2	2	10.1	10.1	10.1	24.3	0.00015723	8.2872	94064000	5	D6RCT8;A6NFV8;Q96EV8-2;Q96EV8;D6RID1;A0A087WYP9;Q96EV8-3	D6RCT8;A6NFV8;Q96EV8-2;Q96EV8;D6RID1;A0A087WYP9;Q96EV8-3	Dysbindin	DTNBP1
25.8527	22.4685	25.1612	24.2356	24.6046	22.8144	24.7689	25.1774	21.8998	21.3812	21.8863	27.1552	14	14	14	61.6	61.6	61.6	25.895	0	113.8	9704100000	196	A6NFX8;Q9UKK9;A6NJU6;A6NCQ0;H0YEY4;C9JYY9	A6NFX8;Q9UKK9;A6NJU6;A6NCQ0	ADP-sugar pyrophosphatase	NUDT5
NaN	NaN	20.0431	19.2027	NaN	NaN	19.3407	NaN	NaN	17.9502	NaN	NaN	5	5	5	26.3	26.3	26.3	18.224	0.00015195	7.2603	414200000	7	K7EIJ0;K7ENL2;A6NG10;K7EMC9;Q969T9;B4DFG2;K7EIN1;K7ESN4;K7EIK1	K7EIJ0;K7ENL2;A6NG10;K7EMC9;Q969T9;B4DFG2;K7EIN1;K7ESN4	WW domain-binding protein 2	WBP2
17.8319	NaN	NaN	NaN	NaN	NaN	NaN	NaN	NaN	NaN	NaN	NaN	1	1	1	2.5	2.5	2.5	49.457	0.0099183	1.9161	20598000	1	A6NGB9	A6NGB9	WAS/WASL-interacting protein family member 3	WIPF3
NaN	NaN	21.1099	21.1149	21.4193	20.3823	21.1217	20.3237	NaN	21.4013	NaN	NaN	2	2	2	17.8	17.8	17.8	16.979	0	17.672	170100000	6	A6NGJ0;P51808;F2Z328	A6NGJ0;P51808;F2Z328	Dynein light chain Tctex-type 3	DYNLT3
NaN	NaN	NaN	NaN	NaN	NaN	NaN	NaN	NaN	NaN	NaN	NaN	2	2	2	11.7	11.7	11.7	27.475	0.00014693	6.2527	33880000	1	A6NGJ7;Q9BY41-4;Q9BY41;A6NMT1;E7EVA8;Q9BY41-5;Q9BY41-2	A6NGJ7;Q9BY41-4;Q9BY41;A6NMT1;E7EVA8;Q9BY41-5;Q9BY41-2	Histone deacetylase 8	HDAC8
NaN	NaN	NaN	NaN	16.6291	NaN	NaN	NaN	NaN	NaN	NaN	NaN	2	2	2	46.7	46.7	46.7	6.8127	0.0011714	3.5378	30205000	2	D6RD90;B1AMF0;A6NGS0;Q8N2K1-2;Q8N2K1;Q8N2K1-3	D6RD90;B1AMF0;A6NGS0;Q8N2K1-2;Q8N2K1;Q8N2K1-3	Ubiquitin-conjugating enzyme E2 J2	UBE2J2
NaN	NaN	NaN	NaN	NaN	NaN	NaN	NaN	NaN	NaN	NaN	NaN	2	2	2	8.9	8.9	8.9	45.924	0.00015031	6.9418	59931000	3	A6NGV6;P27540-2;P27540-3;P27540-4;P27540	A6NGV6;P27540-2;P27540-3;P27540-4;P27540	Aryl hydrocarbon receptor nuclear translocator	ARNT
NaN	20.2203	18.6569	20.7839	NaN	20.3017	NaN	NaN	22.2144	NaN	NaN	19.8654	3	3	3	19.1	19.1	19.1	26.377	0	16.113	382980000	11	A6NGW1;O95070;E9PIZ0;C9JST7;E9PS11	A6NGW1;O95070;E9PIZ0;C9JST7	Protein YIF1A	YIF1A
NaN	NaN	NaN	NaN	NaN	NaN	NaN	NaN	NaN	NaN	NaN	NaN	1	1	1	7.6	7.6	7.6	18.224	0.0014065	3.2276	0	1	A6NH27;O95229-2;O95229	A6NH27;O95229-2;O95229	ZW10 interactor	ZWINT
19.2411	18.1745	19.8444	18.2784	20.6489	18.4997	17.0479	18.7857	16.5557	20.2211	16.4898	18.3779	18	18	17	19.3	19.3	18.6	152.6	0	113.06	3611300000	39	A6NHB5;Q14202-2;Q14202;A6NHN7;A6NL54;Q14202-3	A6NHB5;Q14202-2;Q14202;A6NHN7	Zinc finger MYM-type protein 3	ZMYM3
NaN	NaN	NaN	NaN	NaN	NaN	NaN	NaN	NaN	NaN	NaN	NaN	3	3	3	7.2	7.2	7.2	61.759	0.00015652	8.1364	40723000	3	A6NHG8;Q13114-2;Q13114;H0YMI8;H0YL26	A6NHG8;Q13114-2;Q13114	TNF receptor-associated factor 3	TRAF3
NaN	NaN	NaN	NaN	NaN	NaN	NaN	NaN	NaN	NaN	NaN	NaN	6	2	2	14.3	7.1	7.1	45.517	0	16.753	183860000	6	A6NHL2-2;A6NHL2	A6NHL2-2;A6NHL2	Tubulin alpha chain-like 3	TUBAL3
24.3903	24.1973	24.5821	24.4531	24.8627	24.9095	23.4984	23.4542	21.798	24.8566	18.9853	23.8135	7	5	5	21.3	13.5	13.5	34.675	0	14.923	6820600000	56	A6NHQ2;R4GMW7	A6NHQ2;R4GMW7	rRNA/tRNA 2-O-methyltransferase fibrillarin-like protein 1	FBLL1
19.7948	20.3992	21.4369	20.5886	22.1768	19.2653	20.4962	20.0196	18.7051	21.269	18.2979	20.1732	61	61	61	38.7	38.7	38.7	226.37	0	190.27	5218600000	133	A6NHR9;A6NHR9-2;J3KTL8;A6NHR9-3;J3KRK8;J3QSH1	A6NHR9;A6NHR9-2;J3KTL8	Structural maintenance of chromosomes flexible hinge domain-containing protein 1	SMCHD1
NaN	NaN	NaN	NaN	NaN	NaN	17.7429	NaN	15.2041	NaN	NaN	NaN	1	1	1	2.9	2.9	2.9	48.891	0.005876	2.2509	55155000	2	A6NHV6;B4DZM6;Q99640-4;Q99640-2;Q99640-3;Q99640	A6NHV6;B4DZM6;Q99640-4;Q99640-2;Q99640-3;Q99640	Membrane-associated tyrosine- and threonine-specific cdc2-inhibitory kinase	PKMYT1
NaN	NaN	NaN	NaN	NaN	NaN	NaN	NaN	NaN	NaN	NaN	NaN	2	2	2	3.6	3.6	3.6	94.506	0.0039053	2.519	3724800	2	E9PJK4;A6NI28	E9PJK4;A6NI28	Rho GTPase-activating protein 42	ARHGAP42
17.087	21.6564	20.1353	20.7961	17.6858	NaN	23.2317	19.2799	19.5748	17.344	21.6193	20.1528	11	11	6	34.1	34.1	23.1	44.651	0	51.085	946430000	46	P14598;A6NI72;A8MVU1;P14598-2	P14598;A6NI72;A8MVU1;P14598-2	Neutrophil cytosol factor 1;Putative neutrophil cytosol factor 1B;Putative neutrophil cytosol factor 1C	NCF1;NCF1B;NCF1C
17.5324	16.6351	NaN	21.3009	18.569	17.0001	NaN	19.0618	NaN	17.1565	NaN	NaN	5	5	4	30.7	30.7	27.1	28.136	0	14.102	164730000	7	A6NIH7;K7EJU3;K7EN86	A6NIH7	Protein unc-119 homolog B	UNC119B
16.9927	NaN	NaN	16.5614	NaN	NaN	16.3956	17.6099	17.6801	NaN	NaN	14.6699	18	16	16	11.2	10.4	10.4	238.1	0	29.351	288180000	16	A6NIW2;Q5JSL3	A6NIW2;Q5JSL3	Dedicator of cytokinesis protein 11	DOCK11
18.0779	19.6598	20.446	17.3339	19.3536	19.2346	NaN	15.8111	14.8306	19.6977	NaN	15.9819	5	5	5	16	16	16	46.121	0	23.434	189630000	13	A6NJ78;A6NJ78-2;P0C7V9;A6NJ78-4	A6NJ78	Probable methyltransferase-like protein 15	METTL15
NaN	18.2879	17.7252	19.2846	21.2384	NaN	NaN	16.6024	NaN	18.213	NaN	NaN	5	5	5	37.7	37.7	37.7	25.195	0	16.306	96974000	7	A6NK58;H0YD50;H0YC96	A6NK58	Putative lipoyltransferase 2, mitochondrial	LIPT2
NaN	17.4958	18.099	NaN	NaN	NaN	NaN	NaN	NaN	NaN	NaN	16.2543	4	4	4	12.6	12.6	12.6	45.209	0.00016226	9.3224	71019000	5	A6NKD9;G3V4C8;H0YJY5;H0YJE0	A6NKD9	Coiled-coil domain-containing protein 85C	CCDC85C
19.5028	20.476	21.5163	21.8299	20.5596	NaN	22.0011	NaN	20.6211	19.42	22.4798	20.023	3	3	3	12	12	12	38.58	0.000272	4.369	468000000	2	F8WC89;A6NKF1;H0YEW7;A6NKF1-2	F8WC89;A6NKF1;H0YEW7;A6NKF1-2	SAC3 domain-containing protein 1	SAC3D1
17.8039	17.8375	17.7836	16.0519	17.6811	NaN	NaN	16.7573	16.2724	NaN	17.6209	NaN	27	1	0	16.5	0.7	0	197.62	0.00016935	10.946	156960000	6	J3KNE0;A6NKT7	J3KNE0;A6NKT7	RanBP2-like and GRIP domain-containing protein 3	RGPD3
17.8256	18.7802	18.8	19.9875	18.5717	18.5483	19.8219	20.1633	18.6014	18.5711	19.3271	19.8414	8	8	8	23	23	23	47.065	0	16.038	385550000	15	A6NKZ2;P51606;H7C1A7;P51606-2;H7C2G7;H7C317	A6NKZ2;P51606	N-acylglucosamine 2-epimerase	RENBP
24.4674	24.6201	25.6546	23.5084	24.5515	25.2295	26.6139	23.6587	NaN	23.9314	23.1434	25.026	1	1	1	14.6	14.6	14.6	15.771	0	21.283	1216300000	21	A6NLH6;Q9P003	A6NLH6;Q9P003	Protein cornichon homolog 4	CNIH4
25.3308	25.8499	25.1605	24.3824	24.607	27.2762	25.7956	24.2163	24.1374	26.3698	23.6596	25.4105	4	4	4	40.6	40.6	40.6	17.963	0	267.46	6344700000	138	E9PJK1;E9PRJ8;H0YDL9;H0YDJ9;E9PIF1;A6NMH8;P60033;E9PM31;H0YEE2	E9PJK1;E9PRJ8;H0YDL9;H0YDJ9;E9PIF1;A6NMH8;P60033	Tetraspanin;CD81 antigen	CD81
18.491	15.6737	19.5082	17.3764	20.0155	19.2527	NaN	15.7623	20.0697	20.9167	19.8379	17.5361	13	13	13	13.8	13.8	13.8	124.85	0	29.36	901160000	23	A6NML8;K4DI95;C9J6U3;O60879-2;O60879-3;O60879	A6NML8;K4DI95;C9J6U3;O60879-2;O60879-3;O60879	Protein diaphanous homolog 2	DIAPH2
NaN	21.0154	21.8145	NaN	23.4803	19.3983	NaN	18.8607	NaN	19.0417	18.1693	21.6562	4	4	3	35	35	27.1	15.634	0	12.993	570140000	14	A6NMQ3;Q5T5H1;O43768-6;O43768-5;O43768-2;O43768;O43768-9;O43768-7;O43768-3;O43768-4;O43768-8	A6NMQ3;Q5T5H1;O43768-6;O43768-5;O43768-2;O43768;O43768-9;O43768-7;O43768-3;O43768-4;O43768-8	Alpha-endosulfine	ENSA
20.1019	18.8777	19.4964	18.455	19.8992	17.5419	16.233	18.5575	20.9944	17.7842	17.9776	19.4175	29	29	29	15.7	15.7	15.7	247.17	0	66.272	3669700000	46	A6NMZ7;A6NMZ7-2;H0Y940;H0YA33	A6NMZ7;A6NMZ7-2	Collagen alpha-6(VI) chain	COL6A6
21.9101	22.8865	21.2875	22.8496	19.7472	20.2983	NaN	20.4283	22.9341	NaN	19.7266	20.4964	3	3	3	4.7	4.7	4.7	83.238	0.0001459	6.0702	1230500000	5	A6NN40;Q2M3G4-2;Q2M3G4;C9JXU1	A6NN40;Q2M3G4-2;Q2M3G4;C9JXU1	Protein Shroom1	SHROOM1
17.9761	NaN	17.2664	19.4857	19.5157	17.9418	17.9761	17.9191	16.1252	12.8455	17.6641	17.4288	20	20	20	12.5	12.5	12.5	197.1	0	39.858	1116900000	23	A6NN50;O75147-2;O75147-1;O75147-4;O75147;A8MSZ8	A6NN50;O75147-2;O75147-1;O75147-4;O75147;A8MSZ8	Obscurin-like protein 1	OBSL1
27.6714	27.6702	29.2025	29.5054	30.2605	29.968	28.5018	26.2897	24.8946	27.9368	28.8843	29.0158	8	8	8	40.9	40.9	40.9	17.764	0	245.91	39779000000	298	A6NNI4;G8JLH6;P21926;F5GXT1;A0A087WZG3;A0A087WU13	A6NNI4;G8JLH6;P21926;F5GXT1;A0A087WZG3;A0A087WU13	Tetraspanin;CD9 antigen	CD9
24.897	23.6928	24.2335	24.0563	24.8449	24.504	23.1699	23.5873	22.4883	23.8083	22.2146	24.4815	11	11	11	43.8	43.8	43.8	37.375	0	51.863	5451300000	97	A6PVN5;Q15257-3;Q15257-2;Q15257;F6WIT2;Q15257-4;Q68CR8;Q5T949;Q5T948;A6PVN9;B7ZBQ0;C9IZ76;A6PVN6;B7ZBP9;A6PVN7;B7ZBP7;A6PVN8;B4DDQ6;H0Y6E5	A6PVN5;Q15257-3;Q15257-2;Q15257;F6WIT2;Q15257-4;Q68CR8;Q5T949;Q5T948;A6PVN9	Serine/threonine-protein phosphatase 2A activator	PPP2R4;DKFZp781M17165
NaN	NaN	NaN	NaN	19.6501	NaN	19.7369	NaN	NaN	NaN	NaN	NaN	3	3	3	9.9	9.9	9.9	38.026	0.00027078	4.2606	112030000	2	A6PVU8;Q9NNX1-3;Q9NNX1-2;Q9NNX1	A6PVU8;Q9NNX1-3;Q9NNX1-2;Q9NNX1	Tuftelin	TUFT1
18.6475	19.8714	NaN	NaN	NaN	18.7177	18.9531	18.8183	NaN	NaN	NaN	17.7925	5	2	1	12	6.2	3.6	61.257	0.00017238	11.754	165060000	4	A6PW57;Q99755-2;Q99755-4;Q99755-3;Q99755;A6PW58;A2A5X0	A6PW57;Q99755-2;Q99755-4;Q99755-3;Q99755	Phosphatidylinositol 4-phosphate 5-kinase type-1 alpha	PIP5K1A
16.9614	24.0863	18.2014	NaN	17.5333	18.843	20.1833	17.6397	NaN	NaN	NaN	NaN	8	8	8	43.7	43.7	43.7	28.98	0	20.307	1010000000	19	A6XND1;A6XND0;P17936;P17936-2;H0Y485;H0Y5K2;B3KWK7;C9JMX4	A6XND1;A6XND0;P17936;P17936-2;H0Y485;H0Y5K2;B3KWK7;C9JMX4	Insulin-like growth factor-binding protein 3	IGFBP3
NaN	NaN	23.1091	NaN	NaN	NaN	NaN	NaN	NaN	NaN	NaN	NaN	3	3	3	33.3	33.3	33.3	14.802	0	13.015	67421000	4	H0Y6A4;H0Y4U4;Q5T6T6;A6XNE0;P09466-2;P09466;P09466-3;H0Y530;F2Z349	H0Y6A4;H0Y4U4;Q5T6T6;A6XNE0;P09466-2;P09466;P09466-3	Glycodelin	PAEP
17.0603	NaN	NaN	15.3346	NaN	NaN	NaN	NaN	NaN	15.0968	NaN	NaN	9	9	1	8.1	8.1	0.6	178.85	0	13.355	151640000	10	S4R3H3;S4R393;S4R410;A7E2V4-5;A7E2V4;A7E2V4-3;A7E2V4-4;H7BZ52;S4R3B3;H7C453;H0YCW2	S4R3H3;S4R393;S4R410;A7E2V4-5;A7E2V4;A7E2V4-3;A7E2V4-4;H7BZ52;S4R3B3;H7C453	Zinc finger SWIM domain-containing protein 8	ZSWIM8
NaN	NaN	NaN	NaN	NaN	NaN	NaN	NaN	14.9574	NaN	NaN	NaN	2	2	2	3	3	3	104.57	0.00027244	4.4013	508130000	2	G3V174;A7KAX9-2;A7KAX9;A7KAX9-3	G3V174;A7KAX9-2;A7KAX9;A7KAX9-3	Rho GTPase-activating protein 32	ARHGAP32
NaN	NaN	NaN	NaN	NaN	NaN	NaN	NaN	NaN	NaN	NaN	NaN	1	1	1	1.5	1.5	1.5	110.56	0.006681	2.1782	14860000	1	H0YGG5;A8K2U0-2;A8K2U0	H0YGG5;A8K2U0-2;A8K2U0	Alpha-2-macroglobulin-like protein 1	A2ML1
NaN	NaN	NaN	NaN	NaN	NaN	NaN	NaN	NaN	NaN	NaN	NaN	2	2	2	2.5	2.5	2.5	101.81	0.0014206	3.4108	14859000	1	A8MPP1;Q92771;H0YFY8;Q96FC9-4;Q96FC9-3;Q96FC9-2	A8MPP1;Q92771;H0YFY8;Q96FC9-4;Q96FC9-3;Q96FC9-2	Putative ATP-dependent RNA helicase DDX11-like protein 8;Putative ATP-dependent RNA helicase DDX12	DDX11L8;DDX12P;DDX11
NaN	16.3331	16.9797	NaN	NaN	15.4207	15.1263	NaN	NaN	NaN	NaN	13.6786	49	1	0	33.1	0.7	0	201.8	0.0039015	2.5075	86794000	2	A8MQ02;H0Y8L4;H0YA98;H0Y948;H0Y8U8;H0Y9I0	A8MQ02		MLLT4
NaN	NaN	20.9683	NaN	NaN	NaN	17.0996	NaN	15.2257	NaN	NaN	17.7233	1	1	1	16	16	16	10.343	0.00092021	3.6921	37235000	1	A8MRB1;P04271	A8MRB1;P04271	Protein S100-B	S100B
19.8346	NaN	NaN	18.9303	NaN	NaN	NaN	NaN	NaN	15.338	18.0198	15.1644	2	2	2	3.8	3.8	3.8	78.217	0.00013761	4.624	103010000	2	A8MST6;Q5JTW2;Q5JTW2-3;Q5JTW2-5;Q5JTW2-2	A8MST6;Q5JTW2;Q5JTW2-3;Q5JTW2-5;Q5JTW2-2	Centrosomal protein of 78 kDa	CEP78
25.0375	24.4308	25.9132	25.5386	26.4568	25.5302	25.144	25.211	23.6204	26.2729	23.9213	25.5066	9	9	9	27.4	27.4	27.4	29.975	0	55.659	14517000000	156	A8MT02;P14678-2;P14678;P14678-3;J3QLE5;P63162;P63162-2;J3KRY3;S4R3P3	A8MT02;P14678-2;P14678;P14678-3;J3QLE5;P63162;P63162-2;J3KRY3;S4R3P3	Small nuclear ribonucleoprotein-associated proteins B and B;Small nuclear ribonucleoprotein-associated protein N	SNRPB;SNRPN
22.7872	21.34	20.2153	19.7406	21.089	22.2174	18.0894	20.6217	NaN	21.8774	22.0872	21.1559	10	10	6	30.7	30.7	22.2	44.919	0	36.346	1940300000	31	A8MT37;P49840;M0QYV0	A8MT37;P49840;M0QYV0	Glycogen synthase kinase-3 alpha	GSK3A
NaN	NaN	NaN	NaN	NaN	NaN	NaN	NaN	NaN	NaN	NaN	NaN	1	1	1	22.1	22.1	22.1	9.0455	0.0034272	2.5521	10118000	1	V9GY10;Q5MJ35;A8MTK3;Q5MJ34;B7Z7M5;Q9NUX5-2;Q9NUX5	V9GY10;Q5MJ35;A8MTK3;Q5MJ34;B7Z7M5;Q9NUX5-2;Q9NUX5	Protection of telomeres protein 1	POT1
19.6672	19.8329	21.6363	21.0969	21.9231	19.518	21.5718	21.0339	19.8409	21.5117	19.0522	21.0544	8	8	8	42.2	42.2	42.2	27.958	0	97.622	806290000	29	A8MTY9;O14972;O14972-2;A8MY26	A8MTY9;O14972;O14972-2;A8MY26	Down syndrome critical region protein 3	DSCR3
27.5624	23.8357	26.7838	26.0593	26.284	24.6721	20.4762	26.5017	24.9633	26.8048	25.2329	26.3911	2	2	1	15.6	15.6	6.7	15.317	0	24.366	12659000000	59	A8MUA9;A8MU27;P55854;P55854-2;Q6EEV6	A8MUA9;A8MU27;P55854;P55854-2;Q6EEV6	Small ubiquitin-related modifier 3;Small ubiquitin-related modifier 4	SUMO3;SUMO4
16.4153	16.0159	NaN	NaN	17.1614	NaN	20.8957	19.8176	21.1129	NaN	21.0196	16.4204	3	3	3	10.4	10.4	10.4	43.248	0.00014122	5.2722	249190000	4	A8MUE1;C9JST2;Q8NHJ6-2;Q8NHJ6;Q8NHJ6-3	A8MUE1;C9JST2;Q8NHJ6-2;Q8NHJ6;Q8NHJ6-3	Leukocyte immunoglobulin-like receptor subfamily B member 4	LILRB4
NaN	NaN	16.554	NaN	NaN	NaN	NaN	NaN	NaN	19.2095	NaN	NaN	3	3	3	12.9	12.9	12.9	30.679	0.0022548	2.9037	61748000	2	E9PM57;A8MUE8;A8MXR8;F8W9L8;A8MW92-2;A8MW92-4;A8MW92;E5RK91	E9PM57;A8MUE8;A8MXR8;F8W9L8;A8MW92-2;A8MW92-4;A8MW92	PHD finger protein 20-like protein 1	PHF20L1
22.4854	NaN	17.7171	18.3803	23.0693	21.1991	20.168	20.6948	19.6628	21.3028	19.7227	20.9495	11	11	11	38.9	38.9	38.9	46.319	0	32.702	906110000	18	A8MUM1;Q53HC9;C9J0U9;D3YTH5;F8WDS8;C9JVR6;F8WDX0;F8WB12	A8MUM1;Q53HC9;C9J0U9;D3YTH5;F8WDS8	Protein TSSC1	TSSC1
NaN	NaN	22.927	NaN	NaN	NaN	NaN	NaN	NaN	NaN	NaN	NaN	2	2	2	11.7	11.7	11.7	24.753	0.00014	5.068	124590000	7	A8MVS5	A8MVS5	Protein HIDE1	HIDE1
NaN	NaN	18.6358	17.7426	20.5327	17.3011	NaN	NaN	NaN	16.1189	NaN	NaN	11	10	10	18.4	17.2	17.2	94.885	0	66.81	332100000	16	A8MVZ6;Q96G01-4;Q96G01-3;Q96G01;A0A087WYJ7;F8VZX7;F8W056;Q96G01-2	A8MVZ6;Q96G01-4;Q96G01-3;Q96G01	Protein bicaudal D homolog 1	BICD1
24.8825	25.3556	26.3942	25.7883	26.4747	25.8654	26.1185	25.3634	25.5283	26.6486	24.3775	26.15	4	4	4	35.5	35.5	35.5	8.496	0.00015808	8.4869	5072900000	65	P62308;A8MWD9;Q49AN9;F5H013;C9JVQ0	P62308;A8MWD9;Q49AN9;F5H013;C9JVQ0	Small nuclear ribonucleoprotein G;Putative small nuclear ribonucleoprotein G-like protein 15	SNRPG;SNRPGP15
NaN	NaN	NaN	NaN	NaN	NaN	NaN	NaN	NaN	NaN	NaN	NaN	1	1	1	7.2	7.2	7.2	15.5	0.0087172	2.0029	0	2	A8MXN1;A8MWX0;Q96HR9	A8MXN1;A8MWX0;Q96HR9	Receptor expression-enhancing protein;Receptor expression-enhancing protein 6	REEP6
NaN	17.6523	17.7199	18.0065	18.7767	16.83	15.8249	18.028	NaN	18.6065	20.5667	17.2894	16	16	16	27.8	27.8	27.8	80.511	0	28.272	496470000	21	A8MX75;P18074;E7EVE9;P18074-2;K7EIT8;K7ENL1;K7EKF3;B4E0F6	A8MX75;P18074;E7EVE9;P18074-2	TFIIH basal transcription factor complex helicase XPD subunit	ERCC2
25.5992	25.0918	26.4436	25.3051	26.3865	26.1486	25.3523	25.2985	24.2978	26.6263	24.004	25.549	36	36	36	42.6	42.6	42.6	99.966	0	323.31	44412000000	569	A8MXP9;P43243;D6REM6;D6R991;H0Y8T4;B3KM87;P43243-2;Q68E03;D6RBI2;D6RBK5;D6RE02;D6RIA2;D6RAM9;D6RAY2;D6R8Z5;D6RB45;D6R9F3;D6RBS2;D6RCM3;D6REK4	A8MXP9;P43243;D6REM6;D6R991	Matrin-3	MATR3
20.7455	22.6103	20.9263	20.6664	20.9744	23.6377	21.9957	19.3883	NaN	21.6363	22.0639	21.8562	1	1	1	16.8	16.8	16.8	11.598	0	46.281	623650000	26	A8MZH8;A8MXQ1;P53801	A8MZH8;A8MXQ1;P53801	Pituitary tumor-transforming gene 1 protein-interacting protein	PTTG1IP
22.4358	21.9104	23.2864	21.8227	22.8019	22.7598	21.6571	20.0477	20.1441	23.6534	20.69	21.3538	13	13	13	43.5	43.5	43.5	42.233	0	48.76	2048700000	60	A8MXV4	A8MXV4	Nucleoside diphosphate-linked moiety X motif 19, mitochondrial	NUDT19
NaN	18.2372	17.5167	19.1273	NaN	19.1322	NaN	NaN	19.282	21.532	18.858	19.9271	5	5	5	12.3	12.3	12.3	50.111	0.00017021	11.129	214910000	6	A8MXZ4;Q9NQ84;Q9NQ84-2;J9JIE0	A8MXZ4;Q9NQ84;Q9NQ84-2;J9JIE0	G-protein coupled receptor family C group 5 member C	GPRC5C
NaN	NaN	NaN	NaN	NaN	NaN	NaN	NaN	19.661	NaN	NaN	NaN	2	1	1	9.3	4.6	4.6	29.105	0.00053433	3.9609	19696000	1	C9JKT2;C9JMC5;I3L3I9;A8MYB8;E9PNN6;P30838;I3L4E5;I3L1H6	C9JKT2;C9JMC5;I3L3I9;A8MYB8;E9PNN6;P30838;I3L4E5;I3L1H6	Aldehyde dehydrogenase, dimeric NADP-preferring	ALDH3A1
19.4533	NaN	18.5814	NaN	NaN	19.2175	20.8469	19.1835	21.099	NaN	19.7808	NaN	4	4	4	23	23	23	29.69	0	14.651	317090000	8	A8MZ84;D3YTC8;Q6GTX8-3;Q6GTX8-2;Q6GTX8;F8WC07;Q6GTX8-4;A0A087X1V4;C9JFQ0;C9IZB2;W4VSQ5;Q6ISS4-2;Q6ISS4	A8MZ84;D3YTC8;Q6GTX8-3;Q6GTX8-2;Q6GTX8;F8WC07;Q6GTX8-4	Leukocyte-associated immunoglobulin-like receptor 1	LAIR1
NaN	NaN	19.5685	NaN	20.1497	NaN	NaN	NaN	NaN	NaN	NaN	18.704	2	2	2	27.8	27.8	27.8	10.175	0.00014839	6.5677	168810000	1	J3QLD1;J3KSU6;J3QRZ6;J3QLJ5;A9UHW6;A9UHW6-2;A9UHW6-3;J3QKW3;J3KSB8	J3QLD1;J3KSU6;J3QRZ6;J3QLJ5;A9UHW6;A9UHW6-2;A9UHW6-3;J3QKW3;J3KSB8	MIF4G domain-containing protein	MIF4GD
22.6403	21.5334	23.4695	21.6628	24.5309	22.158	22.8066	21.9864	NaN	24.0322	19.6196	22.5748	12	12	2	17.6	17.6	5.5	103.39	0	159.69	5819000000	80	A9Z1X7;Q8IYB3-2;Q8IYB3;M0R088;M0R1E7;M0QXG5	A9Z1X7;Q8IYB3-2;Q8IYB3;M0R088	Serine/arginine repetitive matrix protein 1	SRRM1
19.2147	19.4604	19.8332	19.3946	16.7908	NaN	22.0355	19.0314	21.0372	18.0764	21.5596	20.3337	29	27	27	34.3	32	32	116.44	0	136.88	2314600000	72	B0I1T2;B0I1T2-4;B0I1T2-3;F8WEW9;B0I1T2-2	B0I1T2;B0I1T2-4	Unconventional myosin-Ig;Minor histocompatibility antigen HA-2	MYO1G
NaN	NaN	NaN	NaN	NaN	NaN	NaN	NaN	NaN	NaN	NaN	NaN	3	2	2	11.4	9.1	9.1	41.918	0.001172	3.5431	11332000	2	B0QXZ6;O95503	B0QXZ6;O95503	Chromobox protein homolog 6	CBX6
NaN	NaN	NaN	NaN	NaN	NaN	NaN	NaN	NaN	NaN	NaN	NaN	2	2	2	18.4	18.4	18.4	15.583	0.0001561	8.0542	21811000	2	B0QY18;B0QY20;Q6ICG6-3;Q6ICG6;Q6ICG6-2;H7C1U5;V9GYW7;V9GZ62	B0QY18;B0QY20;Q6ICG6-3;Q6ICG6;Q6ICG6-2;H7C1U5;V9GYW7;V9GZ62	Uncharacterized protein KIAA0930	KIAA0930
25.5504	23.0534	24.8533	25.4291	25.6468	23.9785	23.5565	24.637	23.759	25.2498	23.065	24.4296	25	25	25	39.2	39.2	39.2	70.901	0	263.45	17506000000	338	B0QY89;Q9Y262;Q9Y262-2;B0QY90;C9JHP4;C9K0Q7;H7C3A0;H0Y7E6	B0QY89;Q9Y262;Q9Y262-2;B0QY90	Eukaryotic translation initiation factor 3 subunit L	EIF3L
NaN	15.688	NaN	NaN	NaN	NaN	NaN	NaN	NaN	NaN	16.1617	NaN	6	6	3	15.9	15.9	8.4	57.208	0.00017156	11.467	148880000	13	B0QYD3;Q9UH17-3;Q9UH17;Q9UH17-2;P31941-2	B0QYD3;Q9UH17-3;Q9UH17;Q9UH17-2	DNA dC->dU-editing enzyme APOBEC-3B	APOBEC3B
NaN	NaN	19.3486	19.0548	NaN	NaN	NaN	NaN	NaN	NaN	NaN	NaN	3	3	3	30.8	30.8	30.8	15.988	0	15.675	115010000	4	B0QYF8;P02144;Q8WVH6;F2Z2F1;B0QYF7;F2Z337	B0QYF8;P02144;Q8WVH6;F2Z2F1	Myoglobin	MB
25.0793	22.7249	25.4508	24.0432	25.3717	23.9387	22.8435	23.7921	22.9853	25.3871	24.2681	24.8268	8	8	2	16.2	16.2	7	64.929	0	165.71	7484100000	117	B0QYK0;Q01844-6;Q01844-3;Q01844;Q01844-5;C9JGE3;Q01844-2;F8WC90;Q01844-4	B0QYK0;Q01844-6;Q01844-3;Q01844;Q01844-5;C9JGE3;Q01844-2	RNA-binding protein EWS	EWSR1
26.6886	24.4933	26.9568	26.4526	26.3169	25.9219	23.6783	25.9399	23.5655	25.4453	23.5331	25.3801	11	11	11	70.1	70.1	70.1	15.516	0	110.83	8824900000	99	H3BQQ9;B0QYN7;P63279;H3BPC4;H3BRD1	H3BQQ9;B0QYN7;P63279;H3BPC4	SUMO-conjugating enzyme UBC9	UBE2I
19.0277	NaN	18.9268	NaN	NaN	NaN	NaN	19.0095	NaN	20.6328	18.5416	NaN	4	4	4	17.1	17.1	17.1	37.865	0.00015926	8.7152	233430000	4	B0QYV1;O43251-5;O43251-10;O43251-2;O43251;O43251-6;O43251-8;S4R3K7;S4R469;F8VR27;F8VZY7;B0QYY4;A0A087X2B1;J3KNW3;B7Z1U7;F8VZG9;O43251-9;Q9NWB1-3;O43251-4;Q9NWB1-4;Q9NWB1-5;Q9NWB1;O43251-7;Q9NWB1-2;I3L1D4;B0QYY7;J3QRF4;A6NFN3;A6NFN3-2;O43251-3;B0QYY6;J3QQZ2;F5H0M1;F8VRS4	B0QYV1;O43251-5;O43251-10;O43251-2;O43251;O43251-6;O43251-8;S4R3K7;S4R469;F8VR27;F8VZY7;B0QYY4;A0A087X2B1;J3KNW3;B7Z1U7;F8VZG9;O43251-9;Q9NWB1-3;O43251-4;Q9NWB1-4;Q9NWB1-5;Q9NWB1;O43251-7;Q9NWB1-2;I3L1D4;B0QYY7;J3QRF4;A6NFN3;A6NFN3-2;O43251-3	RNA binding protein fox-1 homolog;RNA binding protein fox-1 homolog 2;RNA binding protein fox-1 homolog 1;RNA binding protein fox-1 homolog 3	RBFOX2;RBFOX1;RBFOX3
NaN	NaN	NaN	NaN	NaN	NaN	NaN	NaN	NaN	NaN	NaN	NaN	4	4	4	23.6	23.6	23.6	25.721	0.00014335	5.6294	138010000	6	B0QYW5;F6RTR7;O43808;F8WE74	B0QYW5;F6RTR7;O43808;F8WE74	Peroxisomal membrane protein PMP34	SLC25A17
19.6872	18.3044	21.2084	18.6023	21.0203	20.2291	19.0447	18.595	17.8923	19.632	21.6693	18.6678	7	7	7	14.9	14.9	14.9	61.286	0	15.749	961410000	13	B0QZE2;J3QKD2;Q15326-4;Q15326-2;Q15326-6;Q15326-3;Q15326;E7ENI9;Q15326-5;E9PE09;E7EV75	B0QZE2;J3QKD2;Q15326-4;Q15326-2;Q15326-6;Q15326-3;Q15326;E7ENI9;Q15326-5	Zinc finger MYND domain-containing protein 11	ZMYND11
23.9518	25.7922	25.5631	24.1084	21.6199	25.4962	24.6883	23.4574	25.255	25.133	23.4676	24.056	3	3	3	29.1	29.1	29.1	12.815	0	58.44	4979200000	39	B0YIW2;P02656	B0YIW2;P02656	Apolipoprotein C-III	APOC3
23.7786	26.8605	26.4692	27.5761	26.294	27.6958	27.36	25.6239	26.3639	27.0519	25.344	25.721	2	2	2	15	15	15	11.896	0.0016542	3.1539	11551000000	27	B1AH87;P30536	B1AH87;P30536	Translocator protein	TSPO
23.8675	21.7241	23.4048	22.6382	24.5769	22.2233	21.8447	21.7825	NaN	22.9352	22.3592	21.8811	7	7	7	39.5	39.5	39.5	20.217	0	68.686	1984800000	20	B1AJY5;B1AJY7;O75832;B1AJY6;O75832-2	B1AJY5;B1AJY7;O75832	26S proteasome non-ATPase regulatory subunit 10	PSMD10
NaN	NaN	24.5391	NaN	NaN	18.2623	16.5264	NaN	NaN	NaN	NaN	NaN	5	5	5	6.9	6.9	6.9	91.732	0.00016179	9.257	806420000	5	B1AK53;Q5JYL1	B1AK53	Espin	ESPN
20.2183	18.3523	19.1871	18.8408	21.4642	17.1161	20.7596	18.3284	15.4743	18.0492	24.4757	20.079	24	24	24	19.9	19.9	19.9	139.41	0	70.044	2827600000	51	B1AKJ5;O43847;O43847-2;A0A087WYK8;G3V1R5;F5H7V1;H0Y5G9	B1AKJ5;O43847;O43847-2;A0A087WYK8;G3V1R5;F5H7V1	Nardilysin	NRD1
NaN	NaN	17.0265	NaN	16.4474	17.0808	15.0201	NaN	NaN	17.6985	NaN	14.2614	2	2	2	4.2	4.2	4.2	105.55	0.00015161	7.2014	71314000	2	B1AKL4;Q9NRA8-2;Q9NRA8;Q9NRA8-3;B0QYZ7	B1AKL4;Q9NRA8-2;Q9NRA8;Q9NRA8-3;B0QYZ7	Eukaryotic translation initiation factor 4E transporter	EIF4ENIF1
NaN	23.8546	NaN	23.0505	NaN	NaN	NaN	NaN	22.6293	NaN	23.5616	21.8931	18	3	2	17.2	2.6	1.5	110.86	0.0016487	3.092	2651800000	5	B1AKY9;P50993;H0Y7C1;Q13733;E9PRA5	B1AKY9;P50993;H0Y7C1	Sodium/potassium-transporting ATPase subunit alpha-2	ATP1A2
21.4961	19.346	NaN	20.4228	17.8742	20.9855	20.9916	NaN	NaN	18.1365	20.5634	19.5411	3	3	3	8.8	8.8	8.8	35.58	0.0017688	3.0301	390770000	3	B1AL69;Q7L3B6	B1AL69;Q7L3B6	Hsp90 co-chaperone Cdc37-like 1	CDC37L1
21.3763	21.6848	20.3296	NaN	19.6067	NaN	20.5399	22.1352	21.9133	NaN	22.0871	22.3599	43	2	0	59.5	1.2	0	90.142	0.00014422	5.7581	2017100000	23	B1ALD9	B1ALD9		POSTN
NaN	NaN	18.5561	NaN	NaN	19.1028	17.5067	17.8918	NaN	NaN	NaN	NaN	4	4	4	13.1	13.1	13.1	36.965	0.00015239	7.3337	110110000	4	B1ALH6;O14832;O14832-2;C9IYS5;C9JR86	B1ALH6;O14832;O14832-2;C9IYS5;C9JR86	Phytanoyl-CoA dioxygenase, peroxisomal	PHYH
21.0061	19.1005	21.9408	22.5817	21.8051	18.6293	19.0896	21.0314	20.4	21.6248	22.7632	21.2356	20	20	17	34.9	34.9	31.6	79.831	0	67.046	2601200000	56	B1ALK7;Q14155-1;Q14155-5;Q14155-6;Q14155-2;Q14155-3;Q14155;E7EUY6;E9PDQ5;E7EU80;C9JDI6;B1ANY6;F6SJA5;C9JAD7;E7ENL8	B1ALK7;Q14155-1;Q14155-5;Q14155-6;Q14155-2;Q14155-3;Q14155;E7EUY6;E9PDQ5	Rho guanine nucleotide exchange factor 7	ARHGEF7
18.6594	NaN	18.0619	NaN	19.9701	NaN	NaN	15.267	15.1801	19.097	15.3765	17.6878	14	14	14	14.4	14.4	14.4	155.55	0	99.517	543610000	23	B1ALU1;B1ALU3;O95490-3;O95490-4;O95490-2;O95490-5;O95490;O95490-7;O95490-6;H0Y5C0	B1ALU1;B1ALU3;O95490-3;O95490-4;O95490-2;O95490-5;O95490;O95490-7;O95490-6;H0Y5C0	Latrophilin-2	ADGRL2;LPHN2
21.5365	19.6028	21.0305	20.7969	20.2743	21.2381	NaN	20.807	19.6008	20.5003	22.3478	18.7674	13	5	5	37.4	20	20	49.303	0	73.752	917240000	26	B1AMS2;Q14141-2;Q14141-4;Q14141;Q14141-3	B1AMS2;Q14141-2;Q14141-4;Q14141	Septin-6	2006-09-01
NaN	20.1337	NaN	21.296	21.337	NaN	NaN	NaN	21.4708	NaN	23.0966	NaN	3	3	3	13.8	13.8	13.8	27.018	0.0001368	4.4979	268450000	4	B1AMW1;P19256-2;P19256-3;P19256;H0YDI1	B1AMW1;P19256-2;P19256-3;P19256	Lymphocyte function-associated antigen 3	CD58
NaN	NaN	NaN	NaN	NaN	NaN	NaN	20.7833	20.8174	NaN	NaN	NaN	10	1	1	58.5	10.1	10.1	23.711	0.0011696	3.5193	77095000	1	B1ANH0;B1ANG9;Q16774-2;Q16774-3;B1ANH2;B1ANH3	B1ANH0;B1ANG9;Q16774-2;Q16774-3;B1ANH2;B1ANH3	Guanylate kinase	GUK1
25.8957	23.5457	23.3589	25.6758	22.5414	22.5793	23.9039	21.9692	19.0894	23.1434	22.0219	23.0922	11	11	11	39.6	39.6	39.6	35.695	0	39.833	6528400000	73	H3BLV0;B1AP13;H7BY55;P08174-4;P08174;P08174-3;P08174-5;P08174-2;P08174-6;P08174-7;B1AP15	H3BLV0;B1AP13;H7BY55;P08174-4;P08174;P08174-3;P08174-5;P08174-2;P08174-6;P08174-7;B1AP15	Complement decay-accelerating factor	CD55
21.9654	22.302	NaN	NaN	19.838	NaN	NaN	NaN	NaN	22.739	21.6029	NaN	3	3	3	4.9	4.9	4.9	81.529	0.0014077	3.2308	597320000	3	F5H586;H0Y6W5;B1APH0;Q6ZN30-2;Q6ZN30;Q06HB9;F5GY04;A0A087WUP5;Q01954	F5H586;H0Y6W5;B1APH0;Q6ZN30-2;Q6ZN30;Q06HB9	Zinc finger protein basonuclin-2	BNC2
NaN	19.5972	NaN	NaN	NaN	NaN	NaN	NaN	NaN	NaN	NaN	NaN	3	2	2	17.4	12.8	12.8	24.126	0.00015456	7.7449	90636000	3	E9PME6;B1AQP1;P22415-2;P22415	E9PME6;B1AQP1;P22415-2;P22415	Upstream stimulatory factor 1	USF1
NaN	20.3479	16.8316	NaN	19.6208	17.5381	NaN	16.4022	15.6564	NaN	17.6142	18.2465	4	4	4	11.7	11.7	11.7	40.265	0.00015569	7.9565	155250000	6	B1AT46;Q9Y692-2;Q9Y692	B1AT46;Q9Y692-2;Q9Y692	Glucocorticoid modulatory element-binding protein 1	GMEB1
20.7387	17.8601	17.4418	18.9357	NaN	17.8582	18.55	19.3304	17.7561	NaN	17.2692	20.0346	5	5	5	13.7	13.7	13.7	59.874	0.00015898	8.6613	186230000	6	B1AVT0;P49760-3;P49760	B1AVT0;P49760-3;P49760	Dual specificity protein kinase CLK2	CLK2
26.0086	24.4305	24.6547	26.4317	26.2569	28.0772	26.9056	25.2067	25.2394	26.0923	25.4305	26.1495	21	21	21	39.1	39.1	39.1	58.44	0	84.918	49985000000	267	C9JIZ6;B1AVU8;P07602;P07602-2;P07602-3;Q5BJH1	C9JIZ6;B1AVU8;P07602;P07602-2;P07602-3;Q5BJH1	Prosaposin;Saposin-A;Saposin-B-Val;Saposin-B;Saposin-C;Saposin-D	PSAP
19.4536	19.3044	21.1504	20.9195	21.3985	20.4103	20.4733	20.6755	19.6563	21.1294	20.1572	20.7991	23	20	20	22	19.1	19.1	138.86	0	40.259	2618200000	38	E3W994;J3KR49;E7ERI8;E7EW49;O75122;B2RTR1;B3KR06;E7ENG2;O75122-2;D6RBU8;H7C4I5;C9J668;H7C4X8;H7C5M8;H7C4M5	E3W994;J3KR49;E7ERI8;E7EW49;O75122;B2RTR1	CLIP-associating protein 2	CLASP2
NaN	NaN	NaN	NaN	NaN	NaN	NaN	NaN	NaN	NaN	NaN	NaN	6	4	4	2.5	1.8	1.8	276	0.0055222	2.2655	2775700	3	H3BRD5;B2RTY4-2;B2RTY4;B2RTY4-4;H3BMM1;B2RTY4-5;B2RTY4-3;H3BSU8;H3BMS3	H3BRD5;B2RTY4-2;B2RTY4;B2RTY4-4;H3BMM1;B2RTY4-5	Unconventional myosin-IXa	MYO9A
NaN	NaN	NaN	NaN	16.7814	NaN	NaN	NaN	NaN	NaN	NaN	16.2408	4	4	4	14	14	14	39.241	0.00015596	8.0321	90776000	7	B2WTI3;B2WTI4;K7EJU9;Q6NYC1-2;Q6NYC1;Q6NYC1-3	B2WTI3;B2WTI4;K7EJU9;Q6NYC1-2;Q6NYC1;Q6NYC1-3	Bifunctional arginine demethylase and lysyl-hydroxylase JMJD6	JMJD6
NaN	NaN	NaN	NaN	NaN	NaN	NaN	NaN	NaN	NaN	NaN	NaN	1	1	1	3.5	3.5	3.5	35.169	0.0048141	2.2998	30167000	1	B3EWF7	B3EWF7	Laforin, isoform 9	EPM2A
NaN	NaN	NaN	NaN	18.1739	NaN	NaN	NaN	NaN	18.8947	18.3188	NaN	2	2	2	7.7	7.7	7.7	34.435	0.00027203	4.374	46224000	0	B3KNS5;E9PFF9;H0Y452;Q8WVR3;H7C1F8;C9JMZ9;Q8WVR3-2;Q8WVR3-3	B3KNS5;E9PFF9;H0Y452;Q8WVR3;H7C1F8;C9JMZ9;Q8WVR3-2;Q8WVR3-3	Uncharacterized protein C7orf43	C7orf43
18.1125	16.1132	18.0231	19.0407	19.316	NaN	NaN	16.4474	15.49	19.5146	13.7323	19.83	9	9	1	21.6	21.6	2.8	50.403	0	16.416	300500000	12	B3KPJ4;Q8IXK0-2;Q8IXK0-4;Q8IXK0;Q8IXK0-5	B3KPJ4;Q8IXK0-2;Q8IXK0-4;Q8IXK0;Q8IXK0-5	Polyhomeotic-like protein 2	PHC2
NaN	20.0909	NaN	18.6639	18.6441	20.1003	19.5343	19.4494	NaN	18.7601	16.0759	17.1678	4	4	4	15.4	15.4	15.4	30.238	0.00014715	6.316	212120000	2	B3KR61;Q5TEU4;Q5TEU4-2	B3KR61;Q5TEU4;Q5TEU4-2	NADH dehydrogenase [ubiquinone] 1 alpha subcomplex assembly factor 5	NDUFAF5
NaN	19.1469	19.0769	NaN	17.8063	NaN	NaN	NaN	NaN	NaN	NaN	17.3676	7	3	3	29.5	10.6	10.6	37.455	0.0074724	2.0917	137250000	3	B3KRD8;O76054;O76054-5;O76054-4;C9JZI9;C9JYY7;B5MC44;Q9UDX4-3;Q9UDX4-2;Q9UDX4	B3KRD8;O76054;O76054-5;O76054-4	SEC14-like protein 2	SEC14L2
23.7159	23.4149	24.6272	24.0538	24.812	23.3366	23.3231	23.8362	22.4307	23.8278	21.4051	23.2691	17	17	17	63.1	63.1	63.1	41.581	0	134.64	7033900000	95	B3KS98;O15372;A0A087WZK9;E5RJT0;E5RGU4;E5RFW7;E5RFH0	B3KS98;O15372;A0A087WZK9;E5RJT0	Eukaryotic translation initiation factor 3 subunit H	EIF3H
NaN	NaN	NaN	NaN	NaN	NaN	NaN	NaN	NaN	NaN	NaN	NaN	1	1	1	12.4	12.4	12.4	18.074	0.0017659	3.0149	24068000	1	H0YNF6;B3KT51;E7EPS7;H0YNS4;Q9BRN9-2;Q9BRN9	H0YNF6;B3KT51;E7EPS7;H0YNS4;Q9BRN9-2;Q9BRN9	TM2 domain-containing protein 3	TM2D3
19.4573	NaN	NaN	19.4319	21.4174	19.4873	NaN	19.7348	NaN	19.8442	16.7796	19.733	9	9	8	31.3	31.3	27.9	40.028	0	18.317	507890000	14	B3KTM8;Q9UBU8-2;H0YMJ0;H0YLJ3;Q9UBU8;Q9UBU8-3;H0YM21;H0YNE0;H0YLV1;H0YMT8;H0YNX3	B3KTM8;Q9UBU8-2;H0YMJ0;H0YLJ3;Q9UBU8;Q9UBU8-3	Mortality factor 4-like protein 1	MORF4L1
22.2661	20.5539	21.6592	NaN	NaN	22.0172	21.8011	19.6985	18.953	NaN	20.7896	20.7041	3	3	3	14.8	14.8	14.8	31.857	0	15.64	311790000	7	B3KUB4;O43570-2;O43570	B3KUB4;O43570-2;O43570	Carbonic anhydrase 12	CA12
NaN	NaN	NaN	NaN	NaN	NaN	NaN	NaN	NaN	NaN	NaN	NaN	5	5	5	17.1	17.1	17.1	55.108	0	16.282	61477000	7	B3KUS5;Q70CQ3;S4R3D1;F5H3L3;F5H8D3	B3KUS5;Q70CQ3	Ubiquitin carboxyl-terminal hydrolase;Ubiquitin carboxyl-terminal hydrolase 30	USP30
NaN	NaN	NaN	NaN	NaN	NaN	NaN	NaN	NaN	NaN	NaN	NaN	1	1	1	7.5	7.5	7.5	20.308	0	13.572	17046000	1	B3KVL5;Q8TBK6-2;Q8TBK6	B3KVL5;Q8TBK6-2;Q8TBK6	Zinc finger CCHC domain-containing protein 10	ZCCHC10
NaN	NaN	NaN	NaN	22.939	23.2417	22.2488	20.5032	22.9964	22.2958	NaN	23.6908	2	2	2	16.4	16.4	16.4	14.456	0.00016488	9.9296	1698600000	14	F5H7Z2;F5H2W4;B3KW70;F5GYX4;H0YG03;Q13361-2;Q13361;H0YGS3	F5H7Z2;F5H2W4;B3KW70;F5GYX4;H0YG03;Q13361-2;Q13361;H0YGS3	Microfibrillar-associated protein 5	MFAP5
NaN	NaN	13.9216	NaN	NaN	NaN	NaN	NaN	14.856	NaN	NaN	NaN	2	2	1	2.6	2.6	0.9	103.87	0.0022463	2.8512	17370000	2	B3KWA8;O95622-2;O95622	B3KWA8;O95622-2;O95622	Adenylate cyclase type 5	ADCY5
NaN	NaN	NaN	16.9907	NaN	NaN	NaN	NaN	NaN	NaN	NaN	NaN	7	2	2	6.5	2.1	2.1	106.94	0.0099334	1.9269	13600000	2	B3KXX3;Q9UHW9-6;Q9UHW9-5;Q9UHW9-2;Q9UHW9-3;Q9UHW9-4;Q9UHW9;H0YKQ8;H0YMQ9;J3QSF2	B3KXX3;Q9UHW9-6;Q9UHW9-5;Q9UHW9-2;Q9UHW9-3;Q9UHW9-4;Q9UHW9;H0YKQ8;H0YMQ9	Solute carrier family 12 member 6	SLC12A6
24.6569	24.4071	24.1644	26.1137	25.6679	25.2757	24.8376	23.4382	23.7236	25.2443	23.5546	23.8559	4	4	4	19	19	19	25.946	0.00016559	10.071	3402500000	52	B3KY94;O14735-3;O14735;H3BUR9;O14735-2	B3KY94;O14735-3;O14735;H3BUR9	CDP-diacylglycerol--inositol 3-phosphatidyltransferase	CDIPT
23.0099	22.1015	23.2384	24.0518	21.3182	22.1725	22.8593	24.8789	23.7633	23.7217	22.5018	25.011	12	12	11	45.3	45.3	41.6	32.616	0	123.05	8333600000	137	B4DDF4;B4DUT8;Q99439;A0A087X271;Q99439-2;H3BVI6;K7ES69;A0A087X1X5;H3BQH0;A0A087WV51;U3KPS3	B4DDF4;B4DUT8;Q99439;A0A087X271;Q99439-2;H3BVI6;K7ES69;A0A087X1X5	Calponin;Calponin-2	CNN2
NaN	NaN	NaN	NaN	NaN	NaN	NaN	NaN	NaN	NaN	NaN	NaN	1	1	1	18.8	18.8	18.8	10.578	0.00092263	3.741	18290000	2	F8WEE4;B8ZZ56;E7EV05;E9PFU9;B4DEN4;Q8WV99-2;Q8WV99	F8WEE4;B8ZZ56;E7EV05;E9PFU9;B4DEN4;Q8WV99-2;Q8WV99	AN1-type zinc finger protein 2B	ZFAND2B
NaN	21.7128	23.0413	25.0415	19.0347	21.8827	22.7079	NaN	19.6138	21.1296	19.342	19.5208	2	2	2	15.2	15.2	15.2	20.73	0.0016531	3.1366	566290000	11	H3BQ48;Q2TA70;B4DFF3;O95090;B4DMY6;H3BPM8;Q13286-4;Q13286-6;Q13286-2;B4DXL3;Q13286-3;Q13286	H3BQ48;Q2TA70;B4DFF3;O95090;B4DMY6;H3BPM8;Q13286-4;Q13286-6;Q13286-2;B4DXL3;Q13286-3;Q13286	Battenin	CLN3
NaN	NaN	NaN	NaN	NaN	NaN	NaN	18.5668	NaN	NaN	NaN	NaN	1	1	1	5.3	5.3	5.3	21.744	0.0080426	2.0606	24736000	1	C9JNJ7;B4DFP7;Q7Z6M4	C9JNJ7;B4DFP7;Q7Z6M4	Transcription termination factor 4, mitochondrial;mTERF domain-containing protein 2 processed	MTERF4
NaN	NaN	NaN	NaN	17.8214	NaN	NaN	16.8887	20.2826	20.6655	NaN	NaN	3	3	3	7.7	7.7	7.7	53.217	0.00014474	5.8294	181610000	3	Q6PHR2-3;Q6PHR2;B4DFT0;H3BPN6;H3BT78;Q6PHR2-2	Q6PHR2-3;Q6PHR2;B4DFT0	Serine/threonine-protein kinase ULK3	ULK3
25.164	NaN	21.7121	21.3106	NaN	20.0224	22.9414	18.4771	21.3999	NaN	20.7411	20.4911	4	4	4	32.6	32.6	32.6	20.124	0.00013699	4.5221	896100000	7	M0QZC4;K7EIV4;B4DFT4;Q9NW81-5;Q9NW81;Q9NW81-4;K7ESN5;M0R078;M0QZP7;Q9NW81-2;Q9NW81-6;Q9NW81-3	M0QZC4;K7EIV4;B4DFT4;Q9NW81-5;Q9NW81;Q9NW81-4;K7ESN5;M0R078;M0QZP7;Q9NW81-2;Q9NW81-6;Q9NW81-3	ATP synthase subunit s-like protein	ATP5SL
NaN	NaN	NaN	19.7112	20.0035	NaN	NaN	19.5482	NaN	20.1169	18.1185	NaN	2	2	2	5.5	5.5	5.5	40.647	0.00013833	4.7768	60168000	2	B4DH95;Q6P9H5-2;Q6P9H5	B4DH95;Q6P9H5-2;Q6P9H5	GTPase IMAP family member 6	GIMAP6
22.413	19.4083	20.8321	23.2012	22.2482	22.6398	17.4606	16.5796	16.8849	23.1726	19.2146	21.233	8	6	6	32.1	25.9	25.9	34.812	0	32.264	1155000000	39	B4DHE8;Q96DH6-2;Q96DH6;J3KTC1;B4DM51;Q96DH6-3;J3QKT5	B4DHE8;Q96DH6-2;Q96DH6;J3KTC1;B4DM51;Q96DH6-3	RNA-binding protein Musashi homolog 2	MSI2
18.3273	15.1956	21.8435	19.3946	20.9189	18.5389	18.7738	19.8085	18.032	20.2559	18.9865	17.9894	14	14	14	28.9	28.9	28.9	56.112	0	42.094	859030000	21	B4DHR0;Q9H5N1;Q9H5N1-2;H3BNR2;H3BT64;H3BNR8;H3BU67	B4DHR0;Q9H5N1;Q9H5N1-2	Rab GTPase-binding effector protein 2	RABEP2
23.9274	21.4515	22.5555	NaN	22.7163	NaN	25.9486	24.4011	26.356	25.1734	20.1136	18.808	6	6	6	33.3	33.3	33.3	17.404	0	22.019	2340500000	44	B4DI03;K7EJQ7;Q9BY50	B4DI03;K7EJQ7;Q9BY50	Signal peptidase complex catalytic subunit SEC11;Signal peptidase complex catalytic subunit SEC11C	SEC11L3;SEC11C
20.9852	19.2495	20.3694	21.041	20.3306	19.3513	17.9929	20.5994	20.6114	20.6492	20.6035	22.0275	9	9	9	35.1	35.1	35.1	37.406	0	23.296	908930000	23	B4DJ62;G3XAH0;Q99719;C9JM82;E7EPG2;E7EX32;Q99719-2;F8W9E5;E7EQM7;A0A087WWZ5	B4DJ62;G3XAH0;Q99719;C9JM82;E7EPG2;E7EX32;Q99719-2	Septin-5	2005-09-01
NaN	NaN	19.7517	19.912	20.4334	15.8061	18.0746	16.9896	NaN	18.5764	NaN	19.3742	7	7	7	26.3	26.3	26.3	51.583	0	27.509	393100000	13	H3BRY6;B4DVT3;B4DJL6;Q96SY0-4;Q96SY0-3;Q96SY0	H3BRY6;B4DVT3;B4DJL6;Q96SY0-4;Q96SY0-3;Q96SY0	von Willebrand factor A domain-containing protein 9	VWA9
27.1096	26.964	27.0928	27.3567	28.4066	27.5012	28.458	27.803	27.5817	27.6604	27.268	27.1373	18	18	17	49.2	49.2	47.2	50.431	0	323.31	85684000000	612	B4DJV2;O75390;H0YIC4;F8VRI6;F8VPA1;H0YH82;F8VPF9;F8VR34;F8VTT8;F8W1S4;F8W4S1;F8VRP1;F8VX68;F8W642;F8VZK9;F8VX07;F8VWQ5;F8VU34;F8W0J2	B4DJV2;O75390	Citrate synthase;Citrate synthase, mitochondrial	CS
19.552	19.4754	19.6155	19.5328	16.9916	20.3418	21.2687	15.9872	17.8482	18.1147	20.2018	16.8489	11	11	11	20.5	20.5	20.5	83.573	0	47.019	1052800000	41	B4DKB2;P42892-3;P42892-2;P42892-4;P42892;E9PJG1	B4DKB2;P42892-3;P42892-2;P42892-4;P42892	Endothelin-converting enzyme 1	ECE1
19.9478	NaN	22.7861	NaN	23.3617	20.2879	18.5921	17.6432	NaN	22.2614	NaN	23.361	7	7	7	54.2	54.2	54.2	20.063	0	37.808	1315800000	26	Q9H910;B4DLH4;A6NGP5;H3BMV3;Q9H910-2;H3BMT0;H3BTV5;H3BU16;H3BMM8;B4E1P3;H3BS08	Q9H910;B4DLH4;A6NGP5;H3BMV3;Q9H910-2;H3BMT0;H3BTV5;H3BU16	Hematological and neurological expressed 1-like protein	HN1L
24.8594	25.9394	25.0298	24.814	26.2487	25.1301	25.7126	24.4975	23.528	25.4583	23.2853	24.9214	16	16	0	45.5	45.5	0	48.099	0	323.31	15845000000	262	B4DLN1;I3L1E8;F6QW41	B4DLN1
NaN	23.6122	NaN	NaN	20.3689	NaN	22.289	NaN	20.3379	18.659	NaN	20.5872	8	8	2	44.1	44.1	8.9	22.793	0	82.05	1708700000	29	B4DLR8;P15559-3;P15559-2;P15559;H3BRK3	B4DLR8;P15559-3;P15559-2;P15559;H3BRK3	NAD(P)H dehydrogenase [quinone] 1	NQO1
NaN	NaN	16.8738	NaN	NaN	NaN	NaN	16.9722	NaN	NaN	NaN	19.337	4	4	4	11.2	11.2	11.2	49.079	0	36.561	125570000	6	B4DNJ1;B4DN26;E7ESF4;P00750-4;P00750-3;P00750;P00750-2	B4DNJ1;B4DN26;E7ESF4;P00750-4;P00750-3;P00750	Tissue-type plasminogen activator;Tissue-type plasminogen activator chain A;Tissue-type plasminogen activator chain B	PLAT
22.1713	21.2455	23.4367	23.8961	23.2893	22.4816	22.8205	23.1939	22.5539	22.6432	21.4704	23.533	28	28	27	51.5	51.5	50.2	81.889	0	270.48	9023400000	211	B4DPQ0;P00736;F5H2D0;F5H1V0;F5H3N3;F5H6Y3;F5H1N6;F5GWL0;F5H3A3;H0YFL7	B4DPQ0;P00736;F5H2D0	Complement C1r subcomponent;Complement C1r subcomponent heavy chain;Complement C1r subcomponent light chain	C1R
NaN	NaN	NaN	NaN	NaN	NaN	NaN	NaN	NaN	NaN	NaN	NaN	3	3	3	8.7	8.7	8.7	43.641	0.00013922	4.916	41068000	3	B4DPR9;Q99551;C9JNM8;C9JE25	B4DPR9;Q99551	Transcription termination factor 1, mitochondrial	MTERF1
25.6555	23.9163	NaN	NaN	24.4198	24.1701	24.3473	24.0504	NaN	23.805	NaN	24.0895	2	2	1	10.2	10.2	3.7	20.694	0.0088246	1.9895	4286100000	1	B4DPS1;B8ZZN3	B4DPS1;B8ZZN3		STK16
24.7279	21.9772	23.7754	23.2301	24.138	24.0414	22.3117	21.7776	20.5374	24.0342	18.8507	22.7548	8	7	7	52.2	47.2	47.2	20.589	0	41.074	1979000000	43	B4DQI6;Q13595-3;Q13595;Q13595-2	B4DQI6;Q13595-3;Q13595;Q13595-2	Transformer-2 protein homolog alpha	TRA2A
19.2474	18.4416	NaN	19.9607	20.4899	19.0084	17.4872	NaN	NaN	18.419	17.1888	20.5294	5	5	5	22.8	22.8	22.8	36.181	0.00017024	11.129	213800000	9	B4DR12;K7EPJ5;O60291-4;O60291;O60291-3;O60291-2;K7EIM7;K7ERA1;K7EJN3;Q96PX1-2;Q96PX1	B4DR12;K7EPJ5;O60291-4;O60291;O60291-3;O60291-2;K7EIM7	E3 ubiquitin-protein ligase MGRN1	MGRN1
25.8556	25.6991	26.1984	26.0829	25.1538	26.7858	27.1762	26.0458	25.7301	26.6455	25.0404	25.2778	10	10	5	18.3	18.3	10.8	52.949	0	130.63	22474000000	140	B4DR61;P61619;P61619-3;H7C1Q9;C9JXC6;H7C069;A6NK38;F2Z2C7;A6NIF9;C9JJV4	B4DR61;P61619;P61619-3	Protein transport protein Sec61 subunit alpha isoform 1	SEC61A1
20.6527	19.1465	NaN	19.8715	20.0982	20.0182	20.5673	19.6756	19.0912	19.7251	19.4482	19.7669	1	1	1	3.8	3.8	3.8	33.743	0.0048251	2.3355	203920000	3	B4DRN8;Q5W0Z9-2;Q5W0Z9-4;Q5W0Z9-3;Q5W0Z9	B4DRN8;Q5W0Z9-2;Q5W0Z9-4;Q5W0Z9-3;Q5W0Z9	Palmitoyltransferase;Probable palmitoyltransferase ZDHHC20	ZDHHC20
20.4144	18.5701	21.4492	21.0546	21.956	20.8107	20.702	19.2909	18.6775	18.3153	19.4459	18.5648	16	16	13	28.2	28.2	23.8	76.039	0	70.093	1742400000	29	H3BLV9;Q5R363;B4DS61;Q96SB4;Q96SB4-3;D6RBF8;D6RBM8;A8MPP7;A8MPY5;E7ETV6;Q9UPE1-2;Q9UPE1-3;Q9UPE1-4;Q9UPE1;H7C2I2	H3BLV9;Q5R363;B4DS61;Q96SB4;Q96SB4-3	SRSF protein kinase 1	SRPK1
18.9402	14.5535	18.7843	16.321	18.4925	17.311	17.5557	18.441	18.0157	18.169	14.8888	17.7937	12	12	12	17.4	17.4	17.4	101.79	0	20.628	597950000	16	E9PGC0;P20936-2;B4DTL2;P20936;Q68CU6	E9PGC0;P20936-2;B4DTL2;P20936	Ras GTPase-activating protein 1	RASA1
20.5421	19.112	20.0807	18.4422	20.9843	19.8456	20.1851	19.7783	19.1796	21.3935	18.7985	19.743	18	18	14	29.5	29.5	23.5	97.742	0	44.634	1022200000	40	B4DTS2;Q9BZL6;Q8NCK8;M0R2Z8;M0QXC6;H0Y5M6;J3KMW1;C9JDA4;J3KNE8;E7ET86;A0A096LNR9;Q00532;Q8IVW4-2;Q92772;Q8IVW4;Q00532-2;O76039;Q9NRP7-2;Q9NRP7	B4DTS2;Q9BZL6;Q8NCK8	Serine/threonine-protein kinase;Serine/threonine-protein kinase D2	PRKD2
19.1131	14.0212	18.8476	18.0438	20.4678	15.7177	15.2202	18.8479	NaN	19.6437	NaN	19.0628	16	16	16	23.3	23.3	23.3	98.227	0	60.295	798610000	22	B4DTU4;P18858;F5GZ28;M0R0Q7;P18858-2;B4E135;M0QY71;M0R1G7	B4DTU4;P18858;F5GZ28;M0R0Q7;P18858-2	DNA ligase 1;DNA ligase	LIG1
NaN	NaN	NaN	NaN	19.0877	NaN	NaN	NaN	NaN	19.9859	NaN	19.1488	2	2	2	10.9	10.9	10.9	23.472	0.00016717	10.43	75946000	3	B4DUA7;Q9NX70	B4DUA7;Q9NX70	Mediator of RNA polymerase II transcription subunit 29	IXL;MED29
23.4108	23.9807	24.1512	24.5514	22.8521	24.289	24.5452	23.3148	22.4708	23.4919	24.4123	22.0608	3	3	3	25.5	25.5	25.5	11.535	0	31.341	655160000	29	C9JEN3;C9IYT2;F8WDY4;C9IZ27;C9JW19;C9JWV9;B4DUD2;Q969X1;C9JAP5;C9JM62;C9JAK9;C9JN47;C9JI44;C9JDV0	C9JEN3;C9IYT2;F8WDY4;C9IZ27;C9JW19;C9JWV9;B4DUD2;Q969X1;C9JAP5	Protein lifeguard 3	TMBIM1
NaN	NaN	NaN	15.7096	15.044	NaN	14.9005	17.4576	16.7063	17.313	14.4858	14.1442	7	6	6	11.8	10.3	10.3	88.434	0.00015513	7.8622	78763000	6	B4DVB0;Q9H0X9-2;Q9H0X9;E9PNH0;H0YCD7	B4DVB0;Q9H0X9-2;Q9H0X9	Oxysterol-binding protein-related protein 5	OSBPL5
NaN	NaN	NaN	NaN	NaN	NaN	NaN	NaN	NaN	NaN	NaN	NaN	1	1	1	2.9	2.9	2.9	60.974	0.0033125	2.5832	0	1	B4DWG0;O95199-2;O95199	B4DWG0;O95199-2;O95199	RCC1 and BTB domain-containing protein 2	RCBTB2
18.4527	NaN	NaN	16.0132	18.1364	20.77	18.296	NaN	17.1403	17.7599	NaN	16.9812	7	7	7	23.3	23.3	23.3	38.203	0.00016728	10.442	490010000	8	B4DXC8;Q9Y5B8-2;Q9Y5B8;E9PNU1	B4DXC8;Q9Y5B8-2;Q9Y5B8;E9PNU1	Nucleoside diphosphate kinase 7	NME7
29.376	27.7853	29.1248	28.1576	29.8961	29.2382	27.9622	28.6787	27.2869	29.7962	27.1727	29.1139	18	18	2	50.4	50.4	7.3	28.916	0	323.31	161860000000	1120	G3V4W0;B4DY08;G3V4C1;P07910-2;P07910-4;G3V2D6;G3V5X6;G3V3K6;G3V251	G3V4W0;B4DY08;G3V4C1;P07910-2;P07910-4;G3V2D6	Heterogeneous nuclear ribonucleoproteins C1/C2	HNRNPC
27.6702	25.6306	27.8535	27.2644	28.3734	27.5608	26.308	26.417	25.5882	28.2703	25.3	27.1378	18	18	18	68.2	68.2	68.2	38.91	0	323.31	50242000000	667	B4DY09;Q12905;X6R6Z1	B4DY09;Q12905	Interleukin enhancer-binding factor 2	ILF2
NaN	NaN	NaN	NaN	NaN	17.7182	NaN	NaN	NaN	NaN	18.7477	NaN	3	3	3	10.1	10.1	10.1	48.875	0.00026972	4.1932	78855000	3	B4DY26;P36897;F8VVC4;H0YHS4;F8W1R9;P36897-2;F8VRH6;F8W0K6;P36897-3	B4DY26;P36897;F8VVC4;H0YHS4;F8W1R9;P36897-2	Receptor protein serine/threonine kinase;TGF-beta receptor type-1	TGFBR1
NaN	NaN	NaN	NaN	18.0566	NaN	NaN	NaN	NaN	NaN	NaN	NaN	4	4	4	23.8	23.8	23.8	26.071	0.00014403	5.7251	58655000	3	B4DYU0;I3L145;P04278-2;P04278-3;P04278;I3L2F1;B0FWH5;I3L1J1;I3L2X4;P04278-4;P04278-5;I3L1G4;I3L1C1;B0FWH7;I3L4B9;I3L0M1;B0FWH6;CON__Q6T181	B4DYU0;I3L145;P04278-2;P04278-3;P04278;I3L2F1;B0FWH5;I3L1J1;I3L2X4;P04278-4;P04278-5;I3L1G4;I3L1C1;B0FWH7;I3L4B9;I3L0M1;B0FWH6	Sex hormone-binding globulin	SHBG
18.9693	16.0873	14.225	17.4269	20.7286	14.1125	13.2627	NaN	15.3187	14.8175	16.3863	19.7263	19	19	19	44.8	44.8	44.8	73.182	0	76.971	534900000	28	B4E0T2;P50542;P50542-4;P50542-2;P50542-3;J3KPV0;F5H3X7;F5H5C0;F5GZ41;F5H0L9;F5GYB4;F5H432;F5GXX3;F5H205;F5H637;H0YGT8	B4E0T2;P50542;P50542-4;P50542-2;P50542-3	Peroxisomal targeting signal 1 receptor	PEX5
NaN	19.1874	20.0315	21.5085	20.7845	NaN	19.1299	NaN	NaN	18.2679	NaN	20.3069	13	6	5	35.7	20.9	17.6	43.867	0	31.25	481420000	8	Q8NBY1;B4E0Y9;Q9P289;Q9P289-3;Q9P289-2;C9JJV0	Q8NBY1;B4E0Y9;Q9P289;Q9P289-3;Q9P289-2	Serine/threonine-protein kinase 26	STK26
26.4975	23.986	25.6983	26.274	24.5529	26.3304	23.278	24.3973	22.8674	25.3204	21.8324	24.2582	49	49	31	44.5	44.5	28.6	140.94	0	323.31	59007000000	600	B4E1Z4;E7ETN3;P00751;H7C5H1;P00751-2;C9JRT3;H7C526;F2Z3N2;Q8N6L6;F8WCJ9;C9JYQ5;Q5ST52;A2ABG0	B4E1Z4;E7ETN3;P00751	Complement factor B;Complement factor B Ba fragment;Complement factor B Bb fragment	CFB
21.9374	NaN	NaN	19.1177	NaN	23.6634	20.2796	NaN	NaN	21.0383	NaN	NaN	2	2	2	17.8	17.8	17.8	11.665	0.00013801	4.7109	176570000	2	H0YNS1;B4E1Z9;H0YLI2;H0YLM9;H0YLW8;H0YLX8;J3KPG6;H0YKY3;O43586-2;O43586	H0YNS1;B4E1Z9;H0YLI2;H0YLM9;H0YLW8;H0YLX8;J3KPG6;H0YKY3;O43586-2;O43586	Proline-serine-threonine phosphatase-interacting protein 1	PSTPIP1
NaN	NaN	NaN	NaN	NaN	NaN	NaN	NaN	NaN	NaN	NaN	NaN	2	2	2	5.8	5.8	5.8	56.056	0.00017068	11.214	9928100	2	B4E2D5;R4GND2;F6S7C4;Q8NEM7-2;Q8NEM7;Q8NEM7-3;H7C5F9	B4E2D5;R4GND2;F6S7C4;Q8NEM7-2;Q8NEM7;Q8NEM7-3;H7C5F9	Transcription factor SPT20 homolog	SUPT20H
NaN	NaN	NaN	15.4584	18.1309	NaN	18.1892	16.0379	16.4893	NaN	17.5198	NaN	7	7	7	17.3	17.3	17.3	54.36	0	11.969	166530000	10	B4E3Q4;Q9NZK5;A0A087X0I3;Q9NZK5-2;C9IZA8;F5H7J3	B4E3Q4;Q9NZK5;A0A087X0I3;Q9NZK5-2	Adenosine deaminase CECR1	CECR1
NaN	NaN	NaN	NaN	NaN	NaN	NaN	NaN	20.0734	NaN	NaN	NaN	4	4	3	23.2	23.2	20.1	24.997	0.0001436	5.6661	133170000	5	B4E3T4;Q93062-4;Q93062-5;Q93062;Q93062-2;Q93062-3;H0YBU9;H0YC46;E5RJD7;E5RFP4;E5RJ31	B4E3T4;Q93062-4;Q93062-5;Q93062;Q93062-2;Q93062-3;H0YBU9;H0YC46	RNA-binding protein with multiple splicing	RBPMS
NaN	NaN	NaN	NaN	NaN	NaN	NaN	NaN	NaN	NaN	NaN	NaN	3	3	3	16.9	16.9	16.9	33.734	0	18.932	62520000	5	B5MBX0;Q96FF9	B5MBX0;Q96FF9	Sororin	CDCA5
NaN	NaN	NaN	NaN	NaN	NaN	NaN	NaN	NaN	NaN	NaN	NaN	1	1	1	3.8	3.8	3.8	47.142	0.004817	2.3087	5564200	1	B5MBX2;P20062-2;P20062	B5MBX2;P20062-2;P20062	Transcobalamin-2	TCN2
NaN	NaN	NaN	NaN	NaN	NaN	NaN	NaN	NaN	NaN	NaN	NaN	2	2	2	42	42	42	10.193	0.00014793	6.4805	35831000	3	B5MBX5;B5MCP4;Q53QV2	B5MBX5;B5MCP4;Q53QV2	Protein LBH	LBH
20.5568	20.8909	19.5125	20.1673	21.6971	21.3466	17.9883	18.7171	20.8727	20.6451	20.4429	20.1722	11	11	10	21.1	21.1	20	71.192	0	15.608	982730000	18	B5MC51;P53671-2;P53671;P53671-3	B5MC51;P53671-2;P53671;P53671-3	LIM domain kinase 2	LIMK2
NaN	23.8882	NaN	22.4241	NaN	23.1723	23.9789	NaN	23.4793	19.2849	22.0868	NaN	3	3	3	22.4	22.4	22.4	18.628	0.00079166	3.7543	1168200000	8	B5MC53;B5MCF8;P39210;G5E9F5;E7EX18;F8WEL3;B5MC10;A8MTD3;C9J473;A8MPV4;H0Y6M5	B5MC53;B5MCF8;P39210;G5E9F5;E7EX18	Protein Mpv17	MPV17
NaN	NaN	NaN	NaN	NaN	NaN	NaN	NaN	NaN	NaN	NaN	NaN	1	1	1	9.6	9.6	9.6	20.198	0.0074769	2.1013	0	1	H0YNI9;H0YKW6;H0Y5N1;B5MC67;Q7Z6J6-2;Q7Z6J6	H0YNI9;H0YKW6;H0Y5N1;B5MC67;Q7Z6J6-2;Q7Z6J6	FERM domain-containing protein 5	FRMD5
NaN	NaN	NaN	NaN	NaN	NaN	NaN	NaN	NaN	17.3286	NaN	NaN	1	1	1	9.4	9.4	9.4	21.759	0.00053383	3.9425	11436000	1	F8WEK6;B5MC74;P58658-3;P58658	F8WEK6;B5MC74;P58658-3;P58658	Protein eva-1 homolog C	EVA1C
23.0441	23.5339	23.8311	25.1597	24.6576	26.3316	24.5695	22.3151	20.8866	24.1616	23.0983	23.0345	9	9	9	37.7	37.7	37.7	37.893	0	101.75	8503800000	160	B5MCA4;P16422;C9JKY3	B5MCA4;P16422	Epithelial cell adhesion molecule	EPCAM
22.2311	22.5511	23.3564	23.2067	24.2221	23.2656	23.1715	21.5963	20.3024	23.346	21.4404	22.8412	18	18	18	34.7	34.7	34.7	66.077	0	53.006	5171900000	121	B5MCF9;O00541;O00541-2;B3KXD6;H7C267	B5MCF9;O00541;O00541-2;B3KXD6	Pescadillo homolog	PES1
16.2962	17.4744	15.7103	22.6477	15.3745	NaN	19.6792	16.3663	20.0863	17.4976	18.9826	23.7719	6	6	6	12.9	12.9	12.9	60.851	0.00015567	7.9556	828460000	7	B5MCK8;P36268-2;P36268;P36268-3;A6NGU5;P19440;E7ET76;P19440-2;E7ETR7;B5MC36;B5MC34;Q14390;P19440-3;B5MD39	B5MCK8;P36268-2;P36268;P36268-3;A6NGU5;P19440;E7ET76;P19440-2	Inactive gamma-glutamyltranspeptidase 2;Putative gamma-glutamyltranspeptidase 3;Putative gamma-glutamyltranspeptidase 3 heavy chain;Putative gamma-glutamyltranspeptidase 3 light chain;Gamma-glutamyltranspeptidase 1;Gamma-glutamyltranspeptidase 1 heavy chain;Gamma-glutamyltranspeptidase 1 light chain	GGT2;GGT3P;GGT1
NaN	NaN	NaN	19.8773	NaN	20.9035	NaN	NaN	NaN	19.4159	18.2963	NaN	4	4	4	18.3	18.3	18.3	42.509	0	14.818	187060000	9	B5MCR8;Q6NXT4-4;Q6NXT4;Q6NXT4-2;Q6NXT4-3	B5MCR8;Q6NXT4-4;Q6NXT4;Q6NXT4-2;Q6NXT4-3	Zinc transporter 6	SLC30A6
NaN	NaN	16.64	NaN	18.3582	19.0655	NaN	16.0102	14.6701	17.0591	14.8733	19.342	8	8	8	11.2	11.2	11.2	95.361	0	13.841	215370000	8	B5MCW3;Q9H0E9-2;Q9H0E9;H7C128;H7C179;H7C127;Q9H0E9-4;Q9H0E9-3;H0YAH7;H7C2P4;F8WDX5;D6RID0;F8WCS7;F8WBH2;C9JV05	B5MCW3;Q9H0E9-2;Q9H0E9;H7C128;H7C179;H7C127;Q9H0E9-4;Q9H0E9-3	Bromodomain-containing protein 8	BRD8
NaN	19.775	21.7933	19.9984	21.8261	23.3458	21.2571	18.983	NaN	NaN	20.7737	21.0676	3	3	3	17.7	17.7	17.7	29.559	0.00017036	11.148	497470000	17	B5MD23;O75954	B5MD23;O75954	Tetraspanin;Tetraspanin-9	TSPAN9
19.8671	20.405	16.9207	20.5913	19.7296	21.1409	20.2019	17.1931	17.7545	18.6326	20.5204	19.9261	3	3	3	5.2	5.2	5.2	55.835	0.00013931	4.9346	886270000	4	B5MDE0;Q96AA3	B5MDE0;Q96AA3	Protein RFT1 homolog	RFT1
NaN	NaN	NaN	17.4586	NaN	19.6624	21.4034	19.2971	19.808	NaN	NaN	18.6462	5	5	5	15.7	15.7	15.7	42.668	0	69.96	475910000	7	B5MDU6;Q9H6V9;Q9H6V9-2;B5MCE2;B4DRG3;C9JHU6;D3YTH1;C9JUM0;B5MCU4;Q9H6V9-4;Q9H6V9-3	B5MDU6;Q9H6V9;Q9H6V9-2;B5MCE2;B4DRG3	UPF0554 protein C2orf43	LDAH;C2orf43;FLJ21820
22.737	20.8261	22.6819	22.2812	22.9183	22.0765	19.6523	21.935	21.1286	21.8285	21.2595	22.3959	12	11	11	41.6	37.3	37.3	52.145	0	117.89	2216900000	53	E7EW69;B5ME97;Q9P0V9;Q9P0V9-2;E7EX04;Q9P0V9-3;C9JEQ7;F5H1F2;F5GYV2;F5H1W3;F8WC85;C9JEW2;C9JNR7	E7EW69;B5ME97;Q9P0V9;Q9P0V9-2;E7EX04;Q9P0V9-3	Septin-10	2010-09-01
22.2898	21.9732	24.2525	22.5695	24.0723	23.8716	22.1393	21.1642	21.4568	21.5028	20.1726	23.4444	14	14	10	39.4	39.4	30.5	43.294	0	82.348	3620800000	51	B6VEX4;Q8IZP0-10;Q8IZP0-8;Q8IZP0-7;Q8IZP0-2;Q8IZP0-4;Q8IZP0-3;Q8IZP0-5;Q8IZP0-6;Q8IZP0-9;Q8IZP0;Q8IZP0-12;Q8IZP0-11	B6VEX4;Q8IZP0-10;Q8IZP0-8;Q8IZP0-7;Q8IZP0-2;Q8IZP0-4;Q8IZP0-3;Q8IZP0-5;Q8IZP0-6;Q8IZP0-9;Q8IZP0;Q8IZP0-12;Q8IZP0-11	Abl interactor 1	ABI1
NaN	16.6248	16.6328	NaN	16.5285	15.8539	17.492	19.798	13.7345	NaN	17.8069	NaN	9	9	9	13.7	13.7	13.7	85.576	0	13	271180000	12	B7WP74;Q9HCG8	B7WP74;Q9HCG8	Pre-mRNA-splicing factor CWC22 homolog	CWC22
20.5832	18.3635	19.5527	18.4566	20.4955	18.9002	18.2805	20.1682	19.9251	19.7813	NaN	19.4925	17	17	17	25.5	25.5	25.5	95.283	0	107.41	945890000	26	B7WPE2;Q32P44;G3V195;Q32P44-2;H0Y3M3;G3V1D0;H7C355;C9J6V3;E9PJV5;E9PSB4;Q32P44-3	B7WPE2;Q32P44;G3V195;Q32P44-2;H0Y3M3;G3V1D0	Echinoderm microtubule-associated protein-like 3	EML3
NaN	NaN	NaN	NaN	NaN	NaN	NaN	NaN	NaN	NaN	NaN	NaN	4	2	2	3.7	2	2	156.65	0.0051701	2.288	12101000	2	F8W9A8;B7WPL9;Q6PFW1-6;Q6PFW1-5;Q6PFW1-7;Q6PFW1-4;Q6PFW1-3;Q6PFW1-2;Q6PFW1	F8W9A8;B7WPL9;Q6PFW1-6;Q6PFW1-5;Q6PFW1-7;Q6PFW1-4;Q6PFW1-3;Q6PFW1-2;Q6PFW1	Inositol hexakisphosphate and diphosphoinositol-pentakisphosphate kinase 1	PPIP5K1
NaN	NaN	NaN	NaN	NaN	NaN	NaN	NaN	NaN	NaN	NaN	NaN	3	2	2	12.9	10.2	10.2	28.884	0.00040274	4.0846	6226000	2	B7Z1P2;Q9H4M3-2;Q9H4M3	B7Z1P2;Q9H4M3-2;Q9H4M3	F-box only protein 44	FBXO44
NaN	NaN	NaN	NaN	18.4389	NaN	NaN	19.9915	NaN	NaN	NaN	NaN	2	2	2	7.2	7.2	7.2	34.206	0.00014211	5.3969	104680000	3	B7Z1Q2;O60861-2;O60861-1;O60861-4;O60861	B7Z1Q2;O60861-2;O60861-1;O60861-4;O60861	Growth arrest-specific protein 7	GAS7
21.8909	NaN	20.8772	19.7243	22.1261	22.246	22.767	20.0437	NaN	19.8279	21.7223	21.2849	5	5	5	23.8	23.8	23.8	17.374	0	62.656	855050000	6	B7Z2L0;H0Y7N8;C9JTE9;H7C5E2;Q9UHQ4;Q9UHQ4-2;C9IYK6;F8WB99	B7Z2L0;H0Y7N8;C9JTE9;H7C5E2;Q9UHQ4;Q9UHQ4-2;C9IYK6	B-cell receptor-associated protein 29	BCAP29
20.6958	15.924	NaN	NaN	21.7443	20.6165	18.247	20.4336	19.4532	22.1312	20.3921	18.4457	7	7	7	17.6	17.6	17.6	53.434	0.00016912	10.892	672480000	11	B7Z2R4;O43556;O43556-4;E9PEH6;C9JR67;O43556-3	B7Z2R4;O43556;O43556-4;E9PEH6;C9JR67;O43556-3	Epsilon-sarcoglycan	SGCE
NaN	16.8754	NaN	NaN	20.2122	19.7396	19.213	NaN	19.7948	18.6744	19.2951	16.3754	6	6	6	13.2	13.2	13.2	58.792	0	20.313	654730000	15	B7Z2R7;Q5T8D3-2;Q5T8D3-3;Q5T8D3;Q5T8D3-4;X6RDD7;Q5T8E0;A0A087X0B8	B7Z2R7;Q5T8D3-2;Q5T8D3-3;Q5T8D3;Q5T8D3-4;X6RDD7;Q5T8E0	Acyl-CoA-binding domain-containing protein 5	ACBD5
22.4129	21.3104	21.5295	19.8615	NaN	NaN	NaN	19.8867	NaN	NaN	NaN	NaN	4	4	1	37.4	37.4	12.2	16.21	0	12.099	388900000	9	C9J2P0;H7C061;B7Z306;P51965-2;P51965;A0A087X283;P51965-3;C9J180	C9J2P0;H7C061;B7Z306;P51965-2;P51965;A0A087X283;P51965-3	Ubiquitin-conjugating enzyme E2 E1	UBE2E1;UBE2E2
NaN	NaN	NaN	NaN	NaN	17.6832	18.072	NaN	NaN	NaN	NaN	NaN	5	5	5	9.1	9.1	9.1	87.317	0	25.015	91273000	5	B7Z3R2;Q9ULQ1;Q9ULQ1-3;H0YIK4;Q9ULQ1-2	B7Z3R2;Q9ULQ1;Q9ULQ1-3	Two pore calcium channel protein 1	TPCN1
20.9367	19.9492	20.5395	NaN	21.0972	21.0071	22.4683	20.5149	21.9764	20.8703	NaN	NaN	2	2	2	7	7	7	50.984	0.0011746	3.5766	530110000	3	B7Z4T2;B7Z3R9;E9PDB7;Q8TE99-2;Q8TE99;D6R928;D6RGE3	B7Z4T2;B7Z3R9;E9PDB7;Q8TE99-2;Q8TE99;D6R928;D6RGE3	2-phosphoxylose phosphatase 1	PXYLP1
NaN	NaN	17.6298	18.1562	21.0973	17.6161	NaN	NaN	NaN	16.9061	NaN	NaN	12	12	12	25.6	25.6	25.6	76.691	0	101.38	487030000	16	F8W1R0;B7Z493;E9PJX4;F8VWL3;Q96M96;Q96M96-2;E9PNX0;H0YDQ0;E9PQT1;Q96M96-3	F8W1R0;B7Z493;E9PJX4;F8VWL3;Q96M96	FYVE, RhoGEF and PH domain-containing protein 4	FGD4
NaN	17.557	18.2435	16.3112	17.8274	17.7122	19.9428	16.7152	17.2134	18.6748	NaN	17.2874	5	5	2	11.2	11.2	5.7	58.067	0.00014436	5.7635	154850000	6	E7EPW5;G3XAH9;B7Z4U3;B7Z4L1;E7EPD9;H7BXS2;Q9NRC1-6;Q9NRC1-5;Q9NRC1-4;Q9NRC1-3;Q9NRC1-2;E9PCV1;Q9NRC1;E7ENZ9;C9JU30;Q8TDW4-4;Q8TDW4-6;Q8TDW4-7;Q8TDW4-5;Q8TDW4-3;Q8TDW4;Q8TDW4-8;Q9NRC1-7	E7EPW5;G3XAH9;B7Z4U3;B7Z4L1;E7EPD9;H7BXS2;Q9NRC1-6;Q9NRC1-5;Q9NRC1-4;Q9NRC1-3;Q9NRC1-2;E9PCV1;Q9NRC1;E7ENZ9;C9JU30;Q8TDW4-4;Q8TDW4-6;Q8TDW4-7;Q8TDW4-5;Q8TDW4-3;Q8TDW4	Suppressor of tumorigenicity 7 protein;Suppressor of tumorigenicity 7 protein-like	ST7;ST7L
22.3103	23.1741	22.1982	22.1569	19.885	NaN	20.4512	20.6501	NaN	22.2318	NaN	21.6791	2	2	2	8.8	8.8	8.8	27.772	0.00013691	4.5105	684540000	2	Q5T278;B7Z4W5;Q16773-2;Q16773;Q16773-3	Q5T278;B7Z4W5;Q16773-2;Q16773;Q16773-3	Kynurenine--oxoglutarate transaminase 1	CCBL1
21.4338	20.7376	24.3861	20.8426	23.3266	20.8233	19.977	22.3814	21.3451	23.2368	20.6534	22.2421	21	21	7	46.7	46.7	16.6	75.046	0	194.56	5768300000	101	B7Z574;E7ESM9;P20810-4;P20810-8;P20810;P20810-9;P20810-10;P20810-7;P20810-6;E7ES10;E9PCH5;E7EVY3;P20810-2;P20810-5;E9PDE4;P20810-3;H0Y7F0;H0Y9H6;E7EQA0;H0YD33;F8W7E0;H0Y944;H0YA91;E9PSG1;D6RBR1;E7EQK6	B7Z574;E7ESM9;P20810-4;P20810-8;P20810;P20810-9;P20810-10;P20810-7;P20810-6;E7ES10;E9PCH5;E7EVY3;P20810-2;P20810-5;E9PDE4;P20810-3;H0Y7F0;H0Y9H6;E7EQA0;H0YD33	Calpastatin	CAST
NaN	NaN	NaN	NaN	NaN	NaN	NaN	NaN	NaN	NaN	NaN	NaN	1	1	1	4.2	4.2	4.2	58.36	0.00013955	4.9906	14011000	1	B7Z589;P48067-2;P48067-3;P48067	B7Z589;P48067-2;P48067-3;P48067	Transporter;Sodium- and chloride-dependent glycine transporter 1	SLC6A9
NaN	NaN	17.7614	14.7978	17.6071	NaN	16.1182	NaN	NaN	NaN	NaN	NaN	6	6	6	21.6	21.6	21.6	41.643	0	18.75	176960000	11	B7Z5P7;O60711;O60711-2;E9PNX9	B7Z5P7;O60711;O60711-2	Leupaxin	LPXN
23.7906	22.8637	23.1252	22.5697	24.5115	23.8911	23.4046	22.6943	21.2622	24.0727	20.7715	22.9943	28	28	28	36.2	36.2	36.2	86.604	0	93.53	8148100000	135	B7Z6D5;Q96GQ7;A0A087X059;A0A087WYH5	B7Z6D5;Q96GQ7	Probable ATP-dependent RNA helicase DDX27	DDX27
22.6095	20.5664	23.3098	20.8022	21.4735	20.5243	21.6914	20.3121	16.3331	19.7062	NaN	19.7829	12	12	12	29.8	29.8	29.8	52.894	0	41.928	2038100000	25	B7Z7F3;Q9H6Z4-3;Q9H6Z4-2;Q9H6Z4;K7EIJ4;K7ESQ0;K7EN31;K7EJV3;K7EMH9;K7ENJ2;K7EID7;K7ENB9;K7EPW1	B7Z7F3;Q9H6Z4-3;Q9H6Z4-2;Q9H6Z4;K7EIJ4	Ran-binding protein 3	RANBP3
18.6463	NaN	19.1519	NaN	19.3044	18.4239	NaN	NaN	NaN	NaN	15.956	15.0369	3	3	2	3.4	3.4	2.2	126.41	0.00014586	6.0637	181940000	4	D6RE77;B7Z7Y1;E9PCH4;Q8TEU7-2;Q8TEU7-5;Q8TEU7-3;Q8TEU7;Q8TEU7-4;Q8TEU7-6	D6RE77;B7Z7Y1;E9PCH4;Q8TEU7-2;Q8TEU7-5;Q8TEU7-3;Q8TEU7;Q8TEU7-4	Rap guanine nucleotide exchange factor 6	RAPGEF6
NaN	18.3408	20.0091	19.5041	NaN	NaN	20.6647	NaN	21.3271	NaN	18.1747	NaN	3	3	1	9.4	9.4	2.6	45.967	0.0014166	3.3567	701580000	7	B7Z934;Q9HAK2;V9GYU8;A0A087WTE5;E9PEI2;X6R549;Q9HAK2-2;Q9H4W6-2;Q9H4W6;Q9BQW3;Q9BQW3-1	B7Z934;Q9HAK2	Transcription factor COE2	EBF2
NaN	NaN	NaN	NaN	NaN	NaN	NaN	NaN	NaN	NaN	NaN	NaN	2	2	2	20.3	20.3	20.3	14.656	0.00027049	4.2449	31049000	3	B7Z9U0;E5RIL2;Q9UFF9-2;Q9UFF9-3;Q9UFF9	B7Z9U0;E5RIL2;Q9UFF9-2;Q9UFF9-3;Q9UFF9	CCR4-NOT transcription complex subunit 8	CNOT8
NaN	NaN	NaN	NaN	15.8031	NaN	NaN	NaN	NaN	NaN	NaN	NaN	4	4	4	6.1	6.1	6.1	86.558	0.00066243	3.8328	20278000	4	B7ZAA0;P54277-3;P54277;Q3BDU3;Q5FBZ9;E9PC65;P54277-4;P54277-2;Q5FBZ4;E9PH88	B7ZAA0;P54277-3;P54277;Q3BDU3;Q5FBZ9;E9PC65;P54277-4;P54277-2	PMS1 protein homolog 1	PMS1
NaN	NaN	NaN	NaN	NaN	NaN	NaN	NaN	NaN	NaN	NaN	NaN	2	2	2	3.6	3.6	3.6	82.266	0.0094803	1.939	25893000	2	E7ENB6;B7ZAG0;Q9UPQ7;C9JWE6	E7ENB6;B7ZAG0;Q9UPQ7;C9JWE6	E3 ubiquitin-protein ligase PDZRN3	PDZRN3
20.8979	20.401	20.4024	20.3903	22.1752	21.8537	22.1205	20.109	NaN	18.1418	19.9163	20.266	6	6	6	22.1	22.1	22.1	38.484	0.00016656	10.289	738360000	34	B7ZAQ6-2;B7ZAQ6-3;P0CG08;B7ZAQ6;U3KPV2;E9PKY3;A0A087WW82;A6NKF9;A0A087WW78	B7ZAQ6-2;B7ZAQ6-3;P0CG08;B7ZAQ6;U3KPV2;E9PKY3;A0A087WW82;A6NKF9;A0A087WW78	Golgi pH regulator A;Golgi pH regulator B;Putative Golgi pH regulator C	GPR89A;GPR89B;GPR89C
NaN	NaN	18.7136	16.9006	19.7658	19.8789	18.7392	18.3635	NaN	NaN	NaN	NaN	5	5	5	11.8	11.8	11.8	47.635	0.00015047	6.9655	219620000	6	B7ZAX5;Q01415-2;Q01415;H0YLL8;H0YK30;H0YK10;H0YLL3	B7ZAX5;Q01415-2;Q01415;H0YLL8	N-acetylgalactosamine kinase	GALK2
NaN	NaN	NaN	NaN	NaN	NaN	NaN	NaN	NaN	NaN	NaN	NaN	2	2	2	7.8	7.8	7.8	38.018	0.00013824	4.7545	60731000	2	B7ZBB8	B7ZBB8	Protein phosphatase 1 regulatory subunit 3G	PPP1R3G
NaN	NaN	NaN	NaN	NaN	NaN	NaN	NaN	NaN	NaN	NaN	NaN	2	2	2	4.8	4.8	4.8	72.286	0.00026918	4.1152	14408000	2	B7ZBM3;Q8IVH2-3;Q8IVH2-2;Q8IVH2	B7ZBM3;Q8IVH2-3;Q8IVH2-2;Q8IVH2	Forkhead box protein P4	FOXP4
20.9982	21.0595	22.7564	21.8415	22.6196	20.5608	23.3898	21.5124	20.7969	23.4748	21.0562	22.9297	14	13	13	34.2	32.2	32.2	44.361	0	82.017	2672100000	54	B7ZC38;Q9NR46;B7ZC39;Q9NR46-2;F8WFB9;G5E9J1;H7C1Z6	B7ZC38;Q9NR46;B7ZC39;Q9NR46-2	Endophilin-B2	SH3GLB2
NaN	NaN	NaN	NaN	NaN	NaN	16.6454	16.9132	NaN	NaN	NaN	16.3507	3	3	3	13	13	13	41.261	0.00014582	6.0617	81911000	3	B7ZKW8;Q6JBY9;F6T4W9	B7ZKW8;Q6JBY9;F6T4W9	CapZ-interacting protein	RCSD1
20.8368	19.3958	21.3158	21.1255	21.6818	18.2835	17.8688	20.8022	18.9062	21.5381	19.1997	20.8039	11	11	11	20.1	20.1	20.1	64.071	0	22.678	1152100000	31	B7ZL14;Q96RU3-4;Q96RU3-3;B7ZL12;Q96RU3-2;Q96RU3;H0Y7W6	B7ZL14;Q96RU3-4;Q96RU3-3;B7ZL12;Q96RU3-2;Q96RU3;H0Y7W6	Formin-binding protein 1	FNBP1
NaN	NaN	15.4181	19.1987	19.5258	20.8103	17.7515	NaN	17.8218	17.7573	NaN	NaN	3	3	3	10.5	10.5	10.5	37.133	0.00027178	4.3467	115240000	7	B7ZL88;Q8N8Q8;Q8N8Q8-2;Q8N8Q8-3;Q8N8Q8-4	B7ZL88;Q8N8Q8	Mitochondrial inner membrane protein COX18	COX18
NaN	NaN	20.4356	19.9409	NaN	NaN	19.6154	NaN	18.756	19.6964	22.8855	NaN	2	2	2	9.1	9.1	9.1	24.01	0.00013631	4.4237	198610000	2	B7ZLJ5;O95866-4;O95866-5;O95866-3;O95866-7;O95866-6;O95866-2;O95866;F8WDG3	B7ZLJ5;O95866-4;O95866-5;O95866-3;O95866-7;O95866-6;O95866-2;O95866;F8WDG3	Protein G6b	C6orf25;G6B
23.0495	24.2523	22.7808	23.7884	23.0604	21.8876	23.3802	22.3555	21.2185	23.7316	20.393	21.1577	31	31	31	39.9	39.9	39.9	105.89	0	97.265	8695300000	107	B7ZM99;A0A087WVM4;Q6UB35;H0Y327;Q6UB35-2;Q5JYA8;Q5JYA3;Q4VXM0;Q4VXM1;Q4VXV2	B7ZM99;A0A087WVM4;Q6UB35	Monofunctional C1-tetrahydrofolate synthase, mitochondrial	MTHFD1L
22.4404	21.2979	21.4663	21.0873	21.538	21.1006	21.7144	21.409	19.9627	21.8661	20.5125	21.036	19	19	1	23.7	23.7	1.5	91.008	0	35.084	3394000000	50	J3QKR5;B7ZVY7;J3QR44;P21127-8;P21127-3;P21127-2;P21127;J3QR29;P21127-6;P21127-9;P21127-12;P21127-4;P21127-5;P21127-10;Q9UQ88-9;Q9UQ88-8;J3KS35;E7ESP2;Q5QPQ9;E9PFJ2;A0A087WYI9;A0A087X1I0;Q13882	J3QKR5;B7ZVY7;J3QR44;P21127-8;P21127-3;P21127-2;P21127;J3QR29;P21127-6;P21127-9;P21127-12;P21127-4;P21127-5;P21127-10	Cyclin-dependent kinase 11B	CDK11B;CDC2L1
17.9958	NaN	NaN	NaN	NaN	20.8708	NaN	NaN	NaN	NaN	20.1383	NaN	9	1	1	22.9	5.5	5.5	32.029	0.0088266	1.9913	74250000	4	P0DMR1;O60812;B7ZW38	P0DMR1;O60812;B7ZW38	Heterogeneous nuclear ribonucleoprotein C-like 4;Heterogeneous nuclear ribonucleoprotein C-like 1;Heterogeneous nuclear ribonucleoprotein C-like 3	HNRNPCL4;HNRNPCL1;HNRNPCL3
18.8529	NaN	18.8897	19.3303	18.0733	18.1506	17.037	14.8889	NaN	17.7559	NaN	NaN	3	3	3	21.1	21.1	21.1	27.467	0.00016636	10.217	127480000	4	B8ZZC7;B8ZZ31;E7ERP4;Q9BRB3-3;Q9BRB3-2;Q9BRB3;B8ZZ29;J3QTH6	B8ZZC7;B8ZZ31;E7ERP4;Q9BRB3-3;Q9BRB3-2;Q9BRB3	Phosphatidylinositol N-acetylglucosaminyltransferase subunit Q	PIGQ
NaN	NaN	NaN	NaN	19.37	NaN	18.0456	NaN	NaN	19.177	NaN	16.0504	6	6	6	41.6	41.6	41.6	26.816	0	31.831	229310000	12	B9A044;B8ZZ50;O60573-2;O60573;C9JEL3;B4E1E4;B9A023;B8ZZL3	B9A044;B8ZZ50;O60573-2;O60573;C9JEL3;B4E1E4;B9A023;B8ZZL3	Eukaryotic translation initiation factor 4E type 2	EIF4E2
NaN	18.9627	18.6078	NaN	19.7098	NaN	19.0717	19.0553	NaN	18.9986	20.3887	NaN	4	4	4	28.9	28.9	28.9	22.281	0.00016184	9.2635	179830000	12	B8ZZ87;Q6P582;Q6NZ67;H7C173;H7C202;H7BZ50	B8ZZ87;Q6P582;Q6NZ67;H7C173;H7C202;H7BZ50	Mitotic-spindle organizing protein 2A;Mitotic-spindle organizing protein 2B	MZT2B;MZT2A
20.7995	21.7871	20.6443	19.0909	22.7791	20.8564	20.0887	21.4052	21.6617	18.6078	20.4263	18.4912	4	4	4	31.4	31.4	31.4	15.167	0.00014877	6.634	538740000	10	B8ZZB8;Q96F85-2;Q96F85	B8ZZB8;Q96F85-2;Q96F85	CB1 cannabinoid receptor-interacting protein 1	CNRIP1
21.7062	20.4911	23.5686	21.8051	19.1378	23.3303	21.0461	21.011	NaN	NaN	20.3333	23.1223	3	3	3	21.8	21.8	21.8	12.918	0.0022472	2.8534	436750000	5	B8ZZY8;B8ZZE3;B8ZZC8;Q9NRN9;H7C0M7;F5H4E8;E7EMN2	B8ZZY8;B8ZZE3;B8ZZC8;Q9NRN9;H7C0M7	Methyltransferase-like protein 5	METTL5
NaN	18.9472	18.4687	19.2652	18.2479	20.2211	NaN	NaN	NaN	19.4423	NaN	18.8053	4	4	4	5.2	5.2	5.2	93.609	0.001171	3.5359	258750000	4	B8ZZD4;Q86VP1-2;Q86VP1;Q86VP1-3;Q86VP1-4;C9J7J4	B8ZZD4;Q86VP1-2;Q86VP1;Q86VP1-3;Q86VP1-4	Tax1-binding protein 1	TAX1BP1
NaN	NaN	NaN	NaN	NaN	NaN	NaN	NaN	NaN	NaN	NaN	NaN	1	1	1	29.7	29.7	29.7	7.0202	0.0014112	3.2796	126060000	1	B8ZZF8;Q9Y4Y9	B8ZZF8;Q9Y4Y9	U6 snRNA-associated Sm-like protein LSm5	LSM5
NaN	NaN	NaN	NaN	NaN	NaN	NaN	NaN	NaN	NaN	NaN	NaN	3	3	3	9.1	9.1	9.1	46.919	0.00015011	6.9011	66885000	6	B8ZZJ1;Q9BYI3;H7C0W7;B8ZZA2	B8ZZJ1;Q9BYI3;H7C0W7	Hyccin	FAM126A
24.8804	23.0553	25.7806	23.7483	26.1828	23.96	21.9978	24.5268	23.1712	24.8426	20.9575	23.8238	5	5	5	30.1	30.1	30.1	16.645	0	37.929	3937200000	41	B8ZZN6;P63165;B8ZZJ0;B9A032;B8ZZ67;P63165-2	B8ZZN6;P63165;B8ZZJ0;B9A032	Small ubiquitin-related modifier 1	SUMO1
25.5495	24.1665	26.3266	25.7657	26.196	25.5478	24.3125	26.072	22.9058	26.16	23.7582	26.2702	2	2	2	15.9	15.9	15.9	11.758	0	100.44	4173700000	91	B8ZZQ6;P06454-2;P06454	B8ZZQ6;P06454-2;P06454	Prothymosin alpha;Prothymosin alpha, N-terminally processed;Thymosin alpha-1	PTMA
NaN	NaN	NaN	20.3951	NaN	NaN	NaN	NaN	21.3035	21.4725	NaN	20.4593	4	4	4	67.2	67.2	67.2	6.4651	0	15.638	293420000	8	H7BXT7;B8ZZS0;Q9NYM9;E9PHY4;E9PQJ6	H7BXT7;B8ZZS0;Q9NYM9;E9PHY4;E9PQJ6	BET1-like protein	BET1L
NaN	NaN	20.057	19.91	22.0305	NaN	19.7456	18.6009	17.6523	NaN	NaN	18.3174	10	10	10	20.2	20.2	20.2	57.572	0	18.277	1303600000	14	B8ZZS4;Q9H8Y5	B8ZZS4;Q9H8Y5	Ankyrin repeat and zinc finger domain-containing protein 1	ANKZF1
NaN	NaN	NaN	NaN	NaN	NaN	NaN	NaN	NaN	NaN	NaN	NaN	1	1	1	4.3	4.3	4.3	32.948	0.0034289	2.5584	25246000	2	C9J5M1;B8ZZT6;E7END4;P58215	C9J5M1;B8ZZT6;E7END4;P58215	Lysyl oxidase homolog 3	LOXL3
NaN	NaN	NaN	NaN	NaN	NaN	NaN	NaN	NaN	17.0817	16.2764	NaN	5	5	4	14.9	14.9	12.1	42.324	0.00016787	10.571	138460000	6	B8ZZU6;P15336-5;P15336;H7C2N6;E9PBF9;E9PEK8;P15336-3;P15336-7;P15336-4;F5H629;P15336-2;K7ESA4;C9JCI8;P17544-5;P15336-6;P15336-8	B8ZZU6;P15336-5;P15336;H7C2N6;E9PBF9;E9PEK8;P15336-3;P15336-7;P15336-4	Cyclic AMP-dependent transcription factor ATF-2	ATF2
NaN	20.7972	NaN	NaN	NaN	NaN	19.8739	16.1867	NaN	18.9855	NaN	17.3517	3	3	3	16.5	16.5	16.5	21.337	0.0018894	2.995	98145000	3	B8ZZX2;B8ZZV9;Q9H8M1-2;Q9H8M1	B8ZZX2;B8ZZV9;Q9H8M1-2;Q9H8M1	Coenzyme Q-binding protein COQ10 homolog B, mitochondrial	COQ10B
18.3134	NaN	NaN	NaN	17.5468	20.7376	NaN	17.8532	17.706	NaN	17.7964	17.5971	8	8	8	14.6	14.6	14.6	69.8	0	15.276	370400000	14	B8ZZW5;Q8NBF6;Q8NBF6-2;H7C0I1	B8ZZW5;Q8NBF6;Q8NBF6-2;H7C0I1	Late secretory pathway protein AVL9 homolog	AVL9
NaN	NaN	NaN	NaN	22.4272	NaN	NaN	NaN	NaN	NaN	NaN	NaN	1	1	1	20.5	20.5	20.5	8.0572	0.0014108	3.2748	60199000	1	B9A057;Q86WW8	B9A057;Q86WW8	Cytochrome c oxidase assembly factor 5	COA5
21.2764	20.6336	21.6294	21.2182	22.4482	21.0748	20.541	20.5992	19.845	22.3601	18.8427	21.3528	17	17	15	51.1	51.1	44.7	52.238	0	120.79	2141400000	68	J3KMX2;B9EGA3;Q92925-3;Q92925;Q92925-2;J3QWB6;J3QQL7	J3KMX2;B9EGA3;Q92925-3;Q92925;Q92925-2;J3QWB6	SWI/SNF-related matrix-associated actin-dependent regulator of chromatin subfamily D member 2	SMARCD2
NaN	NaN	NaN	NaN	NaN	NaN	NaN	NaN	NaN	NaN	NaN	NaN	1	1	1	1.9	1.9	1.9	106.33	0.0014135	3.3172	7267100	1	B9EGE7;Q8TCN5-2;Q8TCN5	B9EGE7;Q8TCN5-2;Q8TCN5	Zinc finger protein 507	ZNF507
NaN	14.5386	NaN	14.814	NaN	NaN	16.2128	15.0776	NaN	15.3309	NaN	NaN	7	7	7	3.7	3.7	3.7	258.07	0.00016909	10.882	95800000	7	C4B7M2;Q96JI7-2;Q96JI7-3;Q96JI7;H0YKY8;H0YLK0;H0YLK7	C4B7M2;Q96JI7-2;Q96JI7-3;Q96JI7	Spatacsin	SPG11
NaN	NaN	19.7661	NaN	19.8706	NaN	NaN	NaN	NaN	NaN	NaN	19.9836	3	3	3	34.5	34.5	34.5	17.976	0.00014637	6.1415	63821000	5	C9J031;C9IY57;Q9UHC7-4;Q9UHC7-3;Q9UHC7-2;Q9UHC7;C9JYX8	C9J031;C9IY57;Q9UHC7-4;Q9UHC7-3;Q9UHC7-2;Q9UHC7;C9JYX8	E3 ubiquitin-protein ligase makorin-1	MKRN1
NaN	NaN	NaN	NaN	NaN	NaN	NaN	NaN	NaN	16.6276	NaN	NaN	2	2	2	15.3	15.3	15.3	20.547	0.0083845	2.0398	26536000	2	C9IY88;P46952;P46952-2	C9IY88;P46952;P46952-2	3-hydroxyanthranilate 3,4-dioxygenase	HAAO
21.5418	21.4199	23.0929	21.3385	22.8177	22.5196	21.2719	21.5374	19.9836	22.3326	19.2899	22.0494	19	18	18	49.7	49.7	49.7	59.663	0	181.44	2861800000	84	C9IYN3;D6W592;Q8WVV9-4;Q8WVV9;B7WPG3;Q8WVV9-5;Q8WVV9-3;Q8WVV9-2;H7C464;H7BXH8;C9JJZ7	C9IYN3;D6W592;Q8WVV9-4;Q8WVV9;B7WPG3;Q8WVV9-5	Heterogeneous nuclear ribonucleoprotein L-like	HNRNPLL;HNRPLL
NaN	NaN	20.4712	NaN	NaN	17.5622	NaN	NaN	NaN	NaN	NaN	NaN	5	5	5	29.5	29.5	29.5	21.674	0	20.275	208200000	7	C9IYN7;Q0PNE2;C9JLH5;C9JA82;C9J2D6;C9J9N8;C9JEX8;Q0PNE2-2;F8WE64	C9IYN7;Q0PNE2;C9JLH5;C9JA82;C9J2D6;C9J9N8;C9JEX8;Q0PNE2-2	Elongator complex protein 6	ELP6
18.8928	20.2082	18.1348	NaN	19.3633	NaN	17.617	NaN	NaN	NaN	NaN	NaN	1	1	1	10.7	10.7	10.7	13.747	0.006693	2.2029	40263000	2	C9IZ13;Q9H0F7;Q9H0F7-2	C9IZ13;Q9H0F7;Q9H0F7-2	ADP-ribosylation factor-like protein 6	ARL6
NaN	NaN	NaN	NaN	NaN	NaN	NaN	NaN	NaN	NaN	NaN	NaN	4	4	4	15.8	15.8	15.8	34.476	0.00026947	4.172	47388000	4	C9JWL4;C9IZL5;C9JC87;O00189;C9JMG3;H7C0A0;H7BZV3;H0Y6K1;F8WCR6	C9JWL4;C9IZL5;C9JC87;O00189;C9JMG3;H7C0A0;H7BZV3	AP-4 complex subunit mu-1	AP4M1
NaN	NaN	NaN	NaN	NaN	NaN	NaN	NaN	NaN	NaN	NaN	NaN	1	1	1	12.2	12.2	12.2	17.039	0	34.864	26463000	1	C9IZP1;Q8IVB4	C9IZP1;Q8IVB4	Sodium/hydrogen exchanger 9	SLC9A9
NaN	NaN	NaN	NaN	NaN	NaN	NaN	NaN	NaN	NaN	NaN	NaN	1	1	1	16.5	16.5	16.5	11.808	0.0089391	1.9854	22510000	1	C9IZP8	C9IZP8		C1S
NaN	NaN	NaN	NaN	NaN	NaN	NaN	NaN	NaN	NaN	12.1531	NaN	6	3	3	3.9	2.1	2.1	191.24	0.0017704	3.0424	19295000	3	C9IZQ6;H7BXZ5;J3QSW6;O60229-2;O60229;O60229-3	C9IZQ6;H7BXZ5;J3QSW6;O60229-2;O60229;O60229-3	Kalirin	KALRN
NaN	NaN	NaN	NaN	NaN	NaN	NaN	NaN	NaN	NaN	NaN	NaN	1	1	1	6.7	6.7	6.7	21.097	0.0017724	3.0505	7708200	3	E7ETN9;C9J027;C9J9M7;O75841	E7ETN9;C9J027;C9J9M7;O75841	Tetraspanin;Uroplakin-1b	UPK1B
22.8336	21.8341	22.3888	15.8664	19.2458	NaN	NaN	19.4796	18.7637	17.2912	18.7283	18.9618	3	2	2	2.2	1.6	1.6	179.44	0.0033084	2.5621	7643500000	22	H0YDJ4;H9KV85;C9J066;Q8N4C6-11;Q8N4C6-4;Q8N4C6-9;Q8N4C6-2;Q8N4C6;Q8N4C6-5;Q8N4C6-10;Q8N4C6-7;E9PN67;Q8N4C6-6	H0YDJ4;H9KV85;C9J066;Q8N4C6-11;Q8N4C6-4;Q8N4C6-9;Q8N4C6-2;Q8N4C6;Q8N4C6-5;Q8N4C6-10;Q8N4C6-7;E9PN67;Q8N4C6-6	Ninein	NIN
NaN	NaN	NaN	NaN	NaN	NaN	NaN	NaN	NaN	NaN	NaN	NaN	2	1	1	17.7	11.3	11.3	12.951	0.0082693	2.0439	34271000	1	C9JTY5;C9JZY3;C9J0A4;F6TJN8;P57723-2;P57723	C9JTY5;C9JZY3;C9J0A4;F6TJN8;P57723-2;P57723	Poly(rC)-binding protein 4	PCBP4
NaN	NaN	18.6025	16.8514	16.3194	21.0061	NaN	NaN	NaN	17.8279	NaN	NaN	9	9	9	18.4	18.4	18.4	75.141	0	22.247	222380000	12	C9J0G0;Q99424;C9JY29	C9J0G0;Q99424	Acyl-coenzyme A oxidase;Peroxisomal acyl-coenzyme A oxidase 2	ACOX2
16.1085	16.1815	21.2449	NaN	22.0237	18.5809	17.0343	19.8109	17.2502	21.0972	NaN	19.1843	17	17	17	49	49	49	50.562	0	59.247	843250000	26	C9J0I9;Q86WB0;Q86WB0-2;Q86WB0-3;C9J672;F8WAU5;F8WBD7;F8WDK5;F8WF13	C9J0I9;Q86WB0;Q86WB0-2;Q86WB0-3	Nuclear-interacting partner of ALK	ZC3HC1
27.3481	23.148	24.9043	24.055	25.2281	24.9668	25.5589	25.8041	24.5279	25.6078	22.8299	24.4718	6	6	2	65.9	65.9	18.7	9.8402	0	37.011	5318900000	44	C9J0J7;G5E9Q6;P35080-2;C9JQ45;C9J2N0	C9J0J7;G5E9Q6;P35080-2;C9JQ45;C9J2N0	Profilin;Profilin-2	PFN2
27.3497	25.7403	28.036	26.8952	27.9422	27.1366	26.0355	26.0861	25.5607	27.5095	24.9673	26.8301	14	14	14	84.5	84.5	84.5	17.605	0	128.01	32479000000	207	C9J0K6;P30626-2;P30626;P30626-3;B4DHQ6;E9PG82	C9J0K6;P30626-2;P30626;P30626-3;B4DHQ6	Sorcin	SRI
18.6979	20.5312	17.9693	18.7126	NaN	21.1748	20.8579	17.1132	16.6949	21.3756	19.808	18.5365	20	20	18	10.9	10.9	10	268.04	0	32.092	3165800000	30	C9JE98;C9J0Q5;C9JFD3;Q9Y618-5;Q9Y618-4;Q9Y618-3;Q9Y618;C9J7T7;C9JQE8;C9J330;H0YGK8;H7C1Y3;Q9Y618-2;H7C184;H7C0P3;C9JNV9;H7C1J7	C9JE98;C9J0Q5;C9JFD3;Q9Y618-5;Q9Y618-4;Q9Y618-3;Q9Y618;C9J7T7;C9JQE8	Nuclear receptor corepressor 2	NCOR2
NaN	NaN	NaN	NaN	NaN	NaN	NaN	NaN	NaN	NaN	NaN	NaN	6	1	1	36.8	10.4	10.4	19.279	0.0011783	3.6437	0	1	C9J155;H7C1S1	C9J155;H7C1S1		NCF1
17.3834	NaN	16.0053	15.9841	16.8758	NaN	15.0067	NaN	NaN	NaN	NaN	15.0802	4	4	4	5.4	5.4	5.4	84.696	0.0044718	2.372	71530000	4	C9J167;P54278;P54278-2;P54278-3;P54278-4	C9J167;P54278;P54278-2;P54278-3	Mismatch repair endonuclease PMS2	PMS2
NaN	NaN	NaN	NaN	NaN	NaN	15.9981	NaN	NaN	NaN	NaN	NaN	2	2	2	3.8	3.8	3.8	108.92	0.00053483	3.9835	41018000	2	C9J185;E7ER02;Q9NZJ5	C9J185;E7ER02;Q9NZJ5	Eukaryotic translation initiation factor 2-alpha kinase 3	EIF2AK3
NaN	NaN	NaN	NaN	NaN	NaN	NaN	13.5288	NaN	NaN	18.8849	17.1184	19	3	1	41.3	8.8	3.2	51.984	0.0010496	3.6705	49605000	6	C9J2C0;Q9NY65;V9GZ17	C9J2C0;Q9NY65	Tubulin alpha-8 chain	TUBA8
21.8185	16.2052	19.2944	20.8097	16.4327	18.2291	20.7204	19.7658	24.9162	19.7592	19.0859	20.1098	18	18	18	22.1	22.1	22.1	104.54	0	36.589	4396700000	28	C9J2H1;Q86UX2;G5E9D8;Q86UX2-2;A0A096LP62;Q86UX2-3;Q86UX2-4;H7C5A6	C9J2H1;Q86UX2;G5E9D8;Q86UX2-2;A0A096LP62;Q86UX2-3	Inter-alpha-trypsin inhibitor heavy chain H5	ITIH5
21.7675	18.9774	21.0815	21.3802	22.4639	20.7797	21.0719	20.8146	20.5521	21.746	20.2436	21.2785	40	40	39	41.9	41.9	40.5	133.06	0	162.19	5068100000	139	C9J2Y9;P30876;C9J4M6;C9JMN3	C9J2Y9;P30876;C9J4M6	DNA-directed RNA polymerase;DNA-directed RNA polymerase II subunit RPB2	POLR2B
NaN	17.3881	20.7868	NaN	20.907	NaN	19.6688	NaN	17.2332	17.0795	NaN	19.7697	12	11	11	28.8	27.3	27.3	55.277	0	43.83	700080000	20	C9J381;P20839-2;P20839-4;P20839;P20839-3;P20839-7;P20839-5;P20839-6;C9K0R9;C9J029;H7C5T1;H7C511	C9J381;P20839-2;P20839-4;P20839;P20839-3;P20839-7;P20839-5;P20839-6;C9K0R9	Inosine-5-monophosphate dehydrogenase;Inosine-5-monophosphate dehydrogenase 1	IMPDH1
23.5877	22.2828	21.9986	20.6392	21.4817	21.9995	21.3308	23.7123	NaN	21.5998	17.2084	22.1706	6	6	6	26.2	26.2	26.2	26.228	0.00015387	7.6094	1145200000	14	C9J384;Q9BQ75-2;Q9BQ75;H7C515	C9J384;Q9BQ75-2;Q9BQ75	Protein CMSS1	CMSS1
NaN	NaN	NaN	NaN	NaN	17.648	NaN	NaN	NaN	NaN	NaN	NaN	3	3	3	5.1	5.1	5.1	65.883	0.00026958	4.1816	651840000	3	C9J3D7;Q9UKG9;Q9UKG9-3	C9J3D7;Q9UKG9;Q9UKG9-3	Peroxisomal carnitine O-octanoyltransferase	CROT
NaN	18.2488	18.478	15.2997	19.1822	NaN	18.1264	16.7571	NaN	18.09	NaN	NaN	8	8	8	31.1	31.1	31.1	41.98	0	20.587	272200000	11	C9J3G2;Q9BRT8-3;Q9BRT8;Q8IUF1;A0A087X140;Q9BRT8-2;F2Z2T4;A0A087WWG3;Q5RIB0;Q5RIA9-3;Q5JTY5-2;Q5RIA9;Q5JTY5;A0A087WTC0;F8WEG4;A0A087WZQ3;F8WEU0;H0Y5V3;Q4V339;Q5JTY2;Q6NVZ8;E7EUZ7;A0A087WYD2;Q4V340;Q9BRT8-4;Q5RIB5;A0A087X1C0;Q5RIB2;Q5JTY0;Q5RIB3;H0Y857;Q5RIA9-2;A6NM15;A0A087WVU7;A0A087WU66	C9J3G2;Q9BRT8-3;Q9BRT8;Q8IUF1;A0A087X140;Q9BRT8-2;F2Z2T4;A0A087WWG3;Q5RIB0;Q5RIA9-3;Q5JTY5-2;Q5RIA9;Q5JTY5;A0A087WTC0;F8WEG4;A0A087WZQ3;F8WEU0;H0Y5V3;Q4V339;Q5JTY2;Q6NVZ8;E7EUZ7;A0A087WYD2;Q4V340;Q9BRT8-4	COBW domain-containing protein 1;COBW domain-containing protein 2;COBW domain-containing protein 5;COBW domain-containing protein 3;COBW domain-containing protein 6	CBWD2;CBWD1;CBWD3;CBWD5;CBWD7;CBWD6
18.5974	22.6726	NaN	20.2328	NaN	17.7295	21.9664	18.5952	18.4313	18.22	17.0763	18.0281	5	5	5	23.2	23.2	23.2	28.54	0	11.955	318760000	7	E7ETS9;C9J3R8;O60513;C9J4S5;C9J5S0;C9JA31	E7ETS9;C9J3R8;O60513;C9J4S5;C9J5S0	Beta-1,4-galactosyltransferase 4;N-acetyllactosamine synthase;Lactotriaosylceramide beta-1,4-galactosyltransferase	B4GALT4
NaN	NaN	20.3702	19.2856	19.5744	19.3174	19.3979	NaN	17.7349	19.2757	18.284	18.5336	6	6	6	12	12	12	68.098	0	18.068	405480000	6	C9J470;E9PHA2;Q15003;C9JZP1;Q15003-2	C9J470;E9PHA2;Q15003;C9JZP1;Q15003-2	Condensin complex subunit 2	NCAPH
20.3775	19.1151	19.8588	19.9025	18.8259	17.6902	18.4649	20.1561	NaN	18.5908	18.1059	20.083	5	5	5	13	13	13	46.68	0.00014482	5.8469	287320000	7	C9J494;Q9H000-2;Q9H000	C9J494;Q9H000-2;Q9H000	Probable E3 ubiquitin-protein ligase makorin-2	MKRN2
NaN	18.9509	21.0404	20.5461	19.2491	NaN	20.5683	18.0454	18.7306	NaN	19.7113	19.896	2	2	2	11.8	11.8	11.8	18.608	0.0023629	2.7998	183610000	7	G5E9P4;C9J4B6;Q8N755-2;Q8N755;B5MC27	G5E9P4;C9J4B6;Q8N755-2;Q8N755;B5MC27	PQ-loop repeat-containing protein 3	PQLC3
22.5072	NaN	19.4465	21.1334	22.5398	20.7797	22.3364	NaN	18.5273	20.4245	NaN	18.8582	3	3	3	20	20	20	21.356	0	25.241	834350000	6	C9J4K0;Q9BVC5-2;Q9BVC5	C9J4K0;Q9BVC5-2;Q9BVC5	Ashwin	C2orf49
NaN	20.6611	NaN	22.3407	20.6793	NaN	NaN	NaN	NaN	NaN	21.3445	NaN	1	1	1	16.8	16.8	16.8	10.697	0.001178	3.6318	74183000	1	C9J4T6;P10145;P10145-2	C9J4T6;P10145;P10145-2	C-X-C motif chemokine;Interleukin-8;MDNCF-a;Interleukin-8;IL-8(5-77);IL-8(6-77);IL-8(7-77);IL-8(8-77);IL-8(9-77)	CXCL8
25.746	25.2081	27.2288	25.8007	27.5571	26.0351	25.2518	24.3268	NaN	26.3872	23.7933	26.195	4	4	4	67.6	67.6	67.6	7.624	0	87.445	6497700000	106	C9J4Z3;P61513;M0R0A1;Q6P4E4;E9PEL3;M0R2L6;G5E9R3;A6NKH3	C9J4Z3;P61513;M0R0A1;Q6P4E4;E9PEL3;M0R2L6;G5E9R3	60S ribosomal protein L37a	RPL37A
22.3678	14.3509	20.5209	NaN	NaN	21.8874	21.511	NaN	NaN	19.7157	NaN	22.501	3	3	3	9.9	9.9	9.9	47.616	0.003892	2.4732	457120000	5	C9J586;E7EU49;E9PG37;Q9NR81;Q9NR81-3;Q9NR81-2;Q9NR81-4;C9J609;C9JNF2;H7C4P0	C9J586;E7EU49;E9PG37;Q9NR81;Q9NR81-3;Q9NR81-2;Q9NR81-4	Rho guanine nucleotide exchange factor 3	ARHGEF3
NaN	NaN	NaN	NaN	NaN	NaN	NaN	NaN	NaN	NaN	NaN	NaN	1	1	1	4.5	4.5	4.5	55.933	0.00014035	5.1208	11999000	1	C9J5J4;H7C4T7;H0Y322;Q5TKA1-3;Q5TKA1;Q5TKA1-2	C9J5J4;H7C4T7;H0Y322;Q5TKA1-3;Q5TKA1;Q5TKA1-2	Protein lin-9 homolog	LIN9
19.5711	18.3408	18.274	19.4124	20.2698	NaN	NaN	13.6488	NaN	18.087	NaN	18.1579	11	11	11	37.2	37.2	37.2	55.065	0	32.233	455420000	16	C9J5N1;Q9BTE6;Q9BTE6-2;Q9BTE6-3;K7EQ85;L7N2F4;H7C054;K7N799	C9J5N1;Q9BTE6;Q9BTE6-2;Q9BTE6-3	Alanyl-tRNA editing protein Aarsd1	PTGES3L-AARSD1;AARSD1
17.2144	NaN	13.4862	NaN	NaN	18.1033	NaN	17.6321	19.1942	NaN	17.3334	17.7973	6	6	6	2.8	2.8	2.8	330.63	0.00014725	6.3274	307140000	10	C9J5N2;Q68DQ2;Q68DQ2-1;Q68DQ2-2;C9J659	C9J5N2;Q68DQ2;Q68DQ2-1	Very large A-kinase anchor protein	CRYBG3
NaN	NaN	NaN	NaN	NaN	NaN	NaN	NaN	NaN	NaN	NaN	NaN	3	1	1	30.4	12.2	12.2	12.886	0.00014652	6.1604	13192000	1	C9J5W6;Q9UI15;A0A087WWB6;H7C5N2	C9J5W6;Q9UI15;A0A087WWB6	Transgelin-3;Transgelin	TAGLN3
NaN	15.4198	NaN	21.1591	18.0737	20.2062	16.1735	13.4625	NaN	NaN	NaN	NaN	13	10	10	12.5	10.5	10.5	154.79	0	45.54	491460000	18	C9J5X1;P08069;H0YNR0;H3BSZ8;H0YMJ5	C9J5X1;P08069	Tyrosine-protein kinase receptor;Insulin-like growth factor 1 receptor;Insulin-like growth factor 1 receptor alpha chain;Insulin-like growth factor 1 receptor beta chain	IGF1R
NaN	NaN	20.467	NaN	NaN	NaN	NaN	NaN	NaN	NaN	NaN	20.7227	3	3	3	24	24	24	14.943	0	13.708	150400000	2	C9J6N5;C9JQ40;C9JW51;Q9H098;Q9H098-2;C9J3Q3;X6RET8;C9JP05	C9J6N5;C9JQ40;C9JW51;Q9H098;Q9H098-2;C9J3Q3	Protein FAM107B	FAM107B
22.4112	25.0019	21.8346	NaN	18.8352	NaN	22.5204	21.5284	21.5381	23.7546	24.9659	23.4039	5	5	5	17.4	17.4	17.4	34.217	0	17.553	2325400000	23	C9J7K9;O15162-2;O15162;C9J9P4;C9J0H3;H7C5I5;C9JE06	C9J7K9;O15162-2;O15162;C9J9P4;C9J0H3;H7C5I5;C9JE06	Phospholipid scramblase 1	PLSCR1
NaN	NaN	NaN	NaN	NaN	NaN	NaN	NaN	NaN	NaN	NaN	NaN	5	3	3	22.3	16.3	16.3	37.389	0	19.817	78555000	5	C9J8E1;Q16644;C9JPW3	C9J8E1;Q16644	MAP kinase-activated protein kinase 3	MAPKAPK3
19.9662	22.1049	NaN	21.2722	20.0591	21.2298	22.9815	22.8567	NaN	22.2509	NaN	22.6978	2	2	2	14.5	14.5	14.5	17.813	0.00015704	8.24	583240000	9	C9J8S2;Q99969	C9J8S2;Q99969	Retinoic acid receptor responder protein 2	RARRES2
NaN	NaN	NaN	21.3072	NaN	NaN	NaN	NaN	NaN	NaN	NaN	NaN	2	2	2	51	51	51	5.5183	0.0048204	2.3155	35413000	2	C9J935;Q8NE22-2;Q8NE22	C9J935;Q8NE22-2;Q8NE22	SET domain-containing protein 9	SETD9
28.9392	27.6652	28.6151	28.6762	29.1752	28.2234	28.217	28.3976	27.547	28.7592	26.4372	28.6237	15	15	15	65.5	65.5	65.5	29.505	0	323.31	93801000000	691	C9J9K3;P08865;A6NE09;C9JQR9	C9J9K3;P08865;A6NE09	40S ribosomal protein SA	RPSA;RPSAP58
NaN	NaN	18.7705	NaN	18.3218	NaN	NaN	NaN	NaN	NaN	NaN	17.6953	5	5	5	41.5	41.5	41.5	19.251	0	14.405	76310000	3	C9J9P8;Q969M7-6;Q969M7;Q969M7-2;F8WD80;C9JSK8;Q969M7-4;Q969M7-7;F8WDQ9;H3BSR4;C9JFD2;H3BUI7;F8WB39;C9JF62;C9IZ93;Q969M7-5;Q969M7-3;F8WCT3	C9J9P8;Q969M7-6;Q969M7;Q969M7-2;F8WD80;C9JSK8;Q969M7-4;Q969M7-7;F8WDQ9;H3BSR4;C9JFD2	NEDD8-conjugating enzyme UBE2F	UBE2F;UBE2F-SCLY
NaN	19.5841	18.7974	NaN	18.5995	NaN	NaN	NaN	NaN	NaN	NaN	NaN	4	4	4	30.5	30.5	30.5	16.188	0	12.041	49366000	6	C9JQB1;C9J9V6;O75414;O75414-2;C9J1J2	C9JQB1;C9J9V6;O75414;O75414-2	Nucleoside diphosphate kinase;Nucleoside diphosphate kinase 6	NME6
22.6845	20.6027	21.9234	20.7946	22.1543	20.4096	20.0621	19.7081	18.807	21.3804	20.0081	22.2026	13	13	13	30.6	30.6	30.6	60.125	0	31.149	1435800000	29	C9JA08;Q96D46;C9J0B9;C9IZW9;C9K0C2;C9IY70	C9JA08;Q96D46;C9J0B9	60S ribosomal export protein NMD3	NMD3
24.6372	23.4373	24.1661	24.7448	24.6372	24.6251	24.8542	22.8207	22.7051	24.1359	23.0958	23.2337	1	1	1	8	8	8	20.161	0	78.481	2148600000	130	C9JA28;Q9UNL2;Q9UNL2-2	C9JA28;Q9UNL2;Q9UNL2-2	Translocon-associated protein subunit gamma	SSR3
NaN	NaN	NaN	NaN	NaN	NaN	NaN	NaN	NaN	NaN	NaN	NaN	2	2	2	2.8	2.8	2.8	99.328	0.0011782	3.6382	26910000	2	C9JA69;Q8WY36-2;Q8WY36;C9J8D0	C9JA69;Q8WY36-2;Q8WY36;C9J8D0	HMG box transcription factor BBX	BBX
27.1808	25.3208	27.1471	27.0905	27.3267	27.3163	26.6554	26.0628	24.6544	27.5691	25.7103	26.5946	8	8	7	28.1	28.1	28.1	26.928	0	100.34	20697000000	150	C9JAB2;Q16629-3;Q16629-2;Q16629-4;Q16629;F8WEA1	C9JAB2;Q16629-3;Q16629-2;Q16629-4;Q16629	Serine/arginine-rich splicing factor 7	SRSF7
22.4938	22.8268	23.0157	23.8369	23.6213	23.0027	23.862	23.0554	22.2904	23.3119	22.8433	22.3011	1	1	1	21.7	21.7	21.7	8.8131	0	39.321	754500000	29	C9JAW5;C9JNU6;Q9Y241	C9JAW5;C9JNU6;Q9Y241	HIG1 domain family member 1A, mitochondrial	HIGD1A
22.7348	19.9701	22.0762	23.1328	22.8659	21.3666	24.6839	19.4365	19.9615	22.435	19.6714	22.786	7	7	7	60.7	60.7	60.7	14.91	0	55.831	1657100000	24	C9JAX1;Q16595;H7C585;Q16595-2;Q16595-3	C9JAX1;Q16595;H7C585	Frataxin, mitochondrial;Frataxin intermediate form;Frataxin(56-210);Frataxin(78-210);Frataxin mature form	FXN
18.7708	20.3456	18.356	19.2257	19.7353	20.1246	19.405	17.542	19.1379	18.826	19.5442	18.4827	6	6	6	6.6	6.6	6.6	94.065	0.00014345	5.6374	653300000	9	F5H8L4;C9JBG5;Q8NBJ9;Q8NBJ9-2;E9PME7;E9PMC3;E9PPN9	F5H8L4;C9JBG5;Q8NBJ9;Q8NBJ9-2	SID1 transmembrane family member 2	SIDT2
22.1617	18.4077	22.6001	21.9873	23.9216	20.8198	19.2263	21.146	19.2091	20.9197	17.9578	22.8605	7	7	7	38.5	38.5	38.5	20.745	0	13.735	1299000000	13	C9JBI3;P78330;C9JEJ7;F8WD74	C9JBI3;P78330	Phosphoserine phosphatase	PSPH
23.0141	21.1572	22.8935	23.9671	24.3568	23.563	24.4909	22.2017	20.4008	23.8234	23.0777	22.8904	5	5	5	25	25	25	23.205	0.00016863	10.788	1920300000	37	C9JCC6;Q14919;Q14919-2;E9PQX9;E9PNC7;E9PMW2	C9JCC6;Q14919;Q14919-2;E9PQX9;E9PNC7	Dr1-associated corepressor	DRAP1
NaN	NaN	21.1865	NaN	20.1865	20.866	NaN	NaN	21.4925	NaN	NaN	21.3497	3	3	3	18.3	18.3	18.3	22.254	0	21.771	246410000	5	C9JCN8;P15408-3;P15408;P15408-2	C9JCN8;P15408-3;P15408;P15408-2	Fos-related antigen 2	FOSL2
23.2311	21.2703	23.2694	NaN	24.2119	23.8198	25.0091	22.4223	20.4107	23.939	22.2473	22.9754	6	6	6	55	55	55	18.171	0	17.534	1712400000	23	C9JCW7;C9JE12;Q9BVT8	C9JCW7;C9JE12;Q9BVT8	Transmembrane and ubiquitin-like domain-containing protein 1	TMUB1
NaN	NaN	NaN	NaN	NaN	NaN	NaN	NaN	NaN	NaN	NaN	NaN	5	3	3	5.9	4.2	4.2	129.21	0.00015795	8.4547	5057400	3	C9JE82;C9JVC9;Q9NY47-4;Q9NY47-2;Q9NY47-3;Q9NY47;Q9NY47-5	C9JE82;C9JVC9;Q9NY47-4;Q9NY47-2;Q9NY47-3;Q9NY47;Q9NY47-5	Voltage-dependent calcium channel subunit alpha-2/delta-2;Voltage-dependent calcium channel subunit alpha-2-2;Voltage-dependent calcium channel subunit delta-2	CACNA2D2
NaN	NaN	NaN	NaN	NaN	18.6701	NaN	16.0885	18.4664	18.2493	NaN	17.5875	2	2	2	12.6	12.6	12.6	20.674	0.0014074	3.2306	33560000	4	C9JPM9;C9JEE2;Q86UE6	C9JPM9;C9JEE2;Q86UE6	Leucine-rich repeat transmembrane neuronal protein 1	LRRTM1
20.6354	19.6422	21.3247	21.0289	22.0785	20.4709	19.9716	19.8026	18.0451	18.4057	NaN	19.2091	8	8	8	22.9	22.9	22.9	44.693	0	28.716	590700000	22	C9JG97;C9JEH3;Q13685;C9JTS3;H7C0R2	C9JG97;C9JEH3;Q13685;C9JTS3	Angio-associated migratory cell protein	AAMP
22.8718	21.2261	23.247	21.31	23.0746	23.4447	24.0457	22.5394	20.0601	24.1333	20.4969	21.0299	12	12	7	37.1	37.1	19.7	43.263	0	45.766	4957400000	81	C9JEJ2;P49585;C9J050;H7C1T3;H7BZN1;C9J2E1;C9JPY0;C9JVS0;F8WAZ5;F2Z2B1	C9JEJ2;P49585;C9J050;H7C1T3;H7BZN1	Choline-phosphate cytidylyltransferase A	PCYT1A
NaN	NaN	NaN	NaN	NaN	NaN	NaN	NaN	NaN	NaN	NaN	NaN	1	1	1	28.8	28.8	28.8	6.0149	0.0048158	2.307	8051600	1	C9JSX1;C9JES0;H7BXH9;Q8WXB1-2;Q8WXB1	C9JSX1;C9JES0;H7BXH9;Q8WXB1-2;Q8WXB1	Protein N-lysine methyltransferase METTL21A	METTL21A
18.6899	17.7714	19.8132	17.4109	17.0488	18.4487	18.3088	16.8677	NaN	17.5968	18.1003	NaN	10	10	9	22.3	22.3	19.9	64.561	0	16.909	260160000	13	C9JEX3;Q13614-2;Q13614	C9JEX3;Q13614-2;Q13614	Myotubularin-related protein 2	MTMR2
25.9462	25.8214	26.723	26.2912	25.2463	26.943	25.7835	23.6626	25.1616	25.7302	23.4894	25.5578	6	6	6	30.2	30.2	30.2	24.158	0	97.013	11881000000	129	C9JF17;P05090;C9JX71;F8WBT9	C9JF17;P05090;C9JX71	Apolipoprotein D	APOD
NaN	NaN	NaN	NaN	NaN	NaN	NaN	NaN	NaN	NaN	17.9304	NaN	3	3	3	12.9	12.9	12.9	38.19	0.0002698	4.2009	52321000	5	C9JF58;Q8WVF1-3;Q8WVF1;H0YAG0;Q8WVF1-2	C9JF58;Q8WVF1-3;Q8WVF1;H0YAG0;Q8WVF1-2	Protein OSCP1	OSCP1
NaN	21.5137	20.0475	NaN	NaN	23.2568	22.7649	NaN	NaN	NaN	19.6742	19.4779	2	2	2	15.8	15.8	15.8	17.386	0.00013727	4.5725	374440000	2	C9JF68;O43508-2;O75888-5;O75888-4;O75888-3;O75888;K7EJ28;C9JFN2;O75888-2	C9JF68;O43508-2;O75888-5;O75888-4;O75888-3;O75888;K7EJ28;C9JFN2;O75888-2	Tumor necrosis factor ligand superfamily member 13	TNFSF13
NaN	17.4774	NaN	NaN	18.8865	NaN	NaN	NaN	NaN	NaN	NaN	NaN	2	2	2	22.7	22.7	22.7	14.78	0.000269	4.1114	41207000	2	C9JF71;C9JFU3;C9JLT7;H0Y2P9;Q8TBF5;Q8TBF5-2;F8WEJ3;H7C0F2	C9JF71;C9JFU3;C9JLT7;H0Y2P9;Q8TBF5;Q8TBF5-2;F8WEJ3;H7C0F2	Phosphatidylinositol-glycan biosynthesis class X protein	PIGX
22.0931	20.5703	22.6543	22.8586	23.3465	22.0341	20.2801	22.9129	22.236	21.7484	21.4331	22.66	12	12	12	29.9	29.9	29.9	53.371	0	135.51	3022200000	51	C9JFE4;Q13098-5;Q13098;Q13098-7;A0A096LP07;A0A096LPJ3;A8K070;Q13098-6;J3QS88;J3KTB0;J3QLT0;J3KSA5;J3KRJ4;J3QS84;J3QLE8;J3QL53;J3KRE8;J3QQX0	C9JFE4;Q13098-5;Q13098;Q13098-7;A0A096LP07;A0A096LPJ3;A8K070;Q13098-6	COP9 signalosome complex subunit 1	GPS1
28.1828	24.9595	28.8224	27.3264	29.3363	28.0409	27.3898	27.2919	25.7164	28.5915	26.5022	27.0606	6	6	5	57.4	57.4	46.5	11.333	0	103.89	35724000000	275	C9JFR7;P99999	C9JFR7;P99999	Cytochrome c	CYCS
NaN	NaN	NaN	NaN	NaN	14.7239	NaN	14.7613	NaN	NaN	NaN	NaN	6	6	6	5	5	5	139.91	0.0001447	5.8266	78622000	7	J3KPK1;C9JFZ1;J3KQV8;O43426-4;O43426-2;O43426;C9JW66;O43426-5;C9J1Z6	J3KPK1;C9JFZ1;J3KQV8;O43426-4;O43426-2;O43426;C9JW66;O43426-5	Synaptojanin-1	SYNJ1
NaN	NaN	NaN	20.5924	20.0706	21.1932	20.6467	NaN	NaN	NaN	NaN	NaN	3	3	3	28.3	28.3	28.3	20.056	0	17.562	215910000	11	C9JG41;Q9NQX7-2;Q9NQX7-3;Q9NQX7;F5H4I5;E7EUS6;B8ZZM6	C9JG41;Q9NQX7-2;Q9NQX7-3;Q9NQX7;F5H4I5;E7EUS6;B8ZZM6	Integral membrane protein 2C;CT-BRI3	ITM2C
NaN	NaN	NaN	NaN	NaN	NaN	NaN	NaN	NaN	NaN	NaN	NaN	1	1	1	31.1	31.1	31.1	5.0419	0.0028515	2.7462	3725400	1	C9JGS4;O75140-2;O75140-6;O75140-8;O75140-3;O75140-5;O75140-1;O75140-4;O75140-9;O75140	C9JGS4;O75140-2;O75140-6;O75140-8;O75140-3;O75140-5;O75140-1;O75140-4;O75140-9;O75140	DEP domain-containing protein 5	DEPDC5
NaN	NaN	NaN	21.6559	21.7617	NaN	NaN	NaN	NaN	18.7735	22.6907	NaN	14	1	1	84.2	5.4	5.4	20.374	0.0014117	3.2847	237060000	5	C9JI87	C9JI87		VDAC1
NaN	NaN	22.1969	NaN	NaN	NaN	NaN	NaN	NaN	NaN	NaN	NaN	2	2	2	11.9	11.9	11.9	18.04	0.001049	3.6641	270580000	3	C9JI98	C9JI98	Transmembrane protein 238	TMEM238
23.7962	22.4627	25.3835	24.2944	24.6247	23.6573	22.7306	23.4764	21.7779	23.667	21.1125	22.1914	19	19	19	34.1	34.1	34.1	81.673	0	176.57	9308600000	173	C9JIF9;P13798;H7C393;H7C1U0;C9JLK2;F8WEH5;H0YFE5	C9JIF9;P13798;H7C393;H7C1U0	Acylamino-acid-releasing enzyme	APEH
NaN	NaN	21.5726	NaN	21.8618	NaN	NaN	21.9501	NaN	21.2581	NaN	20.757	16	1	1	76.8	7.6	7.6	24.708	0	31.394	466190000	8	C9JIZ1;C9J5E5;C9JZI8;C9JHZ8;C9JES8;C9JHS7;C9JT62;C9JK79;C9JBS3;C9JEJ8;A0A088AWM1;C9JHN6;C9JQ82;C9JMQ6;C9JHS9;C9J739	C9JIZ1;C9J5E5;C9JZI8;C9JHZ8;C9JES8;C9JHS7		HDLBP
22.2887	21.8516	22.9792	22.9793	23.7217	23.1552	23.3314	22.3226	20.6756	23.8552	21.0356	22.1094	9	9	9	54.2	54.2	54.2	26.332	0	46.812	2222800000	84	C9JJ19;P82930;A0A087WUZ8	C9JJ19;P82930;A0A087WUZ8	28S ribosomal protein S34, mitochondrial	MRPS34
19.5397	16.2912	18.8522	18.2995	19.6737	17.1005	17.8172	18.3069	15.991	19.1415	18.9983	18.9685	18	18	18	15.1	15.1	15.1	161.8	0	27.151	770870000	24	C9JJN9;Q8N3P4-3;Q8N3P4;Q8N3P4-2;H7C058;H7C322	C9JJN9;Q8N3P4-3;Q8N3P4;Q8N3P4-2	Vacuolar protein sorting-associated protein 8 homolog	VPS8
20.395	19.0603	NaN	20.4008	20.3822	21.5248	20.5325	18.3787	NaN	19.9015	18.718	19.0853	10	1	1	44.9	4.5	4.5	21.677	0.0084976	2.0309	357250000	9	C9JJQ8	C9JJQ8		TUBA4A
15.615	17.7656	19.0209	20.5044	18.5363	20.1761	18.1851	NaN	18.9085	18.6331	15.5865	17.6843	16	16	16	24.9	24.9	24.9	96.827	0	54.34	725660000	34	C9JJX6;E9PDC3;O00192-2;O00192	C9JJX6;E9PDC3;O00192-2;O00192	Armadillo repeat protein deleted in velo-cardio-facial syndrome	ARVCF
21.4306	19.7897	21.4262	21.6689	22.117	22.5669	NaN	NaN	17.7509	18.974	NaN	17.8875	3	3	3	16.5	16.5	16.5	23.505	0.00014083	5.198	358290000	3	C9JPX5;C9JKL2;O95772-2;O95772;C9JJ39;C9J3F5	C9JPX5;C9JKL2;O95772-2;O95772	MLN64 N-terminal domain homolog	STARD3NL
17.1124	20.6062	22.6199	20.0307	20.0136	20.1088	20.1747	19.3331	17.1339	21.7766	17.7619	18.6681	19	12	12	48.4	28	28	55.08	0	45.078	1258600000	42	C9JL73;P15313;C9J5E3;C9JZ02;C9JNS9	C9JL73;P15313	V-type proton ATPase subunit B, kidney isoform	ATP6V1B1
NaN	19.3753	NaN	NaN	NaN	NaN	18.0732	NaN	NaN	18.2602	NaN	NaN	5	5	5	19.1	19.1	19.1	36.835	0.00016989	11.054	147500000	6	C9JLB7;Q96HP4;U3KQU8	C9JLB7;Q96HP4;U3KQU8	Oxidoreductase NAD-binding domain-containing protein 1	OXNAD1
25.1248	22.5894	23.9258	22.342	22.6618	22.4443	22.8671	21.5823	21.4824	23.4362	20.8611	23.1909	5	5	5	55	55	55	16.996	0	37.328	2429800000	35	C9JLU1;P52434;P52434-3;P52434-4;P52434-2;P52434-5	C9JLU1;P52434;P52434-3;P52434-4	DNA-directed RNA polymerases I, II, and III subunit RPABC3	POLR2H
NaN	17.6248	17.5417	NaN	NaN	NaN	17.5437	NaN	NaN	18.8271	17.7328	NaN	10	10	10	9.6	9.6	9.6	132.46	0	14.487	347310000	13	C9JLV4;O14727-5;O14727-3;O14727-4;O14727-2;O14727;O14727-6	C9JLV4;O14727-5;O14727-3;O14727-4;O14727-2;O14727;O14727-6	Apoptotic protease-activating factor 1	APAF1
22.1339	17.7529	NaN	NaN	20.9666	NaN	19.3094	20.6021	NaN	NaN	NaN	18.895	4	4	4	53.3	53.3	53.3	10.463	0	24.096	182690000	8	I3L2L5;I3L4Q0;C9JLW8;I3L317;I3L3A7	I3L2L5;I3L4Q0;C9JLW8;I3L317	Protein FAM195B	FAM195B
21.4967	18.8042	21.9079	20.7482	21.6866	21.7894	19.1174	21.2512	18.4093	21.7234	18.7646	20.8688	24	24	23	26.6	26.6	25.9	122.09	0	91.892	3284400000	81	C9JME2;Q9Y4F1;Q9Y4F1-2;M0QXT1;M0QYB0;M0R262;H0Y783;Q9Y4F1-3	C9JME2;Q9Y4F1;Q9Y4F1-2	FERM, RhoGEF and pleckstrin domain-containing protein 1	FARP1
20.2575	21.9547	22.9041	22.652	23.0622	21.0515	NaN	17.9592	NaN	19.8799	17.8558	19.7125	6	6	3	45	45	21.4	14.67	0	22.329	833320000	21	C9JNE2;Q9Y530;C9J5P1;C9JXC3;H7C5Q1	C9JNE2;Q9Y530;C9J5P1;C9JXC3;H7C5Q1	O-acetyl-ADP-ribose deacetylase 1	OARD1
NaN	NaN	NaN	NaN	NaN	NaN	NaN	NaN	NaN	NaN	17.9602	NaN	3	3	3	52.9	52.9	52.9	10.305	0.00015686	8.1951	20657000	4	C9JNS4;C9JTA1;Q8IXS8;C9J115;F8W7X4	C9JNS4;C9JTA1;Q8IXS8;C9J115;F8W7X4	Protein FAM126B	FAM126B
27.6022	26.2953	28.1982	27.4887	28.9493	27.1956	27.2491	26.636	25.3264	27.8036	25.8691	27.6569	7	7	7	52.9	52.9	52.9	14.369	0	28.827	26678000000	224	C9JXB8;C9JNW5;P83731	C9JXB8;C9JNW5;P83731	60S ribosomal protein L24	RPL24
21.266	NaN	NaN	18.314	18.825	19.4491	NaN	17.2132	19.0527	21.146	16.7366	19.5456	4	4	4	21.6	21.6	21.6	24.506	0	16.408	235620000	6	C9JRY4;C9JNZ0;Q96IW7;C9JDJ8;F8WAU7;C9JR77;C9J463;C9JZ27	C9JRY4;C9JNZ0;Q96IW7;C9JDJ8;F8WAU7;C9JR77;C9J463;C9JZ27	Vesicle-trafficking protein SEC22a	SEC22A
23.743	22.0491	24.7859	23.562	24.4553	22.39	22.7863	23.8685	22.8581	24.4085	23.1502	24.0297	9	9	3	25.9	25.9	10.9	37.898	0	31.298	3696900000	60	C9JP00;Q9NR56;Q9NR56-3;Q9NR56-4;Q9NR56-7;Q9NR56-6;Q9NR56-2;Q9NR56-5;H7C4T5;Q86VM6;C9J4T8;Q9NUK0-4;Q9NUK0-3;C9JCX1;H7C4Y1	C9JP00;Q9NR56;Q9NR56-3;Q9NR56-4;Q9NR56-7;Q9NR56-6;Q9NR56-2;Q9NR56-5;H7C4T5;Q86VM6	Muscleblind-like protein 1	MBNL1
NaN	17.6364	NaN	21.7985	21.1839	NaN	NaN	NaN	NaN	18.2648	NaN	NaN	5	5	5	12.4	12.4	12.4	47.788	0.00015911	8.6993	320830000	6	C9JPL0;Q9UK58;Q9UK58-4;Q9UK58-5;H7C4G1	C9JPL0;Q9UK58;Q9UK58-4	Cyclin-L1	CCNL1
NaN	NaN	NaN	19.8807	NaN	NaN	NaN	NaN	NaN	NaN	21.8707	NaN	1	1	1	7.7	7.7	7.7	18.031	0.0011748	3.5773	57603000	1	C9JPR7;Q14DL9;Q9NY25-2;Q9NY25	C9JPR7;Q14DL9;Q9NY25-2;Q9NY25	C-type lectin domain family 5 member A	CLEC5A
24.7335	25.335	25.051	24.3735	25.4775	25.15	26.8269	24.8634	22.9337	24.4227	21.946	24.4339	6	6	6	51.5	51.5	51.5	15.296	0	41.452	4893600000	55	C9JQ41;H7C525;Q4VC31;C9JBU9	C9JQ41;H7C525;Q4VC31	Coiled-coil domain-containing protein 58	CCDC58
NaN	NaN	17.7283	17.9844	18.4243	18.7729	17.4807	NaN	16.9402	18.5337	18.1738	17.6704	9	9	9	8.9	8.9	8.9	120.26	0	19.185	275370000	11	C9JQV3;Q8N1F8;Q8N1F8-2;H7C236	C9JQV3;Q8N1F8;Q8N1F8-2	Serine/threonine-protein kinase 11-interacting protein	STK11IP
20.1076	19.2342	22.8157	NaN	NaN	18.1793	NaN	NaN	NaN	22.435	NaN	23.855	3	3	3	25.3	25.3	25.3	18.877	0.00014081	5.1968	282780000	10	C9JR52;P21246	C9JR52;P21246	Pleiotrophin	PTN
NaN	16.9686	NaN	NaN	19.3143	NaN	17.7327	17.6422	NaN	16.6782	16.9824	16.9878	3	3	3	16.7	16.7	16.7	25.411	0.00016753	10.479	127990000	9	C9JRD2;C9JXB9;P25686-2;P25686;C9J1G2;E7ETU0;C9JX00	C9JRD2;C9JXB9;P25686-2;P25686;C9J1G2;E7ETU0;C9JX00	DnaJ homolog subfamily B member 2	DNAJB2
NaN	NaN	NaN	NaN	NaN	NaN	NaN	NaN	NaN	NaN	NaN	NaN	4	4	4	11.9	11.9	11.9	65.534	0	25.707	54281000	8	C9JRJ5;Q9UGP4	C9JRJ5;Q9UGP4	LIM domain-containing protein 1	LIMD1
NaN	NaN	14.9697	NaN	NaN	NaN	15.8842	16.5019	NaN	16.0236	NaN	NaN	4	4	4	4.9	4.9	4.9	118.46	0	18.514	101990000	8	C9JRP1;E9PFN4;Q9Y6M7-4;Q9Y6M7-3;Q9Y6M7-2;Q9Y6M7-9;Q9Y6M7-6;Q9Y6M7-13;Q9Y6M7-12;Q9Y6M7;Q9Y6M7-8;Q9Y6M7-7;H7C3C4;Q9Y6M7-5;Q9Y6M7-11;Q9Y6M7-14;Q9Y6M7-10;Q2Y0W8-4;Q2Y0W8-5;Q2Y0W8-3;Q2Y0W8-2;Q2Y0W8	C9JRP1;E9PFN4;Q9Y6M7-4;Q9Y6M7-3;Q9Y6M7-2;Q9Y6M7-9;Q9Y6M7-6;Q9Y6M7-13;Q9Y6M7-12;Q9Y6M7;Q9Y6M7-8;Q9Y6M7-7;H7C3C4;Q9Y6M7-5;Q9Y6M7-11;Q9Y6M7-14;Q9Y6M7-10	Anion exchange protein;Sodium bicarbonate cotransporter 3	SLC4A7
25.4093	24.864	26.0214	25.5185	26.4521	26.2936	26.5304	25.2012	25.339	25.9766	24.7766	24.9286	11	11	11	42.7	42.7	42.7	26.694	0	72.111	15270000000	87	C9JRZ6;Q9NX63;F8WAR4;F8WD73	C9JRZ6;Q9NX63;F8WAR4	MICOS complex subunit MIC19	CHCHD3
NaN	18.8173	NaN	19.6161	20.2677	20.7096	21.2141	NaN	18.6176	NaN	NaN	16.5325	2	2	2	14.1	14.1	14.1	24.362	0	38.016	468860000	8	C9JWU9;C9JSW2;C9JW74;Q5EB52-3;Q5EB52-2;Q5EB52;C9JRA9;C9JCM6;R4GN52	C9JWU9;C9JSW2;C9JW74;Q5EB52-3;Q5EB52-2;Q5EB52;C9JRA9;C9JCM6;R4GN52	Mesoderm-specific transcript homolog protein	MEST
NaN	NaN	NaN	NaN	18.5611	18.6058	NaN	NaN	17.6223	NaN	NaN	18.4661	4	4	4	18.8	18.8	18.8	29.794	0.00016103	9.144	143500000	6	E9PEC4;C9JUH3;Q9BSQ5-3;Q9BSQ5-4;Q9BSQ5;Q9BSQ5-2	E9PEC4;C9JUH3;Q9BSQ5-3;Q9BSQ5-4;Q9BSQ5;Q9BSQ5-2	Cerebral cavernous malformations 2 protein	CCM2
27.5386	24.8714	27.4012	27.2256	26.3659	27.6972	24.5527	24.9506	24.5163	26.3041	22.7944	25.4083	9	9	9	44.6	44.6	44.6	39.411	0	323.31	24203000000	194	C9JV77;P02765;CON__P12763	C9JV77;P02765	Alpha-2-HS-glycoprotein;Alpha-2-HS-glycoprotein chain A;Alpha-2-HS-glycoprotein chain B	AHSG
NaN	NaN	NaN	NaN	NaN	NaN	NaN	NaN	NaN	NaN	NaN	NaN	1	1	1	15.2	15.2	15.2	14.077	0.00013908	4.8935	24337000	1	H7C1Y6;C9JVP0;Q9UPW0-2;Q9UPW0	H7C1Y6;C9JVP0;Q9UPW0-2;Q9UPW0	Forkhead box protein J3	FOXJ3
26.3665	21.2838	24.3072	24.3899	21.1627	25.1529	19.17	25.0628	24.4787	24.5231	23.4948	25.7534	1	1	1	4	4	4	24.329	0.004474	2.3848	3400300000	28	C9JXI5;Q66K66	C9JXI5;Q66K66	Transmembrane protein 198	TMEM198
NaN	NaN	NaN	NaN	NaN	NaN	NaN	NaN	NaN	NaN	NaN	NaN	1	1	1	16	16	16	12.918	0.00013633	4.4252	15946000	1	C9JY04;Q9BU79	C9JY04;Q9BU79	Transmembrane protein 243	TMEM243
17.2693	22.6622	NaN	NaN	NaN	17.1635	19.8778	NaN	NaN	NaN	NaN	16.527	5	2	2	2.3	0.8	0.8	225.49	0.0071386	2.1384	1188400000	8	M0QZQ3;C9JY79;Q9H254-4;Q9H254;Q9H254-2;M0R1V6;Q9H254-5;Q9H254-3	M0QZQ3;C9JY79;Q9H254-4;Q9H254;Q9H254-2	Spectrin beta chain, non-erythrocytic 4	SPTBN4
NaN	NaN	19.1477	17.4102	20.4109	NaN	NaN	NaN	NaN	19.8816	NaN	16.1437	3	3	3	10.9	10.9	10.9	41.364	0.0001583	8.5248	176610000	4	C9JZE3;C9JYJ8;Q9BWE0;Q9BWE0-4;E7EVL6	C9JZE3;C9JYJ8;Q9BWE0;Q9BWE0-4	Replication initiator 1	REPIN1
18.9225	NaN	NaN	NaN	NaN	NaN	NaN	NaN	NaN	NaN	NaN	NaN	3	3	3	30.7	30.7	30.7	15.324	0.0001555	7.9128	63448000	3	C9JYM0;O75817	C9JYM0;O75817	Ribonuclease P protein subunit p20	POP7
NaN	NaN	23.7891	21.0821	26.9929	22.2042	25.8862	20.6746	21.1339	NaN	NaN	18.3536	3	3	3	25.6	25.6	25.6	14.478	0.00015267	7.3997	1198700000	18	C9JYQ9;H0Y8C2;Q6P5R6	C9JYQ9;H0Y8C2;Q6P5R6	60S ribosomal protein L22-like 1	RPL22L1
NaN	21.9882	21.2029	21.8401	NaN	NaN	19.2026	17.4535	NaN	NaN	NaN	NaN	2	2	2	15.2	15.2	15.2	15.323	0.0092603	1.9533	115140000	1	K7ENL4;J3QL63;J3QL47;J3KS67;C9JYS5;Q96ET8-3;Q9NYZ1;C9JPH1;Q96ET8-2;Q96ET8	K7ENL4;J3QL63;J3QL47;J3KS67;C9JYS5;Q96ET8-3;Q9NYZ1;C9JPH1;Q96ET8-2;Q96ET8	Golgi apparatus membrane protein TVP23 homolog;Golgi apparatus membrane protein TVP23 homolog C;Golgi apparatus membrane protein TVP23 homolog B	TVP23B;TVP23C
18.1105	17.1771	NaN	18.1658	20.713	19.4884	NaN	NaN	NaN	NaN	NaN	NaN	8	8	8	9.9	9.9	9.9	133.81	0	14.486	297480000	17	C9JYY6;Q92823-3;Q92823-4;Q92823-6;Q92823-2;Q92823;Q92823-5;F8W775;A0A087X2B3;C9JH43;C9J8B6;C9JF43	C9JYY6;Q92823-3;Q92823-4;Q92823-6;Q92823-2;Q92823;Q92823-5;F8W775;A0A087X2B3;C9JH43	Neuronal cell adhesion molecule	NRCAM
25.1258	23.7096	25.7801	26.0375	25.8014	26.5899	24.4549	24.077	23.1196	24.9447	23.8843	25.0941	37	37	37	50.7	50.7	50.7	104.85	0	323.31	43599000000	556	C9JZR2;O60716-21;O60716-19;O60716-18;O60716-17;O60716-13;O60716-11;O60716-10;O60716-9;O60716-5;O60716-3;O60716-2;O60716;O60716-24;O60716-23;O60716-22;O60716-20;O60716-16;O60716-15;O60716-14;O60716-12;O60716-8;O60716-7;O60716-6;O60716-4;O60716-29;O60716-27;O60716-26;O60716-25;O60716-32;O60716-31;O60716-30;O60716-28;E9PRE2;E9PKY0;H0YC95;E9PKL1	C9JZR2;O60716-21;O60716-19;O60716-18;O60716-17;O60716-13;O60716-11;O60716-10;O60716-9;O60716-5;O60716-3;O60716-2;O60716;O60716-24;O60716-23;O60716-22;O60716-20;O60716-16;O60716-15;O60716-14;O60716-12;O60716-8;O60716-7;O60716-6;O60716-4;O60716-29;O60716-27;O60716-26;O60716-25;O60716-32;O60716-31;O60716-30;O60716-28	Catenin delta-1	CTNND1
23.9813	23.8598	24.9641	24.3485	25.8047	25.5238	24.3452	24.2502	24.0291	25.4642	NaN	24.0919	4	3	3	2.7	2	2	141.18	0.00079135	3.7481	19050000000	2	C9K0J5;Q70E73-8;Q70E73-4;Q70E73-9;Q70E73-6;Q70E73;C9J164;Q70E73-5;Q70E73-2;Q70E73-7;Q70E73-3	C9K0J5;Q70E73-8;Q70E73-4;Q70E73-9;Q70E73-6;Q70E73;C9J164;Q70E73-5;Q70E73-2;Q70E73-7;Q70E73-3	Ras-associated and pleckstrin homology domains-containing protein 1	RAPH1
NaN	23.083	22.3754	26.0022	20.9868	NaN	NaN	NaN	16.9477	21.4123	24.0039	16.3965	5	5	3	7.3	7.3	4.6	75.242	0.00027207	4.3763	4751700000	5	H7BXU9;D2CGD1;P21802-22;P21802-4;P21802-15;P21802-21;P21802-8;P21802-2;P21802-13;P21802-17;P21802-12;P21802-6;P21802-7;P21802-9;P21802-5;P21802-10;P21802-18;P21802;P21802-3;P21802-16;P21802-11;S4R381;E7EVR7;P21802-20;P21802-23;H7C265;P21802-19;H0YE20;S4R3B2;P21802-14	H7BXU9;D2CGD1;P21802-22;P21802-4;P21802-15;P21802-21;P21802-8;P21802-2;P21802-13;P21802-17;P21802-12;P21802-6;P21802-7;P21802-9;P21802-5;P21802-10;P21802-18;P21802;P21802-3;P21802-16;P21802-11;S4R381;E7EVR7;P21802-20;P21802-23	Receptor protein-tyrosine kinase;Fibroblast growth factor receptor;Fibroblast growth factor receptor 2	FGFR2
17.4238	19.1426	19.1754	NaN	19.0444	16.4854	18.7482	18.9922	15.6005	17.5558	15.6011	17.8025	9	9	9	12.5	12.5	12.5	94.762	0	18.716	396140000	15	D3DPC4;Q53R41;Q53R41-2;C9JMM4;E7EW60;C9JTP4	D3DPC4;Q53R41;Q53R41-2	FAST kinase domain-containing protein 1	FLJ21901;FASTKD1
NaN	NaN	NaN	NaN	NaN	NaN	NaN	NaN	NaN	NaN	NaN	NaN	1	1	1	3.1	3.1	3.1	39.635	0.00027115	4.2912	0	1	D3DPN2;O75056	D3DPN2;O75056	Syndecan;Syndecan-3	SDC3
21.5194	20.2288	21.3622	22.3667	21.9778	22.7513	20.0091	23.8507	23.1306	23.2703	22.5976	23.4288	11	11	11	43.5	43.5	43.5	36.051	0	82.923	3643100000	131	D3DQH8;P09486;F5GY03;E5RK62;F5H4E2	D3DQH8;P09486;F5GY03	SPARC	SPARC
16.2102	21.0276	21.1992	21.0817	21.0124	20.7282	23.2249	18.6771	21.3661	18.3801	21.7519	21.2471	32	1	1	54.4	2.5	2.5	78.354	0	113.06	2349300000	38	D3DSM0;A0A087WX36;E5RIG7;E5RHE6;E5RK54;E5RHT0;E5RFI0;E5RIE4;A8MVG7	D3DSM0;A0A087WX36	Integrin beta	ITGB2
17.1631	17.1347	20.8458	21.5719	22.1062	17.2599	19.9555	19.2845	20.1531	20.6116	17.2814	20.7779	16	16	15	24.1	24.1	22.9	89.333	0	93.516	1423400000	27	D3DTX6;Q96SB3	D3DTX6;Q96SB3	Neurabin-2	PPP1R9B
NaN	18.9895	NaN	20.4211	19.2199	18.1974	22.7349	NaN	NaN	19.5353	NaN	18.2611	2	2	2	8.8	8.8	8.8	47.554	0	76.728	171070000	6	D3DU01;Q96GC9;K7EL46;K7EL93;K7EL74;K7ENU2;K7EK01;K7EMI0;K7ELS2;K7EPE7;Q96GC9-2	D3DU01;Q96GC9;K7EL46;K7EL93;K7EL74;K7ENU2;K7EK01;K7EMI0;K7ELS2;K7EPE7;Q96GC9-2	Vacuole membrane protein 1	TMEM49;VMP1
NaN	NaN	NaN	20.2974	21.7538	21.9986	22.1504	NaN	NaN	NaN	NaN	NaN	3	3	3	16.4	16.4	16.4	18.822	0	12.402	87058000	3	D3DVS1;Q5BJH2	D3DVS1		TMEM128
NaN	19.0597	19.9452	19.8268	20.1126	20.2667	20.1433	19.6529	NaN	NaN	19.2249	20.3951	3	3	3	18.1	18.1	18.1	25.83	0.00014928	6.7298	263150000	3	Q5HY75;D3DWX8;P98173-3;P98173-2;P98173;A6QRH7	Q5HY75;D3DWX8;P98173-3;P98173-2;P98173;A6QRH7	Protein FAM3A	FAM3A
NaN	18	20.0501	NaN	18.8192	19.6513	18.4007	NaN	NaN	NaN	NaN	NaN	7	2	2	47.5	11.2	11.2	18.208	0.00014144	5.3114	140340000	5	F6U1T9;D3YTA9;P63098	F6U1T9;D3YTA9;P63098	Calcineurin subunit B type 1	PPP3R1
27.333	25.9657	28.2069	27.9837	28.6979	27.3804	26.9745	27.0245	25.7546	28.0233	25.9098	27.866	7	7	7	45.1	45.1	45.1	15.616	0	91.929	25839000000	269	D3YTB1;F8W727;P62910	D3YTB1;F8W727;P62910	60S ribosomal protein L32	RPL32
17.6053	16.3986	15.7579	14.0807	18.0901	16.1043	NaN	15.7254	NaN	18.2607	NaN	17.4638	9	9	9	16.4	16.4	16.4	76.059	0	13.901	246760000	10	D3YTB5;P51617-4;P51617-2;P51617-3;P51617;H7C224;F8WAB6;H7C2I6;H7C1F0;H7C3C1;F6U4U2;P51955-3;P51955-2;P51955-4;P51955	D3YTB5;P51617-4;P51617-2;P51617-3;P51617;H7C224	Interleukin-1 receptor-associated kinase 1	IRAK1
16.9037	20.121	22.5209	21.1497	22.8795	23.0548	21.7969	16.8562	NaN	22.0235	16.8647	20.7796	14	13	1	48.8	45.7	3.6	53.567	0	189.84	2663400000	51	E7ENA2;D3YTF9;Q9NNW7-2;Q9NNW7;A0A096LPK7;A0A096LPD9;E7EWK1	E7ENA2;D3YTF9;Q9NNW7-2;Q9NNW7;A0A096LPK7;A0A096LPD9;E7EWK1	Thioredoxin reductase 2, mitochondrial	TXNRD2
13.7693	16.2165	NaN	17.081	16.9093	NaN	17.227	18.3266	20.21	16.8808	NaN	16.0654	8	8	8	6.8	6.8	6.8	195.32	0	71.468	794550000	13	D3YTG3;Q7Z7G0;Q5JPC9;H0Y897;Q7Z7G0-2;Q7Z7G0-3;Q7Z7G0-4;H7C4X4;H0YEA0;H7C556	D3YTG3;Q7Z7G0;Q5JPC9;H0Y897;Q7Z7G0-2;Q7Z7G0-3;Q7Z7G0-4	Target of Nesh-SH3	ABI3BP;DKFZp667H216
23.5592	25.0959	25.2609	24.0998	23.814	24.3194	26.4972	24.7776	25.2493	24.3219	23.7175	24.6895	9	9	9	45	45	45	26.459	0	97.872	9391900000	139	D6R934;P02746;D6RGJ1	D6R934;P02746	Complement C1q subcomponent subunit B	C1QB
24.0793	21.2014	24.032	22.8464	23.2512	22.56	22.3846	23.7692	23.4079	23.8438	22.0222	23.246	17	17	12	39.4	39.4	27.7	56.298	0	164.9	6650700000	95	D6R938;E9PBG7;E9PF82;Q13557-8;Q13557-10;Q13557;Q13557-6;Q13557-11;Q13557-12;Q13557-9;Q13557-5;Q13557-3;Q13557-4;H0Y9J2;H0Y9C2;Q9UQM7;Q9UQM7-2;E9PBE8;E7EQE4;D6RHX9;D6RFJ0;E7ERS6;E7ETC9	D6R938;E9PBG7;E9PF82;Q13557-8;Q13557-10;Q13557;Q13557-6;Q13557-11;Q13557-12;Q13557-9;Q13557-5;Q13557-3;Q13557-4	Calcium/calmodulin-dependent protein kinase type II subunit delta	CAMK2D
NaN	NaN	NaN	NaN	NaN	NaN	NaN	NaN	NaN	NaN	NaN	NaN	3	3	3	5.2	5.2	5.2	82.367	0.00014065	5.176	19996000	2	D6R968;Q92802;Q92802-2;B4DPY1;Q92802-3	D6R968;Q92802;Q92802-2	NEDD4-binding protein 2-like 2	N4BP2L2
NaN	NaN	19.2823	18.6927	NaN	16.7012	NaN	NaN	NaN	17.8995	NaN	NaN	5	5	5	17.2	17.2	17.2	61.776	0	17.61	199610000	8	D6R992;Q01201;D6RIV7	D6R992;Q01201	Transcription factor RelB	RELB
NaN	NaN	NaN	NaN	NaN	NaN	NaN	NaN	NaN	NaN	NaN	NaN	1	1	1	11.8	11.8	11.8	15.609	0.00013872	4.831	5477200	2	D6RC64;D6RAB4;D6R995;D6RER9;D6RBL6;P78314-2;P78314;P78314-3;P78314-4	D6RC64;D6RAB4;D6R995;D6RER9;D6RBL6;P78314-2;P78314;P78314-3;P78314-4	SH3 domain-binding protein 2	SH3BP2
20.2987	NaN	21.1729	NaN	23.3058	NaN	NaN	NaN	NaN	NaN	19.4369	NaN	2	2	2	46.5	46.5	46.5	5.0235	0.0099345	1.9274	130060000	6	D6R9C7;D6RCM5;D6RDH6;K4DI92;Q6NW29	D6R9C7;D6RCM5;D6RDH6;K4DI92;Q6NW29	RWD domain-containing protein 4	RWDD4
NaN	NaN	NaN	NaN	NaN	NaN	NaN	NaN	NaN	NaN	NaN	NaN	1	1	1	9.7	9.7	9.7	14.685	0.0091549	1.9661	3065400	2	D6RFI6;D6RAT8;D6RBK1;D6RJH2;D6R9I2;P52739-2;P52739	D6RFI6;D6RAT8;D6RBK1;D6RJH2;D6R9I2;P52739-2;P52739	Zinc finger protein 131	ZNF131
NaN	NaN	NaN	NaN	NaN	NaN	NaN	NaN	NaN	NaN	NaN	NaN	3	3	3	8.5	8.5	8.5	53.599	0.0026048	2.7562	10443000	3	D6R9P6;Q8NEZ3-2;Q8NEZ3;D6RCF7;D6RBA0	D6R9P6;Q8NEZ3-2;Q8NEZ3	WD repeat-containing protein 19	WDR19
NaN	NaN	20.3516	21.2363	21.3341	21.8182	19.9337	NaN	NaN	NaN	23.9795	NaN	5	5	5	40.6	40.6	40.6	16.049	0	15.22	464170000	13	D6RIU2;D6RDP6;H0Y8T9;D6RHU6;D6RDY1;D6RA76;D6RC11;D6R9S8;D6RCE6;D6RFX6;D6RDI6;D6RCR8;Q9NY35-2;Q9NY35;D6RAZ7;D6RD48;D6R9K1;D6RB31;D6RCP3;Q9NY35-3	D6RIU2;D6RDP6;H0Y8T9;D6RHU6;D6RDY1;D6RA76;D6RC11;D6R9S8;D6RCE6;D6RFX6;D6RDI6;D6RCR8;Q9NY35-2;Q9NY35;D6RAZ7	Claudin domain-containing protein 1	CLDND1
22.6797	17.1625	19.457	NaN	16.1002	21.8082	19.5256	20.4111	20.2498	21.1223	17.685	20.2218	5	5	5	18.5	18.5	18.5	31.869	0.00015603	8.0484	541810000	11	D6RDV0;D6RA37;D6RIY7;Q13454-2;Q13454	D6RDV0;D6RA37;D6RIY7;Q13454-2;Q13454	Tumor suppressor candidate 3	TUSC3
22.8413	20.4383	24.4948	21.0185	23.8342	24.6485	21.683	19.9076	NaN	21.0555	NaN	20.6656	5	5	5	36.8	36.8	36.8	17.155	0	24.971	1661400000	20	D6RA57;H0Y9X1;Q96EY4;D6RE67;D6RC31	D6RA57;H0Y9X1;Q96EY4	Translation machinery-associated protein 16	TMA16
NaN	NaN	16.7489	16.8153	NaN	NaN	NaN	14.5531	NaN	15.6807	NaN	16.4885	5	3	3	11.3	8	8	64.675	0.00014215	5.4004	84468000	3	Q4VXL4;D6RAA5;Q4VXL8;E7EMZ9;E9PBC6;O95359-2;O95359-6;O95359-1;O95359-5;O95359-3;O95359;H0Y9C3	Q4VXL4;D6RAA5;Q4VXL8;E7EMZ9;E9PBC6;O95359-2;O95359-6;O95359-1;O95359-5;O95359-3;O95359;H0Y9C3	Transforming acidic coiled-coil-containing protein 2	TACC2
18.2235	NaN	NaN	19.3111	21.3031	NaN	NaN	NaN	NaN	NaN	17.2935	19.0031	3	3	3	19.5	19.5	19.5	17.541	0.0014085	3.2341	115780000	3	D6REP2;D6RAJ6;Q9UKT5-2;Q9UKT5;D6RAU6	D6REP2;D6RAJ6;Q9UKT5-2;Q9UKT5	F-box only protein 4	FBXO4
NaN	16.8691	17.2765	18.1669	16.9317	NaN	19.0329	16.379	16.3174	16.4686	16.8488	17.377	2	2	2	12.7	12.7	12.7	23.221	0.00014948	6.7668	106960000	4	D6RC22;D6RAM3;Q7L591-3;Q7L591;D6R951;D6R977;Q7L591-2;Q7L591-4	D6RC22;D6RAM3;Q7L591-3;Q7L591;D6R951;D6R977;Q7L591-2;Q7L591-4	Docking protein 3	DOK3
22.2961	21.4335	22.9355	21.8803	24.2121	23.3187	22.694	20.2963	20.0852	19.6641	NaN	21.1434	6	6	6	76.3	76.3	76.3	10.474	0	22.041	986330000	28	D6RAN8;Q9P0M9;H7C5U8;D6RE11;B3KN43	D6RAN8;Q9P0M9;H7C5U8	39S ribosomal protein L27, mitochondrial	MRPL27
NaN	NaN	NaN	19.1999	17.7434	NaN	NaN	NaN	NaN	21.8059	NaN	NaN	2	2	2	32.9	32.9	32.9	8.0207	0.0016539	3.1488	104230000	4	D6RDM0;D6RG01;D6RBD4;F2Z2H9;D6RGG1;D6RAU1;E9PBE1;Q05513-2;Q05513-3;Q05513;J3KRP7;D6RAN5	D6RDM0;D6RG01;D6RBD4;F2Z2H9;D6RGG1;D6RAU1;E9PBE1;Q05513-2;Q05513-3;Q05513;J3KRP7;D6RAN5	Protein kinase C zeta type	PRKCZ
NaN	NaN	NaN	NaN	NaN	NaN	NaN	NaN	NaN	NaN	NaN	NaN	1	1	1	22.2	22.2	22.2	7.9079	0.0014072	3.2302	5007100	1	D6RCD9;D6RHV8;D6RAU7;D6RIZ2;D6RDY8;Q9BSA9	D6RCD9;D6RHV8;D6RAU7;D6RIZ2;D6RDY8;Q9BSA9	Transmembrane protein 175	TMEM175
NaN	NaN	NaN	NaN	NaN	NaN	NaN	NaN	NaN	NaN	NaN	NaN	2	2	2	5.1	5.1	5.1	43.627	0.0092549	1.9429	203890000	2	D6RED3;D6RAZ0;H0YAM8;F2Z2L2;E9PD12;Q96AX9-9;Q96AX9-8;Q96AX9-7;Q96AX9-6;Q96AX9-5;Q96AX9-2;Q96AX9-3;Q96AX9;Q96AX9-11;Q96AX9-13;Q96AX9-14;Q96AX9-10;Q96AX9-4;Q96AX9-12	D6RED3;D6RAZ0;H0YAM8;F2Z2L2;E9PD12;Q96AX9-9;Q96AX9-8;Q96AX9-7;Q96AX9-6;Q96AX9-5;Q96AX9-2;Q96AX9-3;Q96AX9;Q96AX9-11;Q96AX9-13;Q96AX9-14;Q96AX9-10;Q96AX9-4;Q96AX9-12	E3 ubiquitin-protein ligase MIB2	MIB2
21.3049	NaN	NaN	19.3286	NaN	NaN	NaN	NaN	NaN	NaN	19.8387	NaN	5	5	5	25.8	25.8	25.8	26.87	0	36.633	281320000	10	D6RAZ3;Q96FZ2;D6R9T3;E7EMP6;D6RAI0;D6RGK7	D6RAZ3;Q96FZ2;D6R9T3;E7EMP6;D6RAI0;D6RGK7	Embryonic stem cell-specific 5-hydroxymethylcytosine-binding protein	HMCES
NaN	19.0796	NaN	19.278	19.443	21.0929	17.7087	NaN	19.9617	NaN	16.5473	NaN	4	4	4	15.3	15.3	15.3	40.674	0.00015584	8.0116	201700000	9	D6RB81;Q9UHK6;Q9UHK6-5;V9GZ45;V9GYP4;V9GYU9;Q9UHK6-4;Q9UHK6-2	D6RB81;Q9UHK6;Q9UHK6-5;V9GZ45;V9GYP4	Alpha-methylacyl-CoA racemase	AMACR
NaN	NaN	19.9565	19.8682	19.4375	NaN	NaN	20.6099	NaN	18.0903	NaN	NaN	2	2	2	31.5	31.5	31.5	11.655	0	19.86	148620000	7	D6RB92;Q5JS54-3;Q5JS54;Q5JS54-2;D6REN3;E2QRC7;H7C465	D6RB92;Q5JS54-3;Q5JS54;Q5JS54-2;D6REN3;E2QRC7;H7C465	Proteasome assembly chaperone 4	PSMG4
NaN	NaN	NaN	NaN	NaN	NaN	NaN	16.7273	NaN	NaN	NaN	NaN	2	2	2	2.5	2.5	2.5	90.677	0.0090524	1.9809	19906000	1	D6RBM4;Q5HYW2	D6RBM4;Q5HYW2	NHS-like protein 2	NHSL2
NaN	NaN	NaN	NaN	NaN	NaN	NaN	NaN	NaN	NaN	NaN	NaN	1	1	1	6.5	6.5	6.5	27.245	0.00016271	9.447	15080000	1	D6RBN9;Q8IUW5	D6RBN9;Q8IUW5	RELT-like protein 1	RELL1
22.9254	18.9854	21.5869	20.6743	23.6789	24.2878	23.6561	22.0707	19.8296	21.7915	21.4211	20.638	9	9	9	57.1	57.1	57.1	20.204	0	45.205	1597400000	45	D6RBS5;Q8IZ81;D6RHX2;V9GY58	D6RBS5;Q8IZ81;D6RHX2	ELMO domain-containing protein 2	ELMOD2
25.0446	23.1369	23.2364	23.7999	23.8354	26.5064	25.9292	24.5186	24.1486	22.8891	24.0349	23.5492	13	13	13	52.7	52.7	52.7	28.102	0	110.45	10548000000	202	D6RCD0;Q8NBQ5	D6RCD0;Q8NBQ5	Estradiol 17-beta-dehydrogenase 11	HSD17B11
NaN	NaN	NaN	22.7011	NaN	23.2107	NaN	20.1672	NaN	23.7368	NaN	NaN	2	2	2	17.7	17.7	17.7	12.389	0.0092528	1.9425	134530000	1	H0YAG5;D6RCM2;Q9Y3D5	H0YAG5;D6RCM2;Q9Y3D5	28S ribosomal protein S18c, mitochondrial	MRPS18C
NaN	17.4753	NaN	17.0291	21.7089	19.5248	NaN	NaN	NaN	NaN	NaN	NaN	2	2	2	13.6	13.6	13.6	27.509	0.00013635	4.4267	60752000	5	D6RCP8;O43766-2;O43766	D6RCP8;O43766-2;O43766	Lipoyl synthase, mitochondrial	LIAS
NaN	23.8706	NaN	NaN	NaN	21.1617	NaN	NaN	NaN	NaN	NaN	NaN	2	2	2	40.5	40.5	40.5	8.8643	0.003786	2.5244	92289000	6	D6RD58;O14960	D6RD58;O14960	Leukocyte cell-derived chemotaxin-2	LECT2
22.4852	20.8822	NaN	22.5581	NaN	21.805	NaN	NaN	NaN	NaN	NaN	NaN	10	1	1	64.8	6.6	6.6	14.156	0.00026896	4.111	257330000	2	D6RDA2;H0Y8X0	D6RDA2		DEK
NaN	17.9041	16.2684	16.4354	NaN	NaN	NaN	NaN	NaN	NaN	NaN	NaN	3	3	3	6.9	6.9	6.9	60.351	0.0022514	2.8808	43061000	3	D6RDG4;Q8NA72-2;Q8NA72-3;Q8NA72;D6RBC1	D6RDG4;Q8NA72-2;Q8NA72-3;Q8NA72;D6RBC1	Centrosomal protein POC5	POC5
NaN	NaN	NaN	NaN	NaN	NaN	NaN	NaN	NaN	NaN	NaN	NaN	1	1	1	5.5	5.5	5.5	27.01	0.0061122	2.2448	22146000	1	D6RDG8;D6RDV6;O43791	D6RDG8;D6RDV6;O43791	Speckle-type POZ protein	SPOP
NaN	NaN	17.7257	NaN	20.569	17.3736	NaN	16.0061	18.6478	NaN	18.7553	NaN	3	3	3	15	15	15	30.874	0.00027104	4.2711	92503000	4	D6RDX7;Q6PCB8-2;Q6PCB8	D6RDX7;Q6PCB8-2;Q6PCB8	Embigin	EMB
16.2858	NaN	NaN	15.7421	21.497	NaN	NaN	NaN	NaN	16.0191	NaN	NaN	4	4	4	17.4	17.4	17.4	30.832	0.00014786	6.4741	114630000	5	D6REB0;Q13137-5;Q13137;Q13137-3;Q13137-4;Q13137-2;H0YBP4;H0Y9G3;D6RJE7;D6RF70	D6REB0;Q13137-5;Q13137;Q13137-3;Q13137-4;Q13137-2	Calcium-binding and coiled-coil domain-containing protein 2	CALCOCO2
20.0466	22.8112	20.2503	NaN	20.7604	21.4173	NaN	20.4298	NaN	19.695	17.0843	19.3378	13	13	13	26.9	26.9	26.9	57.868	0	23.128	2405800000	21	D6REB5;P35475;P35475-2;H0Y9B3;D6RBD5;D6R9D5	D6REB5;P35475;P35475-2	Alpha-L-iduronidase	IDUA
NaN	NaN	NaN	21.7474	NaN	NaN	NaN	NaN	NaN	NaN	20.443	NaN	2	2	2	11.5	11.5	11.5	21.533	0.0010482	3.6542	117290000	1	D6REK2;H0Y9T3;Q8WV44-4;Q8WV44-2;Q8WV44	D6REK2;H0Y9T3;Q8WV44-4;Q8WV44-2;Q8WV44	E3 ubiquitin-protein ligase TRIM41	TRIM41
26.4323	23.3742	25.582	25.5912	25.5962	25.8701	24.0493	26.7468	25.6271	25.9748	24.9137	25.6453	19	19	10	53.2	53.2	31.1	49.005	0	323.31	25522000000	260	D6RGI3;D6RER5;Q9NVA2;Q9NVA2-2;D6RDU5;H0Y961;D6RDP1;D6R9Y6;H0Y9G8	D6RGI3;D6RER5;Q9NVA2;Q9NVA2-2;D6RDU5	Septin-11	2011-09-01
24.1936	22.7388	24.4338	23.0516	24.1906	22.6238	23.2128	24.069	23.3915	23.7865	22.4791	23.2696	36	36	36	34.5	34.5	34.5	136.22	0	323.31	18957000000	259	D6REX3;O94979-6;O94979-3;O94979-10;O94979-4;O94979-9;O94979-2;O94979;O94979-8;H7BXG7;O94979-7;D6RHZ5;H0YAB3;O94979-5;H0Y8V7;H0Y9K1;H0Y8W8;H0Y9T9;H0YAF5;D6RE64;D6RCQ9;H0Y9V3;D6RBT0;D6RHE8	D6REX3;O94979-6;O94979-3;O94979-10;O94979-4;O94979-9;O94979-2;O94979;O94979-8;H7BXG7;O94979-7;D6RHZ5;H0YAB3;O94979-5	Protein transport protein Sec31A	SEC31A
22.4326	23.0058	20.0011	NaN	20.3375	21.944	21.2681	19.0462	20.547	21.6483	19.645	19.6504	4	4	4	12.6	12.6	12.6	35.116	0.00015615	8.0566	647330000	10	D6REX5;P49908;D6RIS9	D6REX5;P49908;D6RIS9	Selenoprotein P	SEPP1
NaN	NaN	NaN	NaN	NaN	NaN	NaN	NaN	NaN	NaN	NaN	NaN	3	3	3	3.3	3.3	3.3	95.929	0.0037865	2.5271	18073000	2	D6REX9;Q8N960-2;Q8N960	D6REX9;Q8N960-2;Q8N960	Centrosomal protein of 120 kDa	CEP120
22.6837	NaN	22.1894	24.1697	NaN	23.5806	NaN	NaN	NaN	NaN	NaN	NaN	28	2	2	56.9	2.7	2.7	53.02	0.00015235	7.3275	3723500000	17	D6RF35;D6RBJ7;D6RF20	D6RF35;D6RBJ7		GC
19.7779	NaN	21.0499	NaN	20.6567	22.1123	21.7501	19.9455	18.2401	21.6047	NaN	18.29	8	8	8	34.4	34.4	34.4	35.42	0	31.336	788300000	16	D6RF48;Q9P2W9;D6RD65;D6RC71;H0YAL4	D6RF48;Q9P2W9	Syntaxin-18	STX18
NaN	NaN	16.7203	NaN	NaN	NaN	18.9837	16.1258	NaN	21.2838	15.5713	NaN	8	8	8	19.7	19.7	19.7	51.236	0	27.335	438400000	10	E7EM50;D6RFE8;E7EWV1;Q5H8A4-4;Q5H8A4-2;Q5H8A4;Q5H8A4-6;Q5H8A4-5;Q5H8A4-3;D6R9J9	E7EM50;D6RFE8;E7EWV1;Q5H8A4-4;Q5H8A4-2;Q5H8A4;Q5H8A4-6;Q5H8A4-5;Q5H8A4-3	GPI ethanolamine phosphate transferase 2	PIGG
21.9184	19.8132	19.9864	20.2319	22.2138	19.1366	20.8737	20.152	17.2677	19.5425	20.2011	19.9449	9	9	9	24	24	24	36.764	0	13.961	729690000	15	D6RFG8;P27707;D6RCP9;D6RG38	D6RFG8;P27707;D6RCP9	Deoxycytidine kinase	DCK
NaN	NaN	NaN	NaN	NaN	NaN	NaN	NaN	NaN	NaN	NaN	NaN	2	2	2	14.4	14.4	14.4	21.83	0.00053576	4.0205	16513000	3	D6RFW1;Q96EQ0	D6RFW1;Q96EQ0	Small glutamine-rich tetratricopeptide repeat-containing protein beta	SGTB
28.0707	26.8189	26.2376	23.5758	24.2696	27.2805	27.3967	27.0269	25.2291	26.0821	28.4134	27.5232	157	157	157	59.5	59.5	59.5	333.2	0	323.31	563540000000	5576	D6RGG3;Q99715;Q99715-4;A0A087X0A8;Q99715-2;H0Y4P7;H0Y5N9;H0Y991	D6RGG3;Q99715;Q99715-4;A0A087X0A8;Q99715-2	Collagen alpha-1(XII) chain	COL12A1
26.1236	25.634	26.5961	27.014	26.9878	26.0827	27.244	26.0411	25.6104	26.7849	24.2771	24.9465	2	2	2	25.3	25.3	25.3	10.264	0	20.38	7886900000	121	D6RIE3;D6RGV5;H0UI06;P14406;D6R9C3	D6RIE3;D6RGV5;H0UI06;P14406;D6R9C3	Cytochrome c oxidase subunit 7A2, mitochondrial	COX7A2
21.7091	16.5261	NaN	14.4134	16.7175	19.7081	18.055	20.0511	18.4078	NaN	19.8922	18.1828	9	9	9	15.8	15.8	15.8	66.915	0.00017188	11.566	692730000	17	D6RH31;Q6UXI9;Q6UXI9-6;Q6UXI9-3;H0YAK9;Q6UXI9-2;Q6UXI9-5;Q6UXI9-4	D6RH31;Q6UXI9;Q6UXI9-6;Q6UXI9-3;H0YAK9;Q6UXI9-2;Q6UXI9-5;Q6UXI9-4	Nephronectin	NPNT
NaN	NaN	NaN	NaN	NaN	NaN	NaN	NaN	NaN	NaN	NaN	17.0085	2	2	2	7.9	7.9	7.9	28.245	0.0038991	2.4969	14191000	2	D6RHD3;Q9BS16;H0Y9K8;D6RC76;D6RJF0	D6RHD3;Q9BS16;H0Y9K8;D6RC76;D6RJF0	Centromere protein K	CENPK
25.3932	23.0946	24.7236	26.9301	26.0258	25.7306	23.0601	24.0694	22.4746	22.8447	22.2186	23.6296	10	10	10	39.4	39.4	39.4	29.215	0	323.31	12283000000	122	D6RHI9;O00584;D6REQ6;A0A087WZM2;H0YAE9;A0A087WWI1;O00584-2;J3QQ64	D6RHI9;O00584;D6REQ6;A0A087WZM2;H0YAE9	Ribonuclease T2	RNASET2
NaN	NaN	19.5918	NaN	NaN	NaN	NaN	NaN	16.7441	20.071	18.5316	18.8934	6	6	3	25.2	25.2	13.9	34.645	0	13.999	113690000	7	D6RJ07;Q9UL40;Q9UL40-2;Q9UL40-3;B7Z4J8;B7Z4N4	D6RJ07;Q9UL40;Q9UL40-2;Q9UL40-3;B7Z4J8;B7Z4N4	Zinc finger protein 346	ZNF346
NaN	NaN	NaN	NaN	NaN	NaN	NaN	NaN	NaN	NaN	NaN	NaN	2	2	2	10.5	10.5	10.5	40.127	0	25.066	23945000	1	D6RJA0;Q8WTS6	D6RJA0;Q8WTS6	Histone-lysine N-methyltransferase SETD7	SETD7
NaN	NaN	15.576	NaN	NaN	NaN	NaN	14.4684	NaN	NaN	12.8096	NaN	5	5	5	6.7	6.7	6.7	92.125	0.00014596	6.0763	36636000	6	D6RJC3;E7EQN9;O15327;E9PHC0;E9PCZ3;E9PG59	D6RJC3;E7EQN9;O15327;E9PHC0;E9PCZ3;E9PG59	Type II inositol 3,4-bisphosphate 4-phosphatase	INPP4B
17.3639	NaN	15.1116	NaN	NaN	16.6154	14.5575	NaN	NaN	NaN	NaN	17.005	6	6	6	8.8	8.8	8.8	97.125	0.00016273	9.4493	105850000	7	D6RJG9;Q9Y5W7-2;Q9Y5W7-3;Q9Y5W7-4;Q9Y5W7;D6RDH9;H0Y926	D6RJG9;Q9Y5W7-2;Q9Y5W7-3;Q9Y5W7-4;Q9Y5W7;D6RDH9	Sorting nexin-14	SNX14
NaN	14.5818	19.0068	NaN	NaN	17.8911	NaN	20.1411	16.9991	NaN	NaN	19.5215	2	2	2	1.7	1.7	1.7	137.5	0.0099253	1.9227	165240000	4	E2QRD4;Q6ZRQ5	E2QRD4;Q6ZRQ5	Protein MMS22-like	MMS22L
NaN	NaN	NaN	NaN	NaN	NaN	NaN	NaN	NaN	NaN	NaN	NaN	1	1	1	7.3	7.3	7.3	18.093	0.0055229	2.2669	13104000	1	H0Y398;E2QRF5;Q9H8U3	H0Y398;E2QRF5;Q9H8U3	AN1-type zinc finger protein 3	ZFAND3
24.4933	19.3112	23.8574	23.7903	24.7363	NaN	NaN	NaN	NaN	NaN	NaN	24.351	4	2	2	22.8	9.5	9.5	17.118	0.0011779	3.6315	774010000	7	F6S314;E2QRJ6;P52435;A6NFM0;Q9H1A7;Q9GZM3;D6RAG0;E7EP90;F8WF84;Q9GZM3-2	F6S314;E2QRJ6;P52435;A6NFM0;Q9H1A7;Q9GZM3;D6RAG0;E7EP90	DNA-directed RNA polymerase II subunit RPB11-a;DNA-directed RNA polymerase II subunit RPB11-b2;DNA-directed RNA polymerase II subunit RPB11-b1	POLR2J;POLR2J3;POLR2J2
NaN	NaN	19.5822	18.6287	19.3622	18.1668	18.5383	NaN	NaN	NaN	NaN	15.2083	3	3	3	6.7	6.7	6.7	58.689	0.0032028	2.6358	102000000	3	E9PM53;E5KP25;Q9UIF7-6;Q9UIF7-5;Q9UIF7-4;Q9UIF7-3;Q9UIF7-2;Q9UIF7;Q5T418;Q5T413;H0YCY5;E9PNY0	E9PM53;E5KP25;Q9UIF7-6;Q9UIF7-5;Q9UIF7-4;Q9UIF7-3;Q9UIF7-2;Q9UIF7;Q5T418;Q5T413	A/G-specific adenine DNA glycosylase	MUTYH
NaN	NaN	NaN	NaN	NaN	NaN	NaN	NaN	NaN	NaN	NaN	NaN	1	1	1	9.9	9.9	9.9	22.653	0.002252	2.8855	15111000	1	E5RFF9;Q9BRT9	E5RFF9;Q9BRT9	DNA replication complex GINS protein SLD5;DNA replication complex GINS protein SLD5;DNA replication complex GINS protein SLD5, N-terminally processed	GINS4
NaN	NaN	NaN	NaN	18.5735	NaN	NaN	NaN	16.8559	20.175	NaN	NaN	2	2	2	14.1	14.1	14.1	22.494	0.0038911	2.4667	58993000	2	E5RI39;G5E954;H0YBQ5;J3KP90;E5RFK5;P24863;E5RIH8;Q5JV82;E5RFX8;P24863-2	E5RI39;G5E954;H0YBQ5;J3KP90;E5RFK5;P24863;E5RIH8;Q5JV82;E5RFX8;P24863-2	Cyclin-C	CCNC
23.3868	20.548	22.3431	22.7938	21.5132	23.0585	22.3379	21.5098	NaN	21.3435	NaN	NaN	1	1	1	40.9	40.9	40.9	5.2317	0.00013744	4.6009	333160000	1	E5RJ08;E5RHM5;E5RFN2;E5RII1;J3KPV1;Q9BUK0;Q9BUK0-2;Q9BUK0-4	E5RJ08;E5RHM5;E5RFN2;E5RII1;J3KPV1;Q9BUK0;Q9BUK0-2;Q9BUK0-4	Coiled-coil-helix-coiled-coil-helix domain-containing protein 7	CHCHD7
24.0394	22.3913	23.999	23.9547	24.2952	24.2003	21.7134	23.1342	NaN	23.6854	19.5727	22.9402	13	13	13	47.5	47.5	47.5	36.418	0	34.94	5136300000	69	E5RG17;Q6P1N9;G5EA19;U3KQS5;Q6P1N9-2;H0YBX2;E5RGF2;E5RK70;E5RG62;E5RID7;E5RH86;E5RI69;E5RJY6	E5RG17;Q6P1N9;G5EA19;U3KQS5;Q6P1N9-2;H0YBX2;E5RGF2	Putative deoxyribonuclease TATDN1	TATDN1
25.7376	20.3869	24.2054	NaN	24.6082	21.9098	21.9612	22.6717	21.9969	23.2381	NaN	22.677	4	4	4	45.8	45.8	45.8	6.3304	0	26.609	1400800000	18	E5RGN3;E5RIM7;O00244	E5RGN3;E5RIM7;O00244	Copper transport protein ATOX1	ATOX1
19.7956	NaN	20.0459	21.9169	NaN	NaN	NaN	20.0447	19.1104	NaN	19.0829	20.4165	2	2	2	25	25	25	8.5618	0.0066834	2.1822	228280000	3	E5RGQ3;Q9H446-2;Q9H446;E5RJE3;E5RGS5	E5RGQ3;Q9H446-2;Q9H446;E5RJE3;E5RGS5	RWD domain-containing protein 1	RWDD1
18.7358	NaN	NaN	NaN	19.091	19.2143	21.4221	NaN	NaN	NaN	17.33	NaN	4	4	4	20.3	20.3	20.3	28.214	0.00014347	5.6427	232610000	4	E5RGS2;Q9H6H4;Q9H6H4-2	E5RGS2;Q9H6H4;Q9H6H4-2	Receptor expression-enhancing protein;Receptor expression-enhancing protein 4	REEP4
23.9599	23.469	24.4194	24.2183	25.4031	24.3107	21.9412	24.3984	24.2249	23.9381	22.7925	24.3518	7	7	7	59.8	59.8	59.8	13.466	0	17.677	3084200000	26	E5RGS4;O60925;D6RGG5	E5RGS4;O60925	Prefoldin subunit 1	PFDN1
23.4112	22.0887	22.232	NaN	22.6896	NaN	22.3093	20.5762	NaN	NaN	NaN	22.3859	3	3	3	58.9	58.9	58.9	6.2643	0.00014194	5.3679	244130000	14	E5RGS9;Q9NRG0	E5RGS9;Q9NRG0	Chromatin accessibility complex protein 1	CHRAC1
NaN	NaN	23.6643	20.1876	23.98	NaN	21.9534	23.8081	22.9238	24.1784	21.48	25.0008	4	1	1	12.5	6	6	19.574	0.00013818	4.7324	2726400000	9	E5RGX5;Q93045;Q93045-2	E5RGX5;Q93045;Q93045-2	Stathmin;Stathmin-2	STMN2
NaN	NaN	NaN	NaN	NaN	NaN	NaN	NaN	NaN	NaN	NaN	NaN	6	1	1	66	17	17	11.139	0.0011704	3.5291	13348000	1	E5RHE1	E5RHE1		VDAC3
23.9749	NaN	25.0176	24.7169	25.2929	24.5486	23.5777	23.8551	23.5579	23.271	22.3014	24.2641	7	7	7	83.1	83.1	83.1	9.9601	0	145.54	5229200000	76	E5RHG8;Q15369;Q15369-2;R4GMY8	E5RHG8;Q15369;Q15369-2;R4GMY8	Transcription elongation factor B polypeptide 1	TCEB1
NaN	NaN	NaN	NaN	NaN	NaN	NaN	NaN	NaN	NaN	NaN	NaN	2	2	2	9.2	9.2	9.2	22.798	0.0038887	2.4591	5947900	2	E5RHI1;Q8IYU2-4;Q8IYU2;E5RFX0;E3W983	E5RHI1;Q8IYU2-4;Q8IYU2;E5RFX0;E3W983	E3 ubiquitin-protein ligase HACE1	HACE1
NaN	NaN	19.5381	NaN	NaN	NaN	NaN	NaN	NaN	NaN	NaN	NaN	2	2	2	3.9	3.9	3.9	73.395	0.0022497	2.869	46305000	2	E5RI94;E7EWW7;E7ERK7;Q96DN5-3;Q96DN5-2;Q96DN5	E5RI94;E7EWW7;E7ERK7;Q96DN5-3;Q96DN5-2;Q96DN5	TBC1 domain family member 31	TBC1D31
28.2881	27.4312	28.1594	28.2612	28.7097	27.8331	27.6939	27.4113	26.4244	28.0403	26.8879	27.8097	6	6	6	58.8	58.8	58.8	12.656	0	104.85	27814000000	345	E5RI99;P62888;E5RJH3	E5RI99;P62888	60S ribosomal protein L30	RPL30
NaN	NaN	NaN	NaN	NaN	NaN	NaN	NaN	NaN	NaN	NaN	NaN	2	2	2	14.9	14.9	14.9	22.842	0.00015823	8.5212	45993000	3	E5RIE8;O43513	E5RIE8;O43513	Mediator of RNA polymerase II transcription subunit 7	MED7
NaN	NaN	17.1306	NaN	NaN	NaN	17.1492	15.4209	NaN	NaN	NaN	NaN	5	5	5	13.2	13.2	13.2	53.305	0.0001471	6.3093	62564000	5	E5RIH5;Q6NXR4;E5RHM7	E5RIH5;Q6NXR4	TELO2-interacting protein 2	TTI2
27.1144	23.1082	25.7772	25.2454	25.4582	24.6527	24.3294	25.6056	23.3202	26.052	22.8381	25.1784	10	10	10	78.6	78.6	78.6	10.08	0	83.823	8661600000	76	E5RIW3;E5RJD8;O75347;E5RHG6;O75347-2;E5RIX8	E5RIW3;E5RJD8;O75347;E5RHG6;O75347-2	Tubulin-specific chaperone A	TBCA
21.5168	19.6898	19.0555	20.3483	19.7564	NaN	20.5647	17.6678	17.3844	NaN	NaN	18.8145	6	4	4	27.9	20.9	20.9	31.771	0.00015115	7.1032	462600000	5	E5RJ52;P53677;E7ER80;P53677-2;H0YBA0;H0YBM0	E5RJ52;P53677;E7ER80;P53677-2	AP-3 complex subunit mu-2	AP3M2
NaN	NaN	NaN	NaN	NaN	NaN	NaN	NaN	NaN	NaN	NaN	NaN	1	1	1	7.7	7.7	7.7	18.336	0.0071412	2.1406	9153400	1	E5RK82;E5RJF8;O15182	E5RK82;E5RJF8;O15182	Centrin-3	CETN3
NaN	NaN	18.4998	NaN	NaN	18.7787	NaN	18.8934	19.3283	NaN	NaN	NaN	2	2	2	9.1	9.1	9.1	35.324	0.0023611	2.7849	85518000	2	E5RJS5;Q15390;E5RIB6;H0YBZ4;Q15390-2	E5RJS5;Q15390;E5RIB6;H0YBZ4;Q15390-2	Mitochondrial fission regulator 1	MTFR1
20.7004	17.3671	20.7878	19.6768	20.3834	20.202	20.7144	20.8291	NaN	20.2849	20.318	20.0088	29	1	1	66.7	3	3	51.776	0	13.419	695050000	3	E5RK69;H0YC77	E5RK69	Annexin	ANXA6
23.852	21.5997	24.1619	23.4629	24.8908	23.2961	21.2046	22.2232	NaN	22.1893	21.6231	23.654	13	13	13	51.8	51.8	51.8	36.064	0	63.533	3058700000	65	E7EM64;Q7L5N1;H7C3T0	E7EM64;Q7L5N1	COP9 signalosome complex subunit 6	COPS6
18.3349	NaN	18.5714	NaN	18.9892	18.4123	NaN	16.2611	16.0908	18.7494	NaN	15.2151	4	4	4	9.7	9.7	9.7	50.051	0.00015056	6.987	117950000	4	E7EM93;Q9BQG2	E7EM93;Q9BQG2	Peroxisomal NADH pyrophosphatase NUDT12	NUDT12
NaN	19.2355	19.0325	18.98	18.1843	18.7362	20.9802	16.4988	NaN	17.6735	18.2434	16.5829	5	5	5	10.7	10.7	10.7	83.379	0.00013856	4.8151	316550000	5	E7EMA9;Q32M88;B8ZZ60;H0YCL6;Q32M88-2;H3BM00	E7EMA9;Q32M88;B8ZZ60	Acid trehalase-like protein 1	ATHL1
NaN	NaN	NaN	NaN	NaN	NaN	NaN	NaN	NaN	NaN	NaN	NaN	2	2	2	3.8	3.8	3.8	67.751	0.0039001	2.5048	9199200	2	E7EMD6;O43572	E7EMD6;O43572	A-kinase anchor protein 10, mitochondrial	AKAP10
NaN	19.9147	20.8444	NaN	19.7981	19.2005	NaN	22.5917	19.4849	22.6253	NaN	22.0693	5	5	5	44.1	44.1	44.1	19.245	0	20.28	457210000	12	E7EMN6;P41236;Q6NXS1;E7EUI7	E7EMN6;P41236;Q6NXS1	Protein phosphatase inhibitor 2;Protein phosphatase inhibitor 2-like protein 3	PPP1R2;PPP1R2P3
25.0914	22.9496	26.0145	26.037	25.2719	28.9083	24.619	26.2323	25.2161	27.0968	24.5875	26.0724	6	6	6	48.6	48.6	48.6	16.23	0	145.25	15240000000	101	J3KMY5;G3V3E8;E7EMS2;G3V3D1;P61916;G3V2V8;H0YIZ1;P61916-2	J3KMY5;G3V3E8;E7EMS2;G3V3D1;P61916;G3V2V8;H0YIZ1;P61916-2	Epididymal secretory protein E1	NPC2
NaN	NaN	NaN	NaN	NaN	NaN	NaN	NaN	NaN	NaN	NaN	NaN	3	3	3	11.2	11.2	11.2	55.697	0.00015013	6.9081	44756000	4	E7EMV7;Q15025-7;Q15025-8;Q15025-5;Q15025-6;Q15025-4;Q15025-3;Q15025-2;Q15025;H0YC17;E7EW15	E7EMV7;Q15025-7;Q15025-8;Q15025-5;Q15025-6;Q15025-4;Q15025-3;Q15025-2;Q15025;H0YC17	TNFAIP3-interacting protein 1	TNIP1
NaN	NaN	NaN	NaN	NaN	NaN	NaN	NaN	NaN	NaN	NaN	NaN	10	1	1	12.3	1.3	1.3	121.53	0.0082752	2.0487	12416000	2	E7EN20;Q9UPN9;H0Y612	E7EN20;Q9UPN9;H0Y612	E3 ubiquitin-protein ligase TRIM33	TRIM33
NaN	17.5277	18.317	NaN	17.8323	17.8627	NaN	20.6719	21.7453	20.2666	NaN	NaN	5	5	5	11.3	11.3	11.3	61.153	0	29.953	198680000	8	E7ENM0;E7EN65;P15502-5;P15502-2;P15502-1;P15502-4;E7ETP7;G3V0G6;F8WAH6;P15502-7;P15502-6;P15502-12;P15502-13;P15502-10;P15502;P15502-9;B3KRT8;E7EWS8;E7ENW7;G5E950;P15502-8;E7EP82;P15502-11	E7ENM0;E7EN65;P15502-5;P15502-2;P15502-1;P15502-4;E7ETP7;G3V0G6;F8WAH6;P15502-7;P15502-6;P15502-12;P15502-13;P15502-10;P15502;P15502-9;B3KRT8	Elastin	ELN
NaN	NaN	18.7702	17.5883	16.918	19.6084	19.1281	18.3854	17.7937	17.0484	19.3584	17.4881	6	6	6	6.4	6.4	6.4	113.23	0.00016477	9.8989	394060000	8	E7EN73;Q8IZA0-2;Q8IZA0;C9J519;Q8IZA0-3;B1AN15;H0Y4S8	E7EN73;Q8IZA0-2;Q8IZA0;C9J519;Q8IZA0-3	Dyslexia-associated protein KIAA0319-like protein	KIAA0319L
NaN	21.5833	NaN	NaN	16.2193	18.0654	16.3649	15.558	19.0265	17.2118	14.4122	16.2738	5	5	1	7.2	7.2	1.3	65.885	0.00053619	4.0413	174480000	4	E7EN86;P52747-2;P52747-3;P52747;C9J2G7;C9JCG1;E9PLS7;E9PPB0;C9JRS3;E9PLN4;E9PS81;E9PMY8;E9PJF2;C9JTC5;G5E9B8;Q9NX65-3;Q9BSK1-2;Q9NX65-2;Q9BSK1;Q86TJ5;O94892;Q9UJW8-2;Q9UJW8-3;Q9UJW8-4;Q9UJW8;Q9NX65;Q8WXB4	E7EN86;P52747-2;P52747-3;P52747	Zinc finger protein 143	ZNF143
NaN	NaN	20.6787	20.0438	NaN	NaN	NaN	NaN	NaN	NaN	NaN	NaN	3	3	3	30.6	30.6	30.6	12.853	0.00015191	7.2533	150120000	3	E9PGW7;Q5T8T7;E7EN96;Q5T8T8;Q15528-2;Q15528	E9PGW7;Q5T8T7;E7EN96;Q5T8T8;Q15528-2;Q15528	Mediator of RNA polymerase II transcription subunit 22	MED22
NaN	17.6015	NaN	NaN	NaN	NaN	NaN	15.0718	17.0785	NaN	NaN	NaN	4	4	4	9.5	9.5	9.5	55.389	0.00017059	11.181	103820000	5	E7END6;P04070;P04070-2;E7ENR9;H7BYX9	E7END6;P04070;P04070-2	Vitamin K-dependent protein C;Vitamin K-dependent protein C light chain;Vitamin K-dependent protein C heavy chain;Activation peptide	PROC
18.1944	NaN	NaN	NaN	NaN	NaN	NaN	NaN	NaN	22.3201	18.9758	23.8572	6	6	6	17.7	17.7	17.7	41.104	0.00014993	6.8726	491620000	8	E7ENI6;B9ZVM7;E9PDL4;Q05084-3;Q05084;Q05084-2;Q6LCR0;C9J3Y4;C9J8Y3;C9IZC7;F8WET5;Q6LCT9	E7ENI6;B9ZVM7;E9PDL4;Q05084-3;Q05084;Q05084-2;Q6LCR0;C9J3Y4	Islet cell autoantigen 1	ICA1
NaN	NaN	NaN	NaN	NaN	21.1567	21.2113	NaN	NaN	NaN	NaN	16.6562	149	1	0	65.2	0.4	0	278.11	0.0045916	2.371	1953900000	5	E7ENL6;P12111-4	E7ENL6;P12111-4	Collagen alpha-3(VI) chain	COL6A3
16.3404	NaN	NaN	NaN	NaN	NaN	NaN	16.1692	17.6866	NaN	15.8831	15.7113	6	5	5	13.6	12	12	62.233	0	14.955	64999000	8	E7ENV7;Q86YQ8;Q86YQ8-2;Q8IYJ1;Q9HCH3;A0A087WX62;Q8IYJ1-2	E7ENV7;Q86YQ8;Q86YQ8-2	Copine-8	CPNE8
23.0822	20.1816	23.294	23.7496	25.1451	22.8554	21.516	23.6516	23.7271	25.6953	22.9607	21.3002	20	20	19	45.9	45.9	44.6	70.055	0	323.31	7966300000	135	E7EV99;E7ENY0;P35611-2;P35611-6;P35611;P35611-3;P35611-4;P35611-5;H0Y9H2;D6RF25;D6RJE2;D6RAH3;H0YFD8;H0YG19	E7EV99;E7ENY0;P35611-2;P35611-6;P35611;P35611-3;P35611-4;P35611-5;H0Y9H2	Alpha-adducin	ADD1
16.8616	18.1224	18.9692	18.3017	20.7961	20.4324	19.3021	18.8619	18.4892	19.3407	16.7931	16.4599	10	6	6	22.7	15.4	15.4	52.789	0	32.757	601840000	7	E7EW77;E7EP65;F8WAL6;Q9NYB9-2;Q9NYB9-4;Q9NYB9;E9PEZ7;Q9NYB9-3;F8WBL5;F8WAQ3;F8WEB9;H7C3Q7;H0Y6B5;E7EUA1;F8WAU3;F8WCD7;F8WAZ8	E7EW77;E7EP65;F8WAL6;Q9NYB9-2;Q9NYB9-4;Q9NYB9;E9PEZ7;Q9NYB9-3	Abl interactor 2	ABI2
NaN	NaN	NaN	NaN	21.0599	NaN	NaN	NaN	NaN	NaN	NaN	NaN	4	4	4	37.3	37.3	37.3	17.055	0	14.495	256920000	6	E7EP72;Q9UFG5;K7EK56;Q9UFG5-2;K7ER12;K7EQW1;A0A087WUU5;K7ELZ1	E7EP72;Q9UFG5;K7EK56;Q9UFG5-2	UPF0449 protein C19orf25	C19orf25
28.2963	27.4108	28.8688	28.9624	28.9168	28.1568	28.0704	27.7645	26.6129	28.535	26.2981	28.2438	6	6	6	48.4	48.4	48.4	14.558	0	44.029	34395000000	328	E7EPB3;P50914	E7EPB3;P50914	60S ribosomal protein L14	RPL14
NaN	NaN	NaN	NaN	NaN	NaN	NaN	17.7538	NaN	NaN	NaN	NaN	3	3	3	8.5	8.5	8.5	64.827	0.0011737	3.565	52092000	2	G3V2F4;E7EPD8;Q9NUW8;H0YJ44;Q9NUW8-2;G3V3Q0;G3V5F9;G3V5B8;G3V554;G3V4W8;G3V2J6;G3V5H9;G3V2U6;Q9BRS7	G3V2F4;E7EPD8;Q9NUW8;H0YJ44;Q9NUW8-2	Tyrosyl-DNA phosphodiesterase 1	TDP1
18.4993	17.0378	18.0668	19.1071	16.5276	17.9638	20.9158	18.0422	20.1819	15.7278	23.4344	16.452	22	22	22	27.4	27.4	27.4	110.75	0	58.258	1675400000	46	E7EPG1;Q13201;Q13201-2	E7EPG1;Q13201	Multimerin-1;Platelet glycoprotein Ia*;155 kDa platelet multimerin	MMRN1
17.258	20.1856	23.3551	18.941	21.3379	18.6706	18.6083	21.7893	18.2098	20.7263	17.2746	20.6369	38	38	36	17.7	17.7	17	308.77	0	123.17	4347900000	69	E7EPN9;Q9Y520-4;Q9Y520-5;Q9Y520;Q9Y520-7;Q9Y520-6;Q9Y520-2;Q9Y520-3;H7C5N8	E7EPN9;Q9Y520-4;Q9Y520-5;Q9Y520;Q9Y520-7;Q9Y520-6;Q9Y520-2;Q9Y520-3	Protein PRRC2C	PRRC2C
NaN	NaN	NaN	NaN	NaN	NaN	NaN	19.7409	NaN	NaN	17.6442	17.0127	4	4	4	10.9	10.9	10.9	49.019	0.00026878	4.1037	68954000	4	J3KN87;E7EPP6;O14757-2;O14757-3;O14757;E9PPA5;E9PKQ3	J3KN87;E7EPP6;O14757-2;O14757-3;O14757;E9PPA5	Serine/threonine-protein kinase Chk1	CHEK1
18.2031	18.6512	18.8439	18.9447	20.1193	21.7653	17.0624	14.5933	NaN	NaN	17.6884	16.0711	14	13	12	12.4	11.6	10.7	157.07	0	26.598	554170000	15	E7EPS8;P28827;P28827-2;J3KT55;Q49AC9;J3KRV2;J3QRB4	E7EPS8;P28827;P28827-2	Protein-tyrosine-phosphatase;Receptor-type tyrosine-protein phosphatase mu	PTPRM
25.0508	24.0062	24.8564	24.9493	24.8841	24.7687	24.5492	23.8034	23.8224	24.8092	22.3124	23.9815	10	10	10	41.7	41.7	41.7	27.907	0	45.062	6757900000	162	E7EPT4;P19404	E7EPT4;P19404	NADH dehydrogenase [ubiquinone] flavoprotein 2, mitochondrial	NDUFV2
NaN	NaN	NaN	19.7853	NaN	NaN	NaN	NaN	19.7758	NaN	NaN	NaN	3	3	3	42.6	42.6	42.6	11.777	0	50.464	178620000	7	E7EPV7;P37840-2;P37840;H6UYS7;P37840-3;D6RA31	E7EPV7;P37840-2;P37840;H6UYS7;P37840-3	Alpha-synuclein	SNCA
22.5993	19.9426	21.7429	19.0707	20.4486	21.3044	18.6392	18.8932	NaN	16.2302	19.3337	17.4978	14	11	11	32.4	27.6	27.6	52.737	0	60.838	982120000	17	F8VPI7;E7EPX0;E7EVJ4;E9PH62;Q9NUL3-6;Q9NUL3-8;Q9NUL3-3;Q9NUL3-7;Q9NUL3-2;Q9NUL3;G5EA18;E5RJN7;Q9NUL3-4;E7EVI1;E5RJ67;H0YBY0;E5RFK1	F8VPI7;E7EPX0;E7EVJ4;E9PH62;Q9NUL3-6;Q9NUL3-8;Q9NUL3-3;Q9NUL3-7;Q9NUL3-2;Q9NUL3;G5EA18;E5RJN7;Q9NUL3-4;E7EVI1	Double-stranded RNA-binding protein Staufen homolog 2	STAU2
NaN	17.8012	16.0386	18.1865	15.6763	18.124	14.5055	16.4868	17.8539	17.6837	17.9313	17.5355	130	4	2	41.3	1.8	1.1	458.38	0.00016491	9.9306	679440000	11	E7EPZ9;P22105-3;A0A087X0I0;P22105-2;Q16473;REV__Q96CG3	E7EPZ9;P22105-3	Tenascin-X	TNXB
NaN	NaN	NaN	NaN	NaN	NaN	NaN	NaN	NaN	NaN	NaN	NaN	15	1	1	53	3.5	3.5	46.133	0.00013767	4.6443	0	1	E7EQ12;D6RC54;D6RAA8	E7EQ12		CAST
21.7428	18.3842	22.0441	18.026	22.4916	21.1043	23.7022	21.9739	22.8602	22.5418	21.8205	21.3808	4	4	4	29.1	29.1	29.1	19.496	0.00016998	11.067	1017700000	21	I3L4Z6;E7EQ34;O14653;O14653-2;I3L1K7;I3L0K1;O14653-3;I3L3V4;I3NI02	I3L4Z6;E7EQ34;O14653;O14653-2;I3L1K7;I3L0K1;O14653-3;I3L3V4	Golgi SNAP receptor complex member 2	GOSR2
NaN	16.4517	NaN	NaN	NaN	16.7867	17.7736	16.3602	18.42	16.9356	15.87	NaN	3	3	3	5.6	5.6	5.6	56.465	0.00014116	5.2544	60648000	3	E7EQ45;Q9H0R1;H0YIY0;Q9H0R1-2	E7EQ45;Q9H0R1	AP-5 complex subunit mu-1	AP5M1
NaN	NaN	NaN	22.9133	NaN	18.3583	20.0358	18.7262	21.8025	19.2896	23.1795	19.0784	2	2	2	6.4	6.4	6.4	29.173	0.0022585	2.9202	326490000	9	E7EQ47;F6XSS0;P18577-9;P18577-4;P18577-10;P18577-11;Q02161;P18577	E7EQ47;F6XSS0;P18577-9;P18577-4;P18577-10;P18577-11;Q02161;P18577	Blood group Rh(CE) polypeptide;Blood group Rh(D) polypeptide	RHCE;RHD
NaN	21.4615	NaN	NaN	19.5815	13.934	NaN	NaN	17.4542	19.1283	NaN	13.2371	13	13	13	16.5	16.5	16.5	138.13	0	27.838	548300000	15	E7EQ57;Q03112-4;Q03112-3;Q03112-5;Q03112-6;Q03112;E7EUL6;H9KVD4;E7EPY2;E7ERX0	E7EQ57;Q03112-4;Q03112-3;Q03112-5;Q03112-6;Q03112;E7EUL6	MDS1 and EVI1 complex locus protein EVI1	MECOM
22.7669	20.2675	22.0768	21.0601	22.3887	19.9014	21.5008	22.1732	19.6169	19.5023	17.2	20.28	6	6	6	23.6	23.6	23.6	41.85	0	68.331	1354800000	31	E7EQ61;Q9GZZ9;E7EWE1;Q9GZZ9-2;C9J5W5;C9JRV9;C9J0F6	E7EQ61;Q9GZZ9;E7EWE1;Q9GZZ9-2;C9J5W5;C9JRV9;C9J0F6	Ubiquitin-like modifier-activating enzyme 5	UBA5
19.0114	22.324	22.1244	21.7426	23.9374	21.7883	21.0983	20.622	18.1578	22.1157	NaN	22.3208	8	8	8	49.4	49.4	49.4	19.311	0	24.099	1725800000	33	E7EQ69;Q9GZZ1;C9J5D1;A0A087WWJ2;Q9GZZ1-2;C9JZU6;F8WCK0;C9J5J3;B0AZT5	E7EQ69;Q9GZZ1;C9J5D1;A0A087WWJ2;Q9GZZ1-2;C9JZU6	N-alpha-acetyltransferase 50	NAA50
NaN	NaN	19.5045	NaN	18.2363	NaN	NaN	NaN	20.2888	21.1094	NaN	NaN	5	5	5	17.6	17.6	17.6	46.152	0	15.233	159700000	5	E7EQA9;Q92844;E7ENY2;E7EWR8;E7EM55;E7ERM9;E7EV32;E7EMT6;E7EVA2;E7EW82;Q92844-2;Q92844-3;H7C3L4	E7EQA9;Q92844;E7ENY2;E7EWR8;E7EM55;E7ERM9;E7EV32;E7EMT6;E7EVA2;E7EW82;Q92844-2;Q92844-3	TRAF family member-associated NF-kappa-B activator	TANK
22.116	24.4972	24.0029	27.9733	25.4281	20.0379	26.1138	21.9217	24.1051	22.0006	28.6884	22.2687	45	45	43	70.4	70.4	67.4	76.625	0	323.31	83714000000	1085	E7EQB2;E7ER44;P02788;P02788-2;C9JCF5	E7EQB2;E7ER44;P02788;P02788-2	Lactotransferrin;Lactoferricin-H;Kaliocin-1;Lactoferroxin-A;Lactoferroxin-B;Lactoferroxin-C	LTF
NaN	NaN	NaN	NaN	19.6496	NaN	NaN	NaN	14.4381	17.6575	NaN	16.865	3	3	3	12.7	12.7	12.7	34.317	0.00014318	5.5636	47520000	3	E7EQB3;Q9BSV6;B0V3J0;A9C4B9	E7EQB3;Q9BSV6;B0V3J0;A9C4B9	tRNA-splicing endonuclease subunit Sen34	TSEN34
NaN	NaN	NaN	NaN	NaN	NaN	NaN	NaN	NaN	NaN	NaN	NaN	2	2	2	4.8	4.8	4.8	54.112	0.001888	2.9815	23786000	3	E7EQH1;Q8NFJ9-3;Q8NFJ9;Q8NFJ9-2;E9PQD9;E9PR55	E7EQH1;Q8NFJ9-3;Q8NFJ9;Q8NFJ9-2;E9PQD9;E9PR55	Bardet-Biedl syndrome 1 protein	BBS1
20.7227	20.2053	22.5285	21.2772	21.9203	18.9299	21.5134	21.4378	21.0298	21.3104	20.7258	20.8977	26	26	26	33.1	33.1	33.1	102.57	0	113.38	4523800000	69	E7EQN5;P98171;P98171-2;E9PCM6;S4R314;S4R352;C9JLA8;C9J5M2;F8WAR0;H7C120;H7C3G3;H7C2Z8;H7C3K8	E7EQN5;P98171;P98171-2;E9PCM6	Rho GTPase-activating protein 4	ARHGAP4
25.7669	25.8619	26.3017	26.2733	25.6369	24.5269	23.8948	25.2212	23.81	25.4464	22.7396	25.5367	45	31	29	63.5	49.5	48.1	69.371	0	323.31	40494000000	387	E7EQR4;P15311	E7EQR4;P15311	Ezrin	EZR
20.7124	19.1632	20.991	20.4005	21.7473	18.8764	21.1918	20.3133	22.0698	20.3174	23.5211	20.0111	6	6	6	15.4	15.4	15.4	38.889	0.00016072	9.0418	1077400000	36	E7EQR8;Q9GZM5;D6RFI3;H0Y9A1;D6RGY8;D6RBQ1;D6RA04;D6RAY4	E7EQR8;Q9GZM5;D6RFI3;H0Y9A1	Protein YIPF3;Protein YIPF3, 36 kDa form III	YIPF3
27.0347	23.6055	26.0499	26.8399	26.3547	25.4788	25.8837	26.843	24.2881	25.9903	24.5711	25.8761	7	7	7	38.6	38.6	38.6	17.522	0	39.363	8117100000	45	E9PES6;E7ES08;E7EQU1;O15347	E9PES6;E7ES08;E7EQU1;O15347	High mobility group protein B3	HMGB3
NaN	NaN	NaN	NaN	NaN	NaN	NaN	NaN	NaN	NaN	NaN	NaN	4	4	4	3.7	3.7	3.7	153.08	0.00017271	11.822	70704000	4	E7EQW0;Q13075-2;Q13075	E7EQW0;Q13075-2;Q13075	Baculoviral IAP repeat-containing protein 1	NAIP
NaN	NaN	19.741	NaN	NaN	NaN	18.4666	18.4599	NaN	NaN	17.9451	NaN	3	3	3	20.7	20.7	20.7	31.689	0.00016279	9.4642	78582000	4	E7EQZ4;Q16637-4;Q16637-2;Q16637-3;Q16637;B4DP61;H0YBZ9	E7EQZ4;Q16637-4;Q16637-2;Q16637-3;Q16637;B4DP61	Survival motor neuron protein	SMN1;SMN2
NaN	NaN	NaN	13.4528	NaN	NaN	15.5343	NaN	13.4342	NaN	15.6331	NaN	4	4	3	3.4	3.4	2.7	312.02	0.00015147	7.1855	69181000	8	E7ER45;O43451	E7ER45;O43451	Maltase-glucoamylase, intestinal;Maltase;Glucoamylase	MGAM
NaN	NaN	NaN	NaN	NaN	NaN	17.2492	18.273	17.8789	17.6228	NaN	17.5906	14	1	1	26.9	1.7	1.7	85.658	0.0017728	3.055	81337000	8	E7ERH1;E7EMG1;Q9HBL0-2;C9JI43;H7C3Z4;C9J8K5;C9JFT7	E7ERH1;E7EMG1;Q9HBL0-2	Tensin-1	TNS1
21.0104	18.0998	21.914	19.0639	22.5155	21.1085	19.0686	17.8452	18.5732	21.3138	18.1618	21.6881	10	10	10	14.2	14.2	14.2	108.94	0	33.356	1916000000	25	E7ERS3;Q86VM9;Q86VM9-2;H3BRN6;H3BP01;H3BRH3;H3BPD0	E7ERS3;Q86VM9;Q86VM9-2	Zinc finger CCCH domain-containing protein 18	ZC3H18
NaN	NaN	NaN	NaN	NaN	19.2594	18.7227	NaN	17.2511	NaN	NaN	NaN	7	4	4	11	6.6	6.6	96.005	0	16.738	104330000	6	E7ES19;P35443	E7ES19;P35443	Thrombospondin-4	THBS4
NaN	NaN	NaN	NaN	NaN	NaN	NaN	NaN	NaN	NaN	NaN	NaN	3	3	3	20.5	20.5	20.5	23.183	0.00013826	4.7645	41803000	4	E7ES52;P46527;H7C2T1	E7ES52;P46527	Cyclin-dependent kinase inhibitor 1B	CDKN1B
22.0158	21.6471	21.8734	22.5644	21.8767	21.8432	21.7685	21.7735	21.155	21.8803	20.6683	21.1785	31	31	30	40.5	40.5	39.7	115.45	0	91.803	6477400000	96	H0YBP1;E7ESA6;Q8IYN9;Q05397;Q05397-5;H0YB16;H0YBZ1;Q05397-2;E9PEI4;Q05397-3;B4DWJ1;Q05397-6;Q05397-4;E5RHD8;H0YB99;E5RI03;E5RFW9;E5RGA6;E5RJI4;H0YAS0;E5RH01;E5RG66;E5RI72;E5RJP0;H0YB33;E5RJQ2;E5RG80;E5RG86;E5RIK4;E5RG54;E5RHK7;E5RH48;E5RI29	H0YBP1;E7ESA6;Q8IYN9;Q05397;Q05397-5;H0YB16;H0YBZ1;Q05397-2;E9PEI4	Focal adhesion kinase 1	PTK2
NaN	NaN	17.1556	16.3476	20.5359	19.3716	NaN	19.569	20.0584	NaN	17.581	NaN	7	7	3	15.9	15.9	6.9	49.392	0	16.224	345810000	7	E7ESC7;Q7L5Y9-3;Q7L5Y9;Q7L5Y9-2;D6RE80;B4DVN3;D6RDW4;D6REW7;D6RIB6;B4DQT1;Q7L5Y9-4;D6RA86;D6R8Z3;D6RID6	E7ESC7;Q7L5Y9-3;Q7L5Y9;Q7L5Y9-2;D6RE80;B4DVN3;D6RDW4;D6REW7;D6RIB6;B4DQT1;Q7L5Y9-4	Macrophage erythroblast attacher	MAEA
22.8151	NaN	NaN	NaN	19.5346	23.0187	NaN	21.5187	20.3468	20.0385	NaN	21.383	2	2	2	15.2	15.2	15.2	18.388	0.00027108	4.2754	366380000	11	E7ESK6;E9PBI9;P34741;E5RJB8;E5RHU3	E7ESK6;E9PBI9;P34741;E5RJB8;E5RHU3	Syndecan;Syndecan-2	SDC2
22.7058	20.5768	22.3311	23.4586	23.8212	22.4693	22.4456	22.9734	21.0038	22.6448	21.6516	22.1523	8	8	8	34.4	34.4	34.4	24.325	0	45.912	2019200000	45	E7ESL0;J3KQY1;Q9NWU5;Q9NWU5-2;Q9NWU5-3	E7ESL0;J3KQY1;Q9NWU5;Q9NWU5-2;Q9NWU5-3	39S ribosomal protein L22, mitochondrial	MRPL22
NaN	NaN	NaN	NaN	NaN	NaN	NaN	18.5104	NaN	NaN	NaN	NaN	2	2	2	17.8	17.8	17.8	13.978	0.0011635	3.431	19057000	2	E7ESN7;Q96DC7;Q96DC7-2	E7ESN7;Q96DC7;Q96DC7-2	Transmembrane and coiled-coil domain-containing protein 6	TMCO6
NaN	NaN	NaN	NaN	NaN	NaN	18.7386	NaN	NaN	NaN	NaN	NaN	18	1	1	24.7	2.1	2.1	102.83	0.00015237	7.3294	71711000	1	E7ESP4;E7EMF1;E9PB77;D6RG08	E7ESP4;E7EMF1;E9PB77		ITGA2
20.8415	NaN	NaN	19.4805	18.7737	20.9883	21.0866	NaN	NaN	NaN	NaN	NaN	2	2	2	14.4	14.4	14.4	20.798	0.00027001	4.2108	171010000	3	K7EKW3;E7ESS3;Q71RG4-2;Q71RG4;Q71RG4-3	K7EKW3;E7ESS3;Q71RG4-2;Q71RG4;Q71RG4-3	Transmembrane and ubiquitin-like domain-containing protein 2	TMUB2
NaN	NaN	NaN	NaN	NaN	NaN	NaN	NaN	NaN	NaN	NaN	NaN	2	2	2	2.9	2.9	2.9	101.96	0.0028479	2.7283	12956000	1	E7ESX1;Q9H2X0-5;Q9H2X0	E7ESX1;Q9H2X0-5;Q9H2X0	Chordin	CHRD
20.1132	17.6052	21.1246	21.2081	22.8994	20.0852	19.7769	19.9576	17.3438	21.2644	17.8542	20.6264	19	16	14	33.7	29.3	25.3	79.372	0	58.942	2031500000	62	E7ESY4;Q13330;Q13330-3;Q13330-2;F8VSM3;H0Y4T7;F8W9Y9;H7C3F3;H0YIV8	E7ESY4;Q13330;Q13330-3;Q13330-2;F8VSM3;H0Y4T7	Metastasis-associated protein MTA1	MTA1
NaN	NaN	NaN	NaN	17.5072	NaN	NaN	NaN	NaN	NaN	NaN	NaN	2	2	2	6.7	6.7	6.7	44.86	0.00014213	5.3996	54264000	2	E7ET07;Q9NXR8	E7ET07;Q9NXR8	Inhibitor of growth protein;Inhibitor of growth protein 3	ING3
NaN	NaN	19.3018	NaN	NaN	NaN	21.1019	18.3316	18.7702	NaN	14.9799	19.4175	4	4	4	12.6	12.6	12.6	46.924	0.00014132	5.2929	225210000	8	E7ET40;P00749-2;P00749	E7ET40;P00749-2;P00749	Urokinase-type plasminogen activator;Urokinase-type plasminogen activator long chain A;Urokinase-type plasminogen activator short chain A;Urokinase-type plasminogen activator chain B	PLAU
NaN	18.5039	18.6155	18.8713	19.4107	20.9144	18.4894	19.5531	19.7111	18.5291	20.4536	19.4232	8	8	8	14.1	14.1	14.1	68.951	0	23.643	655830000	26	E7ET49;Q8NCG7-2;Q8NCG7-4;Q8NCG7	E7ET49;Q8NCG7-2;Q8NCG7-4;Q8NCG7	Sn1-specific diacylglycerol lipase beta	DAGLB
NaN	NaN	NaN	NaN	NaN	NaN	NaN	NaN	NaN	14.0212	NaN	12.7177	3	2	2	4.3	3.4	3.4	110.32	0.00014388	5.7078	10325000	1	F5H562;E7ET55;F5H748;P35670-2;P35670-3;P35670-4;P35670	F5H562;E7ET55;F5H748;P35670-2;P35670-3;P35670-4;P35670	Copper-transporting ATPase 2;WND/140 kDa	ATP7B
18.7479	19.0585	20.0401	17.6888	17.6159	19.9	19.1199	17.857	NaN	19.0338	NaN	NaN	6	6	6	13.8	13.8	13.8	61.101	0.00014554	5.9967	298040000	6	E7ET85;O43909;H0YBJ7	E7ET85;O43909	Exostosin-like 3	EXTL3
24.2229	23.9712	25.5721	24.6551	25.6283	23.5885	23.2074	23.6164	20.7364	24.676	21.5852	23.287	20	20	20	48.1	48.1	48.1	54.502	0	148.34	10215000000	153	E7ETB3;Q9ULA0;E7EMB6;C9JBE1;B9ZVU2;F8WAN0;E7EPX3;E5RJ35;C9JRG3;C9J1E2	E7ETB3;Q9ULA0;E7EMB6;C9JBE1	Aspartyl aminopeptidase	DNPEP
23.942	21.1917	21.4695	23.5938	22.1424	24.3834	20.8449	20.7497	20.534	22.0494	19.7356	21.4244	21	21	21	42.2	42.2	42.2	65.059	0	126.98	5382700000	131	G3XAM2;E7ETH0;P05156;A0A087X0I2;D6R9Z8;CON__Q32PI4	G3XAM2;E7ETH0;P05156;A0A087X0I2	Complement factor I;Complement factor I heavy chain;Complement factor I light chain	CFI
19.9876	19.1899	20.7089	19.486	21.0983	16.8553	NaN	20.972	19.441	20.8252	18.8402	20.8571	2	2	2	5.3	5.3	5.3	55.745	0.00027226	4.3925	472920000	3	E7ETN2;O00167-2;O00167	E7ETN2;O00167-2;O00167	Eyes absent homolog;Eyes absent homolog 2	EYA2
23.9271	21.2311	22.5376	22.0077	24.0122	21.6024	22.2061	22.2195	19.39	23.6748	20.4301	21.3731	6	6	3	19.2	19.2	10.5	40.147	0	29.773	1486100000	49	E7ETU5;F6Y5H0;P29558-2;P29558;E7EPF2	E7ETU5;F6Y5H0;P29558-2;P29558;E7EPF2	RNA-binding motif, single-stranded-interacting protein 1	RBMS1
26.8946	25.1196	24.1956	22.1959	23.5193	25.772	25.9664	23.1482	23.7216	23.8567	20.1607	24.5818	10	10	10	32	32	32	41.628	0	25.192	13457000000	53	E7ETU7;P09001;H0Y9G6;E9PF06;D6RC14;D6RBQ5	E7ETU7;P09001;H0Y9G6;E9PF06;D6RC14	39S ribosomal protein L3, mitochondrial	MRPL3
20.2412	21.0915	21.8511	23.707	22.6098	19.3488	23.9339	22.6812	23.1188	21.6976	21.6193	23.6079	30	30	30	46.4	46.4	46.4	81.169	0	182.06	7307700000	113	E7ETU9;O00469-2;O00469;O00469-3;C9JXZ0	E7ETU9;O00469-2;O00469;O00469-3	Procollagen-lysine,2-oxoglutarate 5-dioxygenase 2	PLOD2
NaN	NaN	NaN	NaN	15.8831	NaN	NaN	NaN	NaN	NaN	NaN	NaN	29	2	2	23	1.9	1.9	152.3	0.0071395	2.1387	21195000	2	E7ETY2;Q13428-7;J3KQ96;Q13428-6	E7ETY2;Q13428-7;J3KQ96;Q13428-6	Treacle protein	TCOF1
17.9082	19.7223	19.0861	20.4611	21.3341	18.8228	NaN	18.1723	17.2468	20.0039	18.2457	19.4521	19	19	12	35.8	35.8	23.9	78.452	0	75.896	1312400000	31	E7ETY4;E9PC69;Q7KZI7-10;Q7KZI7-13;Q7KZI7-7;Q7KZI7-2;Q7KZI7-15;Q7KZI7-5;Q7KZI7-16;Q7KZI7-4;Q7KZI7-9;Q7KZI7-12;Q7KZI7-14;Q7KZI7-3;Q7KZI7-6;Q7KZI7-11;Q7KZI7-8;Q7KZI7;F5H4F6;F5H6N2	E7ETY4;E9PC69;Q7KZI7-10;Q7KZI7-13;Q7KZI7-7;Q7KZI7-2;Q7KZI7-15;Q7KZI7-5;Q7KZI7-16;Q7KZI7-4;Q7KZI7-9;Q7KZI7-12;Q7KZI7-14;Q7KZI7-3;Q7KZI7-6;Q7KZI7-11;Q7KZI7-8;Q7KZI7	Serine/threonine-protein kinase MARK2	MARK2
23.693	26.215	24.544	25.0047	24.6898	24.0862	22.7915	23.3242	24.7808	23.4239	26.1294	24.5195	17	17	16	39.7	39.7	38	46.913	0	90.318	13562000000	106	E7ETZ4;Q9Y6E2;B5MCH7;B5MCE7;Q75MG1;E9PFD4;E7EMS9;E9PFE3;C9JF98;F8WDX8;Q9Y6E2-2	E7ETZ4;Q9Y6E2;B5MCH7;B5MCE7;Q75MG1;E9PFD4	Basic leucine zipper and W2 domain-containing protein 2	BZW2
NaN	20.7083	17.3259	20.7655	20.7377	20.5791	20.0795	24.334	27.1841	19.5747	24.7792	NaN	9	9	9	18.6	18.6	18.6	52.062	0	21.828	3596000000	54	E7EU05;P16671;P16671-3;P16671-2;P16671-4;E9PLT1;E7EX47;E9PJX8;E9PC45;E7EVU1;E7ERZ9;E7EWI4	E7EU05;P16671;P16671-3;P16671-2;P16671-4;E9PLT1;E7EX47	Platelet glycoprotein 4	CD36
18.8976	18.0167	NaN	NaN	16.366	17.8995	NaN	18.7787	18.6575	18.2366	NaN	19.0143	5	3	3	7.6	5.2	5.2	82.042	0.00013806	4.7214	195100000	4	E7EU09;P11362-6;P11362-5;P11362-4;P11362-14;P11362-3;P11362-20;P11362-7;P11362-2;P11362-19;P11362;P11362-21;B5A958;C1KBH7;P11362-18;P11362-16;P11362-13;P11362-12;P11362-11;P11362-10;P11362-9;P11362-8;E9PN14;E9PNM3;E9PKV7;E9PKF2	E7EU09;P11362-6;P11362-5;P11362-4;P11362-14;P11362-3;P11362-20;P11362-7;P11362-2;P11362-19;P11362;P11362-21;B5A958;C1KBH7;P11362-18;P11362-16;P11362-13;P11362-12;P11362-11;P11362-10;P11362-9;P11362-8	Fibroblast growth factor receptor;Fibroblast growth factor receptor 1	FGFR1
24.8728	23.0807	24.0679	24.3268	24.7457	24.3194	24.3068	23.1465	22.1281	23.8384	21.7305	23.5457	19	19	19	56.4	56.4	56.4	45.31	0	233.45	8347000000	245	E7EU96;Q5U5J2;P68400;Q8NEV1;P68400-2;A0A087WY74;V9GYA2;V9GY80;V9GYW6	E7EU96;Q5U5J2;P68400;Q8NEV1;P68400-2	Casein kinase II subunit alpha;Casein kinase II subunit alpha 3	CSNK2A1;CSNK2A3
NaN	NaN	14.2458	NaN	NaN	NaN	NaN	NaN	13.0341	NaN	NaN	NaN	3	3	3	4.4	4.4	4.4	101.55	0.0002713	4.3036	13476000	3	E7EUF1;Q13822;Q13822-3;Q13822-2;E5RIA2	E7EUF1;Q13822;Q13822-3;Q13822-2	Ectonucleotide pyrophosphatase/phosphodiesterase family member 2	ENPP2
24.3951	22.604	23.6566	23.2193	24.2829	22.6091	23.1214	23.2758	22.2126	23.5159	21.7471	23.6066	50	50	1	38.8	38.8	0.6	158.64	0	323.31	23086000000	374	E7EX73;E9PGM1;E7EUU4;Q04637-8;Q04637-7;C9K073;C9J2Z7;H7C044;H7C0V6;F8WCF2;C9JWH7;C9J556;REV__Q8NEG2-2;REV__F5H7J8;C9JHW9;C9JSU8;C9JWW9;REV__Q8NEG2;REV__C9JQZ6;REV__J3KQX6	E7EX73;E9PGM1;E7EUU4;Q04637-8;Q04637-7	Eukaryotic translation initiation factor 4 gamma 1	EIF4G1
NaN	NaN	17.9838	16.4796	NaN	NaN	NaN	NaN	NaN	NaN	NaN	NaN	2	2	2	3.4	3.4	3.4	78.727	0.0091506	1.963	37360000	2	E7EUW9;O60315-2;O60315	E7EUW9;O60315-2;O60315	Zinc finger E-box-binding homeobox 2	ZEB2
16.2271	19.2904	19.4048	18.7039	20.729	17.7894	17.9349	16.7669	NaN	20.5574	17.4147	19.5476	14	8	8	28.5	17.3	17.3	67.195	0	21.176	614450000	28	E7EV10;Q9BTC8;E7EQY4;Q9BTC8-2;D6W5A2;E9PCS8;E9PF88;H0YIT0	E7EV10;Q9BTC8;E7EQY4;Q9BTC8-2;D6W5A2;E9PCS8	Metastasis-associated protein MTA3	MTA3
NaN	NaN	NaN	NaN	NaN	NaN	NaN	NaN	NaN	NaN	NaN	NaN	4	1	1	4.6	1.2	1.2	119.49	0.0066994	2.2161	4870900	1	E7EV46;D6R9X7;Q8N328	E7EV46;D6R9X7		ERCC6-PGBD3;ERCC6
21.4942	21.4648	24.8722	21.9055	24.9898	22.3723	23.2822	23.6175	22.3647	24.7766	22.3316	24.2968	48	48	48	23.9	23.9	23.9	245.44	0	316.55	32746000000	314	E7EVA0;P27816;P27816-6;P27816-2;P27816-5;P27816-4;H7C4C5;B5MEG9;H7C456;H0Y2V1;F8W9U4;P27816-7	E7EVA0;P27816;P27816-6;P27816-2	Microtubule-associated protein;Microtubule-associated protein 4	MAP4
19.0745	17.8284	20.1835	18.1944	18.7521	18.3747	20.9743	18.9557	NaN	19.38	18.3018	14.3484	10	10	7	25.1	25.1	19.2	67.054	0	70.3	933050000	13	E9PEY4;E7EVB6;O60941-6;O60941-7;O60941;O60941-5;O60941-2;O60941-4;O60941-3;E9PE76;E7ES64;F8W9U0	E9PEY4;E7EVB6;O60941-6;O60941-7;O60941;O60941-5;O60941-2;O60941-4;O60941-3	Dystrobrevin;Dystrobrevin beta	DTNB
17.6751	19.2294	16.632	16.5713	20.1492	NaN	17.9846	19.2823	16.7078	16.9845	NaN	15.9661	9	9	9	20.7	20.7	20.7	70.01	0	51.223	564780000	15	E7EVC7;Q676U5-2;Q676U5;Q676U5-3;Q676U5-5;C9J1B2;Q676U5-4;C9J8C6;C9JAY7;C9JK97	E7EVC7;Q676U5-2;Q676U5;Q676U5-3;Q676U5-5	Autophagy-related protein 16-1	ATG16L1
23.1328	19.8409	23.2838	22.7111	23.4522	21.864	21.8166	23.2744	21.9652	22.7106	21.3709	22.7675	24	24	15	48.6	48.6	30.8	62.506	0	122.37	5957900000	94	G5E9S8;G3V2E7;F8W6L3;G3V3H3;G3V5R9;E7EVH7;Q07866-8;Q07866-2;Q07866-3;Q07866;Q07866-7;Q07866-5;Q07866-10;Q07866-6;Q07866-4;Q07866-9;H0YG16;H0YJU9;H0YJL0;G3V2P7;H0YJT3;H0YGB8	G5E9S8;G3V2E7;F8W6L3;G3V3H3;G3V5R9;E7EVH7;Q07866-8;Q07866-2;Q07866-3;Q07866;Q07866-7;Q07866-5;Q07866-10;Q07866-6;Q07866-4;Q07866-9	Kinesin light chain 1	KLC1
NaN	19.7408	18.6862	21.1859	19.2021	19.2592	18.1035	15.4001	NaN	NaN	NaN	20.821	4	4	4	19.9	19.9	19.9	21.466	0.00015492	7.8061	259060000	8	E7EVH9;Q08623-3;Q08623;Q08623-4;Q08623-2	E7EVH9;Q08623-3;Q08623;Q08623-4	Pseudouridine-5-phosphatase	HDHD1
17.5932	17.7951	21.1969	18.3098	20.0556	18.8041	17.0416	18.0201	16.5411	14.9816	16.559	18.9675	35	16	16	33.7	16.2	16.2	142.58	0	49.852	945250000	56	E7EVJ5;Q96F07-2;Q96F07;H7C229;E7EW33;A0A087WWZ1;A0A087WTQ3;A0A087WVE1;A0A087X0D6;A0A087WZL7	E7EVJ5;Q96F07-2;Q96F07;H7C229;E7EW33	Cytoplasmic FMR1-interacting protein 2	CYFIP2
NaN	19.5482	17.8722	19.4136	17.8982	19.1967	20.3763	19.1485	19.8571	20.6088	NaN	16.1283	4	4	4	11.3	11.3	11.3	52.623	0	17.754	278900000	4	E7EVQ3;O15123-2;O15123-3;O15123	E7EVQ3;O15123-2;O15123-3;O15123	Angiopoietin-2	ANGPT2
20.1005	21.8439	20.5592	21.8377	20.4144	21.1805	20.2634	17.6625	16.503	21.2618	17.2252	19.6785	11	11	11	35.7	35.7	35.7	53.067	0	28.411	752940000	38	E7EVQ6;Q14534;H0YBN7;E5RJH9	E7EVQ6;Q14534	Squalene monooxygenase	SQLE
22.1293	23.0075	22.4124	23.1744	23.3935	21.3033	20.8778	22.0539	21.6543	22.7405	21.7314	22.3361	13	13	13	37.5	37.5	37.5	54.766	0	119.62	3454900000	61	E7EVX8;Q8WWY3;E7ESA8;Q8WWY3-3;Q8WWY3-2;E7EU94;E7ESX0;E7EN72	E7EVX8;Q8WWY3;E7ESA8;Q8WWY3-3;Q8WWY3-2	U4/U6 small nuclear ribonucleoprotein Prp31	PRPF31
NaN	NaN	NaN	NaN	20.1258	NaN	NaN	NaN	NaN	NaN	NaN	14.0594	4	4	4	14.2	14.2	14.2	47.836	0.0001554	7.8927	59659000	5	E7EW32;Q7L1V2-2;Q7L1V2;H3BUX9	E7EW32;Q7L1V2-2;Q7L1V2	Vacuolar fusion protein MON1 homolog B	MON1B
16.7931	NaN	17.7	17.1402	18.0764	NaN	NaN	18.3691	NaN	NaN	NaN	15.999	5	5	0	20.4	20.4	0	30.409	0	12.998	181360000	7	E7EWC6	E7EWC6		POLR2J3
18.4917	17.8183	NaN	17.2501	20.672	NaN	NaN	19.2001	NaN	NaN	NaN	NaN	9	9	9	49.6	49.6	49.6	30.348	0	21.268	300610000	13	E7EWH8;F6UJY1;Q5T013;J9JIE9;Q5T013-3;F6UJY9;H0YB70;Q5T013-4;H0YB18;Q5T013-2	E7EWH8;F6UJY1;Q5T013;J9JIE9;Q5T013-3;F6UJY9;H0YB70;Q5T013-4;H0YB18;Q5T013-2	Hydroxypyruvate isomerase;Putative hydroxypyruvate isomerase	HYI
22.6454	22.8323	22.1433	22.3727	21.209	21.0335	22.1076	22.5591	20.5803	21.8102	21.4054	21.3908	11	11	1	15.4	15.4	1.3	102.73	0	42.657	3338100000	27	E7EWM1	E7EWM1		NCOA2
24.1466	23.7645	22.4955	25.1368	24.9039	23.7617	23.9067	23.704	22.5212	23.7107	23.4805	22.3023	6	6	6	24.9	24.9	24.9	20.038	0	63.408	2377900000	37	E7EWP0;H0Y886;O43674-2;O43674	E7EWP0;H0Y886;O43674-2;O43674	NADH dehydrogenase [ubiquinone] 1 beta subcomplex subunit 5, mitochondrial	NDUFB5
22.95	20.9401	24.1226	21.7183	24.1817	21.0785	21.9895	23.2857	22.8773	23.3443	21.3756	23.7184	10	10	10	18.8	18.8	18.8	69.697	0	121.95	6219900000	65	E7EX17;P23588;B4DS13;F8VX11;F8W0K0;F8VSC7;F8VP89;F8VRU1;F8VYE9	E7EX17;P23588;B4DS13;F8VX11	Eukaryotic translation initiation factor 4B	EIF4B
NaN	17.0162	NaN	NaN	18.4913	NaN	NaN	NaN	NaN	NaN	NaN	NaN	28	2	2	49.9	3.9	3.9	64.168	0.0058781	2.2537	53085000	3	E7EX44;Q05682-3;Q05682-5;Q05682-6;Q05682-2;E9PGZ1;Q05682-4;C9J813;C9JEK3	E7EX44;Q05682-3;Q05682-5;Q05682-6;Q05682-2;E9PGZ1;Q05682-4;C9J813	Caldesmon	CALD1
26.17	25.0718	25.9599	22.8747	25.8406	26.2924	25.0949	24.528	24.2089	25.467	21.7372	24.4796	24	24	24	57.6	57.6	57.6	59.403	0	323.31	25600000000	213	E9PDR0;E7EX59;P05166;P05166-2;E7ETT1;C9JQS9;E7ETT4;E7EUY3;E9PEC3;F8WBI9;E7ENC1;H7C5C9;C9JVW9;C9JVY9;C9JAW3	E9PDR0;E7EX59;P05166;P05166-2;E7ETT1;C9JQS9;E7ETT4;E7EUY3;E9PEC3;F8WBI9	Propionyl-CoA carboxylase beta chain, mitochondrial	PCCB
21.9781	20.631	23.2991	22.5219	23.8462	21.4814	21.191	22.8416	22.2794	22.8757	21.7241	22.0441	46	46	46	45.5	45.5	45.5	139.09	0	323.31	9908300000	245	E7EX90;Q14203-3;Q14203-4;Q14203-6;Q14203;Q14203-5;Q14203-2;Q6AWB1;E7EWF7;C9JJD0;C9JZA4;C9JTE5;C9JJN7;C9JKG6;E9PCY0;C9J1B7;C9JUI8	E7EX90;Q14203-3;Q14203-4;Q14203-6;Q14203;Q14203-5;Q14203-2;Q6AWB1	Dynactin subunit 1	DCTN1;DKFZp686E0752
18.3311	NaN	NaN	NaN	16.7029	17.1001	17.3402	17.3229	NaN	17.6976	NaN	15.5654	10	9	9	16.6	15.9	15.9	107.43	0.00016941	10.966	360020000	7	E7EXA6;Q8WVB6;Q8WVB6-2;Q8WVB6-3;F8WCC1;H0Y7D3	E7EXA6;Q8WVB6;Q8WVB6-2;Q8WVB6-3	Chromosome transmission fidelity protein 18 homolog	CHTF18
NaN	NaN	19.2963	NaN	NaN	NaN	NaN	NaN	15.9196	NaN	NaN	11.2767	4	4	4	4	4	4	133.41	0.00014053	5.1549	179500000	3	E9PAK5;O75064	E9PAK5;O75064	DENN domain-containing protein 4B	DENND4B
26.7378	24.5301	27.1827	26.4872	27.8621	25.1845	25.4707	26.4505	24.7345	26.6855	24.5678	27.005	5	5	5	51.5	51.5	51.5	15.016	0	259.88	12657000000	209	F8VZJ2;H0YHX9;Q13765;E9PAV3-2;E9PAV3;F8W0W4;F8W1N5;F8VNW4;F8VZ58;Q9BZK3	F8VZJ2;H0YHX9;Q13765;E9PAV3-2;E9PAV3;F8W0W4;F8W1N5;F8VNW4	Nascent polypeptide-associated complex subunit alpha;Nascent polypeptide-associated complex subunit alpha, muscle-specific form	NACA
NaN	NaN	NaN	NaN	17.3804	NaN	NaN	NaN	NaN	NaN	NaN	NaN	3	3	3	9.8	9.8	9.8	44.976	0.00015815	8.4966	126070000	3	F6PQP6;E9PBC1;I3L2B2;O95208-2;O95208;O95208-3;J3KSF8;J3KTF6;J3KSA6;J3KSC7;J3QLN2	F6PQP6;E9PBC1;I3L2B2;O95208-2;O95208;O95208-3	Epsin-2	EPN2
NaN	NaN	NaN	NaN	NaN	NaN	NaN	NaN	NaN	NaN	NaN	NaN	1	1	1	8	8	8	19.058	0.0087192	2.0048	7215300	1	E9PBZ2;P15428-4;P15428-2;P15428	E9PBZ2;P15428-4;P15428-2;P15428	15-hydroxyprostaglandin dehydrogenase [NAD(+)]	HPGD
NaN	NaN	NaN	NaN	NaN	NaN	NaN	NaN	NaN	NaN	NaN	25.6833	2	2	2	7.3	7.3	7.3	35.597	0.00014384	5.7056	933800000	4	E9PC41;Q01638-3;Q01638-2;Q01638	E9PC41;Q01638-3;Q01638-2;Q01638	Interleukin-1 receptor-like 1	IL1RL1
NaN	NaN	NaN	NaN	NaN	NaN	NaN	NaN	NaN	NaN	NaN	NaN	4	3	3	5.9	4.9	4.9	75.526	0.00014413	5.7402	33212000	3	E9PC47;P53667-4;P53667-2;P53667;P53667-3	E9PC47;P53667-4;P53667-2;P53667	LIM domain kinase 1	LIMK1
17.7881	15.9703	21.8139	19.768	19.8241	18.548	NaN	19.8175	20.3692	17.1059	16.1906	19.4124	5	4	4	13.6	11.4	11.4	46.621	0	21.098	431750000	12	V9GYD9;Q5VZZ6;E9PC62;O95319-5;O95319-2;O95319;O95319-4;O95319-3;V9GY47	V9GYD9;Q5VZZ6;E9PC62;O95319-5;O95319-2;O95319;O95319-4;O95319-3	CUGBP Elav-like family member 2	CELF2
21.2219	21.8626	22.9067	21.0341	21.7753	20.7759	21.3134	20.637	18.5127	21.591	21.0448	21.039	12	12	12	24.5	24.5	24.5	78.346	0	38.444	1731100000	36	E9PC74;Q13144;C9JRD9;H7C2X0	E9PC74;Q13144	Translation initiation factor eIF-2B subunit epsilon	EIF2B5
NaN	NaN	NaN	19.2925	20.5676	19.9362	22.2294	NaN	19.1536	18.5843	NaN	NaN	6	6	6	24.6	24.6	24.6	36.521	0	12.761	276580000	6	Q6N039;E9PC87;O94876-2;O94876;D6RH19	Q6N039;E9PC87;O94876-2;O94876	Transmembrane and coiled-coil domains protein 1	DKFZp686H13261;TMCC1
NaN	NaN	19.453	18.8048	15.6247	20.9671	17.3473	17.388	16.7672	17.1529	NaN	16.3701	7	7	7	10.1	10.1	10.1	107.51	0	15.17	367700000	8	H0YA68;E9PCD7;Q9Y2E5-2;Q9Y2E5	H0YA68;E9PCD7;Q9Y2E5-2;Q9Y2E5	Alpha-mannosidase;Epididymis-specific alpha-mannosidase	MAN2B2
18.9381	NaN	NaN	18.9615	21.0076	NaN	18.7915	NaN	16.2926	NaN	17.4493	NaN	6	6	6	12	12	12	73.071	0	18.075	227330000	12	E9PCN2;Q02153-3;Q02153;Q02153-2;B7Z685;D6RC99	E9PCN2;Q02153-3;Q02153;Q02153-2;B7Z685;D6RC99	Guanylate cyclase soluble subunit beta-1	GUCY1B3
21.0429	21.0116	20.0946	20.0966	21.7328	18.8227	20.9567	20.2208	20.7944	19.9543	18.7621	20.6721	10	10	10	41.9	41.9	41.9	28.293	0	17.579	873790000	23	E9PCW1;O95249;K7EJC8;G5E9T8;A0A087WYX5;B4DQA8;O95249-2;Q96QI9;F6RU00	E9PCW1;O95249;K7EJC8;G5E9T8;A0A087WYX5;B4DQA8;O95249-2	Golgi SNAP receptor complex member 1	GOSR1
18.7315	16.874	19.6889	17.7302	21.1899	19.9412	20.1308	16.8413	16.4706	20.106	NaN	NaN	7	7	1	29.5	29.5	3.4	45.504	0	27.917	327860000	10	E9PD09;Q96HH9;B7Z4W8;Q96HH9-5;Q96HH9-4;Q96HH9-2;D6REP5;D6RFH3;D6R9P9	E9PD09;Q96HH9;B7Z4W8;Q96HH9-5;Q96HH9-4;Q96HH9-2;D6REP5	GRAM domain-containing protein 3	GRAMD3
NaN	16.9835	19.571	NaN	NaN	18.7658	NaN	18.0651	15.9584	16.6908	NaN	NaN	12	8	8	26.1	18.4	18.4	62.029	0	34.359	462860000	13	E9PD68;Q14194;Q14194-2	E9PD68;Q14194;Q14194-2	Dihydropyrimidinase-related protein 1	CRMP1
NaN	NaN	NaN	NaN	NaN	16.1679	NaN	NaN	NaN	NaN	16.9385	NaN	10	7	7	14.8	9.3	9.3	91.953	0.00016247	9.3734	177400000	9	E9PDE8;O95757;D6RJ96	E9PDE8;O95757;D6RJ96	Heat shock 70 kDa protein 4L	HSPA4L
NaN	NaN	16.9768	NaN	15.8887	NaN	NaN	15.4123	NaN	NaN	16.6337	NaN	39	1	1	39.5	1.4	1.4	128.48	0.0043652	2.4223	61688000	2	E9PDF6;O43795;E7EQD9;H7C2Y7;C9JYW1;C9JUP5;C9K0I9;Q8N1T3-3;Q8N1T3	E9PDF6;O43795	Unconventional myosin-Ib	MYO1B
NaN	NaN	NaN	NaN	NaN	NaN	NaN	NaN	NaN	NaN	NaN	NaN	1	1	1	7.7	7.7	7.7	20.396	0.0028511	2.7462	2992600	1	E9PDN7;P48736	E9PDN7;P48736	Phosphatidylinositol 4,5-bisphosphate 3-kinase catalytic subunit gamma isoform	PIK3CG
NaN	NaN	NaN	NaN	NaN	NaN	NaN	NaN	12.3814	NaN	13.9785	NaN	2	2	2	3	3	3	223.7	0.0037846	2.5209	24810000	2	Q5SR44;E9PDY4;P17927;E9PQN4;H0YE06	Q5SR44;E9PDY4;P17927;E9PQN4;H0YE06	Complement receptor type 1	CR1
22.5261	22.0886	18.6274	22.2037	22.122	23.3911	22.2203	22.8058	23.6811	22.9689	22.3275	22.1417	7	7	7	10.2	10.2	10.2	81.543	0	18.716	4452500000	52	E9PEE8;P18564-2;P18564;A0A087WXP3	E9PEE8;P18564-2;P18564;A0A087WXP3	Integrin beta;Integrin beta-6	ITGB6
NaN	NaN	17.4242	NaN	NaN	17.6756	NaN	NaN	NaN	17.8771	17.4611	14.2315	10	10	9	10.4	10.4	9.5	106.51	0	14.401	228550000	11	H0Y547;E9PEJ6;P98196;H0Y8F0;A0A087WVE8	H0Y547;E9PEJ6;P98196;H0Y8F0	Phospholipid-transporting ATPase;Probable phospholipid-transporting ATPase IH	ATP11A
NaN	NaN	NaN	NaN	NaN	NaN	NaN	NaN	NaN	NaN	NaN	NaN	1	1	1	2.5	2.5	2.5	74.268	0.0038967	2.4907	10141000	1	E9PEK4;P07333-2;P07333	E9PEK4;P07333-2;P07333	Macrophage colony-stimulating factor 1 receptor	CSF1R
21.5177	18.4595	21.8847	19.3362	21.449	22.607	20.0754	20.4699	21.3995	20.9887	20.0204	20.6201	17	17	17	26.8	26.8	26.8	101.3	0	76.104	2186100000	43	E9PEP6;O14786;E7EX60;Q5T7F0;O14786-3;O14786-2;Q5JWQ6;Q5JWQ4;V9GYL7;Q5JWQ2;H0Y4A0	E9PEP6;O14786;E7EX60;Q5T7F0;O14786-3;O14786-2;Q5JWQ6;Q5JWQ4	Neuropilin-1	NRP1
20.0802	NaN	NaN	NaN	21.2929	NaN	NaN	16.215	19.2958	NaN	19.5687	19.35	7	6	6	31.2	28.4	28.4	27.698	0.00016681	10.349	516300000	7	E9PEQ6;Q9UNP9;Q9UNP9-2;Q9UNP9-3;E9PKY5;E9PK21	E9PEQ6;Q9UNP9;Q9UNP9-2;Q9UNP9-3;E9PKY5	Peptidyl-prolyl cis-trans isomerase;Peptidyl-prolyl cis-trans isomerase E	PPIE
20.2288	19.2657	20.5751	19.2658	19.6123	19.1511	19.6519	18.5639	18.6436	18.1147	19.1283	19.9973	8	8	8	19.5	19.5	19.5	60.328	0	20.287	1233300000	18	E9PER6;O15530-3;O15530;O15530-4;O15530-2;Q6A1A2;O15530-5;H3BQ10	E9PER6;O15530-3;O15530;O15530-4;O15530-2;Q6A1A2;O15530-5	3-phosphoinositide-dependent protein kinase 1;Putative 3-phosphoinositide-dependent protein kinase 2	PDPK1;PDPK2P
21.2718	NaN	NaN	14.9481	NaN	NaN	NaN	NaN	NaN	NaN	NaN	NaN	6	5	5	3.4	2.9	2.9	278.13	0.00014227	5.4265	3566200000	4	E9PEZ1;Q8IWT3;Q8IWT3-3	E9PEZ1;Q8IWT3;Q8IWT3-3	Cullin-9	CUL9
25.6938	24.9785	24.5961	25.2754	26.3893	25.3595	24.7403	24.7584	25.2998	24.9834	24.4855	23.1062	48	48	47	39.7	39.7	39.1	141.06	0	274.31	55703000000	290	E9PEZ3;O60610;E9PHQ0;O60610-2;O60610-3;E7ERW8;H9KV28;E7EMV0;B4E2I7;E5RJ79	E9PEZ3;O60610;E9PHQ0;O60610-2;O60610-3;E7ERW8;H9KV28;E7EMV0	Protein diaphanous homolog 1	DIAPH1
24.9632	24.9267	26.2342	26.3557	25.3029	27.9577	25.126	25.1145	25.4071	25.9014	23.3606	25.3532	15	15	15	57.5	57.5	57.5	35.236	0	323.31	24575000000	346	E9PF18;Q16836;Q16836-3;Q16836-2	E9PF18;Q16836;Q16836-3;Q16836-2	Hydroxyacyl-coenzyme A dehydrogenase, mitochondrial	HADH
24.9795	23.0056	25.3283	24.0757	25.4186	26.4526	25.2971	24.1648	23.7069	24.7756	23.1089	24.5201	24	24	24	63.3	63.3	63.3	45.935	0	212.37	17049000000	169	E9PF19;Q9Y4P3;Q96E41;A0A087WXC6;F8WDI9;F8WCR3	E9PF19;Q9Y4P3;Q96E41	Transducin beta-like protein 2	TBL2
NaN	NaN	NaN	NaN	NaN	NaN	NaN	NaN	NaN	NaN	NaN	NaN	1	1	1	19.7	19.7	19.7	7.2321	0	30.484	56801000	3	U3KPX1;U3KPX8;E9PF46;F8WA34;U3KQL2;P14621	U3KPX1;U3KPX8;E9PF46;F8WA34;U3KQL2;P14621	Acylphosphatase;Acylphosphatase-2	ACYP2
20.0592	16.6142	19.2087	19.7828	20.0575	16.2511	NaN	18.561	17.1884	17.7832	17.5557	14.8059	10	10	10	25	25	25	58.394	0	19.344	394390000	13	E9PFK9;Q9UJ41-2;Q9UJ41-4;Q9UJ41-3;Q9UJ41;V9GYI8;E9PHB8;C9JDA2	E9PFK9;Q9UJ41-2;Q9UJ41-4;Q9UJ41-3;Q9UJ41	Rab5 GDP/GTP exchange factor	RABGEF1
20.4508	20.5536	21.1326	21.4793	22.2866	19.5875	19.4819	19.693	17.8344	21.2298	20.7009	21.0883	19	19	14	36.4	36.4	27.8	69.116	0	61.689	1925300000	35	E9PFR3;Q14738;Q14738-2;H0Y8C4;Q14738-3;H7C5Q9;H0YJ35	E9PFR3;Q14738;Q14738-2;H0Y8C4;Q14738-3	Serine/threonine-protein phosphatase 2A 56 kDa regulatory subunit delta isoform	PPP2R5D
NaN	NaN	16.6818	NaN	NaN	NaN	NaN	15.3107	NaN	NaN	NaN	NaN	5	5	5	7.5	7.5	7.5	86.813	0.00015959	8.8008	98360000	5	E9PG19;O94868-3;O94868-2;O94868;C9JM66;E7ENZ2;H0YG35	E9PG19;O94868-3;O94868-2;O94868	F-BAR and double SH3 domains protein 2	FCHSD2
18.1843	NaN	NaN	NaN	NaN	NaN	NaN	17.1157	NaN	NaN	NaN	NaN	6	6	6	9.2	9.2	9.2	90.309	0.00017274	11.831	93046000	6	E9PG22;Q8IW35;Q8IW35-2;F8WF91;H7C4Y5	E9PG22;Q8IW35;Q8IW35-2	Centrosomal protein of 97 kDa	CEP97
19.5083	19.8913	20.6716	20.2172	21.8351	22.6209	25.3512	19.5897	18.6748	21.1073	17.915	19.7805	18	18	17	31.2	31.2	30.1	80.832	0	85.5	3798900000	36	E9PG40;P05067-7;P05067-11;P05067-8;P05067-9;P05067;P05067-10;P05067-3;P05067-4;P05067-5;P05067-6;H7C0V9;H7C2L2;P05067-2	E9PG40;P05067-7;P05067-11;P05067-8;P05067-9;P05067;P05067-10;P05067-3;P05067-4;P05067-5;P05067-6;H7C0V9	Amyloid beta A4 protein;N-APP;Soluble APP-alpha;Soluble APP-beta;C99;Beta-amyloid protein 42;Beta-amyloid protein 40;C83;P3(42);P3(40);C80;Gamma-secretase C-terminal fragment 59;Gamma-secretase C-terminal fragment 57;Gamma-secretase C-terminal fragment 50;C31	APP
NaN	NaN	NaN	15.0901	17.5499	NaN	NaN	NaN	NaN	NaN	NaN	NaN	4	2	1	5	2.7	1.4	105.71	0.0066906	2.1962	34173000	2	E9PG71;P54764-2;P54764;F8W9W0;F8VP57;B7ZKW7;B7ZKJ3;P54756-3;P54756-2;P54756	E9PG71;P54764-2;P54764	Receptor protein-tyrosine kinase;Ephrin type-A receptor 4	EPHA4
18.5829	NaN	18.8394	15.5557	18.7311	20.2749	22.0095	14.6107	NaN	19.1918	NaN	17.0784	20	20	19	19	19	18.2	164.2	0	57.67	1707000000	41	Q5TG12;E9PGC5;Q15262-2;Q15262-3;Q15262-4;Q15262;H0YDP9;H0Y6P5;H0Y6V4;E9PRW2	Q5TG12;E9PGC5;Q15262-2;Q15262-3;Q15262-4;Q15262	Protein-tyrosine-phosphatase;Receptor-type tyrosine-protein phosphatase kappa	PTPRK
14.4586	NaN	NaN	13.7722	NaN	NaN	NaN	17.4364	16.9653	16.6604	14.9543	15.8347	14	13	13	6.6	6.2	6.2	331.25	0	24.998	373310000	22	E9PGC8;P78559;P78559-2	E9PGC8;P78559;P78559-2	Microtubule-associated protein 1A;MAP1A heavy chain;MAP1 light chain LC2	MAP1A
21.4966	20.1903	20.7213	21.207	22.0341	19.2527	20.0625	21.9265	21.8328	21.9574	19.424	21.5235	45	45	30	40	40	27.2	183.22	0	236.94	5991400000	143	E9PGF5;Q9HBL0;E9PF55;A0A087WWW7;Q59G71	E9PGF5;Q9HBL0;E9PF55;A0A087WWW7;Q59G71	Tensin-1	TNS1
17.3085	NaN	NaN	NaN	18.9898	NaN	NaN	NaN	NaN	NaN	NaN	NaN	4	4	4	3.8	3.8	3.8	113.93	0.00014411	5.732	168240000	5	E9PGM9;P78332;P78332-2;F8WCA5;C9J250;B4E0G6	E9PGM9;P78332;P78332-2;F8WCA5	RNA-binding protein 6	RBM6
26.576	24.8047	26.119	26.4672	24.9581	26.5213	24.8637	24.8983	24.1676	25.1877	22.3708	25.2523	15	15	15	26.9	26.9	26.9	59.491	0	162.47	29027000000	330	E9PGN7;P05155;P05155-3;P05155-2;H9KV48;H0YCA1;CON__P50448;C9JZJ9;A0A087WUD9;B5MCB9	E9PGN7;P05155;P05155-3;P05155-2;H9KV48	Plasma protease C1 inhibitor	SERPING1
NaN	16.4693	NaN	21.619	18.7553	16.5946	NaN	NaN	NaN	NaN	NaN	14.5587	6	4	4	15.7	11.9	11.9	50.25	0.00016407	9.7136	215900000	5	E9PGP6;Q9UGJ0-2;Q9UGJ0-3;Q9UGJ0;F8WDB5;C9JUG1	E9PGP6;Q9UGJ0-2;Q9UGJ0-3;Q9UGJ0	5-AMP-activated protein kinase subunit gamma-2	PRKAG2
NaN	NaN	NaN	NaN	19.2604	NaN	19.9533	NaN	18.4234	19.6236	NaN	NaN	4	4	4	14.6	14.6	14.6	36.316	0.00014552	5.9938	118550000	4	E9PGQ0;Q96H78	E9PGQ0;Q96H78	Solute carrier family 25 member 44	SLC25A44
26.3368	23.8587	25.3293	26.4061	27.2565	23.3953	24.1939	25.3724	22.2799	25.0655	23.5502	25.455	13	13	13	47.1	47.1	47.1	25.572	0	141.83	13702000000	165	E9PGT1;Q15631;H7C1D4;Q15631-2	E9PGT1;Q15631;H7C1D4;Q15631-2	Translin	TSN
16.6443	19.0225	20.7859	19.1301	19.8857	17.4781	19.5923	16.7816	19.7924	19.1634	NaN	19.0112	25	16	16	40.6	28.6	28.6	81.471	0	46.301	814950000	29	E9PGT3;E9PRI4;Q15418;Q15418-2;Q15418-3;E9PAN7;E9PMM7;Q5SVM6;D6R910;D6RHW7;Q5SVM7	E9PGT3;E9PRI4;Q15418;Q15418-2;Q15418-3	Ribosomal protein S6 kinase;Ribosomal protein S6 kinase alpha-1	RPS6KA1
23.0581	21.9458	22.5421	21.6206	22.8656	19.0804	20.7077	21.2752	20.6211	22.4879	NaN	21.7016	5	5	5	42.2	42.2	42.2	19.344	0	22.583	1162300000	29	E9PGT6;Q99627-2;Q99627;H7C3S9	E9PGT6;Q99627-2;Q99627;H7C3S9	COP9 signalosome complex subunit 8	COPS8
13.7151	NaN	NaN	18.386	NaN	NaN	NaN	NaN	19.528	NaN	21.7943	NaN	4	4	4	3.5	3.5	3.5	119.33	0.003902	2.5084	411200000	4	E9PH99;Q9Y4E5-2;Q9Y4E5	E9PH99;Q9Y4E5-2;Q9Y4E5	Zinc finger protein 451	ZNF451
NaN	NaN	NaN	NaN	18.1204	NaN	NaN	18.3713	NaN	18.2866	NaN	NaN	2	2	2	3.7	3.7	3.7	64.47	0.0014041	3.2052	170430000	2	E9PHH8;Q9Y6X2	E9PHH8;Q9Y6X2	E3 SUMO-protein ligase PIAS3	PIAS3
20.3616	NaN	21.1385	20.6936	21.8112	20.3348	NaN	21.3316	20.6223	18.9494	19.486	21.0621	11	11	11	38.4	38.4	38.4	46.189	0	21.901	928750000	17	E9PHH9;Q9BUI4	E9PHH9;Q9BUI4	DNA-directed RNA polymerase III subunit RPC3	POLR3C
NaN	20.4784	20.5482	20.9853	21.348	19.7861	21.4427	NaN	NaN	20.988	21.0747	18.5837	2	2	2	9.2	9.2	9.2	26.249	0.0014022	3.1772	242630000	3	E9PHR9;Q9NRQ2-2;Q9NRQ2;C9J6E1	E9PHR9;Q9NRQ2-2;Q9NRQ2;C9J6E1	Phospholipid scramblase 4	PLSCR4
20.264	NaN	17.1366	18.9045	19.2624	19.7359	16.4231	18.1733	18.7228	18.8371	15.1939	15.6876	10	10	10	9.6	9.6	9.6	136.14	0	28.36	717100000	14	E9PHV5;P28290-2;P28290-3;P28290;E7EUL7	E9PHV5;P28290-2;P28290-3;P28290;E7EUL7	Sperm-specific antigen 2	SSFA2
19.7104	NaN	20.0234	18.6627	23.0098	20.6361	18.3795	19.1665	19.3248	NaN	18.7043	19.6054	29	1	0	42.8	1.3	0	104.36	0	111.54	1066900000	15	E9PHY5;O43491-4;E9PK52;I6L9B1	E9PHY5;O43491-4;E9PK52;I6L9B1	Band 4.1-like protein 2	EPB41L2
19.8134	22.4831	18.7612	19.8799	21.3512	23.5884	20.3548	17.5998	14.7308	22.1412	15.8167	19.2074	39	39	39	29	29	29	180.28	0	101.39	3811000000	126	E9PHY8;Q8NDA8;Q8NDA8-2;Q8NDA8-7;Q8NDA8-3;Q8NDA8-4;Q8NDA8-6;Q8NDA8-5	E9PHY8;Q8NDA8;Q8NDA8-2	Maestro heat-like repeat-containing protein family member 1	MROH1
NaN	NaN	NaN	NaN	NaN	16.7173	NaN	NaN	NaN	NaN	NaN	NaN	3	3	3	11.7	11.7	11.7	33.429	0.00027152	4.3279	33931000	3	E9PI08;Q9Y256;E9PKA7;E9PPV9	E9PI08;Q9Y256;E9PKA7	CAAX prenyl protease 2	RCE1
21.0697	NaN	20.5466	18.7992	21.7857	22.6156	22.4613	20.8056	20.4048	21.7177	NaN	NaN	10	1	1	54.4	4.6	4.6	28.662	0.0001478	6.4622	462530000	5	E9PIE4	E9PIE4		MTCH2
NaN	17.7187	20.3092	NaN	21.85	19.4816	17.9025	NaN	17.7183	18.4067	NaN	18.4891	18	18	18	24.4	24.4	24.4	96.454	0	63.415	1072200000	27	E9PIF2;Q13206	E9PIF2;Q13206	Probable ATP-dependent RNA helicase DDX10	DDX10
NaN	NaN	NaN	NaN	NaN	21.2292	21.7887	NaN	NaN	NaN	20.6794	NaN	2	2	2	63.3	63.3	63.3	3.3698	0.0087161	2.0024	60431000	4	H0YD09;E9PIG6;Q96LU5;E9PNR7	H0YD09;E9PIG6;Q96LU5;E9PNR7	Mitochondrial inner membrane protease subunit 1	IMMP1L
21.6109	21.8789	24.4646	22.7027	24.6279	23.2836	26.1188	23.0621	23.0713	24.0301	21.3483	23.2789	2	2	2	40.3	40.3	40.3	6.8649	0.00016329	9.5632	1129500000	9	E9PN66;E9PKN9;E9PS55;E9PMW4;E9PQ46;E9PIN5;E9PIK4;U3KQ32;E9PKZ4;E9PPM1;O14683;E9PNB3;E9PMY0	E9PN66;E9PKN9;E9PS55;E9PMW4;E9PQ46;E9PIN5;E9PIK4;U3KQ32;E9PKZ4;E9PPM1;O14683;E9PNB3;E9PMY0	Tumor protein p53-inducible protein 11	TP53I11
25.0597	25.1266	25.4556	22.6152	26.1336	28.6135	26.2212	26.7124	26.2729	25.6094	27.0742	25.6633	4	4	4	26.1	26.1	26.1	17.041	0	114.5	15835000000	236	E9PIM6;E9PNQ8;P04216;J3QRJ3	E9PIM6;E9PNQ8;P04216;J3QRJ3	Thy-1 membrane glycoprotein	THY1
NaN	NaN	NaN	NaN	NaN	NaN	19.2246	NaN	NaN	NaN	NaN	NaN	1	1	1	14.6	14.6	14.6	17.639	0.00015154	7.1906	45583000	1	E9PIP3;Q9Y4H4	E9PIP3;Q9Y4H4	G-protein-signaling modulator 3	GPSM3
NaN	NaN	NaN	NaN	13.7938	NaN	NaN	NaN	NaN	15.8136	NaN	NaN	7	7	7	12	12	12	96.1	0	19.716	72662000	10	E9PIR1;Q6ZUM4-3;Q6ZUM4;E9PNT2;Q6ZUM4-2;Q6ZUM4-4	E9PIR1;Q6ZUM4-3;Q6ZUM4;E9PNT2;Q6ZUM4-2	Rho GTPase-activating protein 27	ARHGAP27
NaN	NaN	NaN	NaN	NaN	NaN	NaN	NaN	NaN	NaN	NaN	NaN	20	1	0	65.3	6.2	0	38.572	0.0033096	2.568	5136700	1	E9PJ04	E9PJ04		SF3B2
NaN	NaN	17.7091	NaN	18.14	NaN	NaN	NaN	NaN	19.4992	NaN	16.6612	6	6	6	4.9	4.9	4.9	178.22	0	17.688	211870000	8	E9PJ24;F8WEF5;Q9P1Y6-2;Q9P1Y6-3;Q9P1Y6	E9PJ24;F8WEF5;Q9P1Y6-2;Q9P1Y6-3;Q9P1Y6	PHD and RING finger domain-containing protein 1	PHRF1
NaN	18.2143	20.2251	NaN	20.1301	NaN	NaN	13.9633	14.349	NaN	NaN	NaN	6	6	5	11.8	11.8	9.7	67.238	0	14.511	174950000	7	E9PJ55;Q9NUJ3;R4GNF5;E9PP52;H0YES4	E9PJ55;Q9NUJ3	T-complex protein 11-like protein 1	TCP11L1
21.0542	19.9092	21.5106	17.7503	22.6791	NaN	22.6347	20.5261	18.4258	19.9431	19.0356	19.3315	8	8	8	44.1	44.1	44.1	32.611	0	217.98	1296700000	36	E9PJ81;E9PRQ7;Q04323;Q04323-2;A0A087WTZ5;E9PS08	E9PJ81;E9PRQ7;Q04323;Q04323-2;A0A087WTZ5	UBX domain-containing protein 1	UBXN1
21.7246	19.2548	20.5902	17.6553	NaN	22.1724	18.946	22.1051	23.4666	20.1178	21.4635	23.0723	7	7	7	24.8	24.8	24.8	43.813	0	15.781	1042100000	7	E9PJD7;Q6ZMK1-2;Q6ZMK1;E9PQ42;Q6ZMK1-4	E9PJD7;Q6ZMK1-2;Q6ZMK1;E9PQ42	Cysteine and histidine-rich protein 1	CYHR1
23.0688	22.2557	23.2895	23.2918	24.0054	21.91	21.5785	21.8065	19.811	22.4703	21.1093	22.1505	3	3	3	22.8	22.8	22.8	18.259	0	15.566	796950000	16	E9PMI6;E9PJF4;J3KN38;P54105;E9PQ83	E9PMI6;E9PJF4;J3KN38;P54105;E9PQ83	Methylosome subunit pICln	CLNS1A
NaN	NaN	NaN	NaN	NaN	NaN	NaN	NaN	NaN	NaN	NaN	NaN	1	1	1	10.3	10.3	10.3	14.567	0.00013721	4.5631	36291000	1	E9PPD1;E9PJF5;H0YCF7;G5E9I4;Q9HCU9	E9PPD1;E9PJF5;H0YCF7;G5E9I4;Q9HCU9	Breast cancer metastasis-suppressor 1	BRMS1
18.4653	17.0883	NaN	NaN	NaN	NaN	NaN	NaN	NaN	NaN	NaN	NaN	2	2	2	3.9	3.9	3.9	91.713	0.00013852	4.8104	138040000	2	E9PJK5;Q8N612;Q8N612-2;Q8N612-3	E9PJK5;Q8N612;Q8N612-2;Q8N612-3	FTS and Hook-interacting protein	FAM160A2
16.4961	18.1507	17.8827	16.22	17.463	16.5201	16.9616	17.954	17.1924	15.634	NaN	18.1451	10	10	9	15.4	15.4	14.4	84.755	0	14.908	229120000	10	E9PJN1;O75676-2;O75676	E9PJN1;O75676-2;O75676	Ribosomal protein S6 kinase;Ribosomal protein S6 kinase alpha-4	RPS6KA4
NaN	NaN	19.1812	NaN	NaN	19.318	NaN	19.2602	16.6477	17.3333	15.5474	NaN	5	5	5	30.7	30.7	30.7	22.023	0.0001626	9.4167	257550000	4	E9PK26;E9PMW6;Q9NRS6-2;Q9NRS6	E9PK26;E9PMW6;Q9NRS6-2;Q9NRS6	Sorting nexin-15	SNX15
NaN	NaN	NaN	24.8775	NaN	NaN	NaN	NaN	NaN	NaN	NaN	NaN	2	2	2	4	4	4	72.294	0.00013663	4.4704	1733500000	1	E9PK39;E9PMK9;Q38SD2;Q38SD2-2	E9PK39;E9PMK9;Q38SD2;Q38SD2-2	Leucine-rich repeat serine/threonine-protein kinase 1	LRRK1
20.1042	20.7149	20.5238	19.6118	16.8443	19.6936	19.5646	18.4508	18.6446	19.338	18.5698	19.9594	16	16	16	22.3	22.3	22.3	109.1	0	71.591	1374200000	32	E9PK67;E9PNI7;Q53GL7;E9PPE7;E9PJI2;E9PPV8;E9PIA6;E9PIK9;F8W8G7;E9PSE7;E9PM86;E9PPU2;E9PQQ6;E9PSG8;E9PLE8	E9PK67;E9PNI7;Q53GL7;E9PPE7	Poly [ADP-ribose] polymerase 10	PARP10
NaN	17.8879	16.8248	19.5745	16.873	16.4022	15.6483	16.5032	NaN	20.7341	17.0462	NaN	14	14	14	17.1	17.1	17.1	144.42	0	25.853	375240000	25	E9PKC0;Q6IQ23;Q6IQ23-2;H0YDE2;Q6IQ23-3;E9PL74;E9PIK1	E9PKC0;Q6IQ23;Q6IQ23-2;H0YDE2	Pleckstrin homology domain-containing family A member 7	PLEKHA7
NaN	NaN	NaN	NaN	NaN	NaN	NaN	NaN	NaN	NaN	NaN	NaN	3	1	1	75.9	27.8	27.8	5.4194	0.00017135	11.416	0	1	E9PKF3	E9PKF3		ACAT1
20.3896	19.6941	19.3857	20.8428	21.8236	18.8009	18.5275	19.8539	15.6905	19.9731	14.5474	17.4692	21	21	21	32	32	32	92.407	0	83.737	1873000000	44	H7BXH2;E9PKF6;Q5H9R7-6;Q5H9R7-2;Q5H9R7;Q5H9R7-5;Q5H9R7-4;Q5H9R7-3;E9PQP7;H0YEN2;E9PK08;E9PNN8;H0YDW1;E9PJD8;E9PKG4;H0YDK9;H0YEV0	H7BXH2;E9PKF6;Q5H9R7-6;Q5H9R7-2;Q5H9R7;Q5H9R7-5;Q5H9R7-4;Q5H9R7-3;E9PQP7	Serine/threonine-protein phosphatase 6 regulatory subunit 3	PPP6R3
NaN	NaN	NaN	NaN	NaN	NaN	NaN	16.266	NaN	20.9178	NaN	NaN	10	1	1	52.6	8.4	8.4	22.52	0.0090482	1.9757	49901000	2	E9PKG0	E9PKG0		PLEC
19.7977	17.3019	20.0184	18.3095	18.9366	17.3306	17.3255	NaN	16.0826	20.6921	16.895	NaN	4	4	4	8	8	8	48.939	0.00053548	4.0057	226220000	5	E9PL17;Q92989;Q92989-2;E9PJM4	E9PL17;Q92989;Q92989-2	Polyribonucleotide 5-hydroxyl-kinase Clp1	CLP1
18.5638	18.8059	19.2003	19.6686	20.3182	17.6246	17.7551	19.2082	16.2404	17.3739	18.4762	17.1103	16	16	6	15.5	15.5	5.5	126.95	0	40.044	706030000	21	E9PL24;Q5VU43-2;E9PQG4	E9PL24;Q5VU43-2;E9PQG4	Myomegalin	PDE4DIP
24.1282	20.0393	23.4367	22.817	23.2299	NaN	21.6308	17.3344	19.6548	22.1567	20.5482	22.4937	6	6	6	24.7	24.7	24.7	19.536	0	18.115	2022100000	30	E9PL57;F8VSA6;E9PS38;S4R3E9;Q15843;Q86V88-3;Q86V88-2;Q86V88	E9PL57;F8VSA6;E9PS38;S4R3E9;Q15843	NEDD8	NEDD8-MDP1;NEDD8
NaN	NaN	16.9169	NaN	NaN	NaN	NaN	16.6698	NaN	NaN	NaN	NaN	1	1	1	3.7	3.7	3.7	56.795	0.0066778	2.173	15411000	1	E9PL79;Q96LC7-8;Q96LC7-9;Q96LC7-6;Q96LC7-7;Q96LC7-2;Q96LC7-4;Q96LC7-3;Q96LC7	E9PL79;Q96LC7-8;Q96LC7-9;Q96LC7-6;Q96LC7-7;Q96LC7-2;Q96LC7-4;Q96LC7-3;Q96LC7	Sialic acid-binding Ig-like lectin 10	SIGLEC10
NaN	20.8832	23.9635	23.2336	24.6583	23.4219	20.0346	19.9048	NaN	23.4139	21.7375	22.8182	2	2	2	21.2	21.2	21.2	11.6	0	13.788	835740000	13	E9PLD3;E9PRG8	E9PLD3;E9PRG8	Uncharacterized protein C11orf98	C11orf98
25.4656	24.2945	24.3758	25.2716	25.3823	23.4935	23.2348	24.223	22.7951	24.1909	21.4572	24.2276	41	41	33	51.6	51.6	42.8	102.99	0	250.96	27287000000	450	E9PLK3;P55786;P55786-2;A6NEC2;A6NEC2-2;H0YDG0;E9PJ74;H0YCQ5;E9PRQ5;E9PJY4;E9PPD4;A6NEC2-3;E9PI82;E9PJF9;E9PPZ2	E9PLK3;P55786;P55786-2	Puromycin-sensitive aminopeptidase	NPEPPS
26.514	22.0739	22.5907	24.7655	24.6206	24.5532	25.7665	24.2513	NaN	24.425	24.0848	24.6672	5	5	5	39.7	39.7	39.7	14.374	0	100.77	5344600000	53	E9PPJ5;E9PLM6;P21741;P21741-2	E9PPJ5;E9PLM6;P21741	Midkine	MDK
20.1514	22.2971	NaN	22.0048	NaN	NaN	24.0239	NaN	NaN	NaN	23.1151	NaN	2	2	2	23.1	23.1	23.1	11.082	0	15.433	554960000	13	I3L3B4;F8W9H0;E9PLN8;Q9BQB6-3;Q9BQB6-2;Q9BQB6	I3L3B4;F8W9H0;E9PLN8;Q9BQB6-3;Q9BQB6-2;Q9BQB6	Vitamin K epoxide reductase complex subunit 1	VKORC1
16.8845	NaN	14.5282	NaN	NaN	16.953	NaN	NaN	NaN	NaN	NaN	NaN	4	4	4	5	5	5	126.98	0.00013674	4.4872	48968000	4	E9PLV1;Q9NQV6-2;Q9NQV6-4;Q9NQV6-6;E9PRS0;Q9NQV6-1;Q9NQV6-5;Q9NQV6;Q9NQV6-7	E9PLV1;Q9NQV6-2;Q9NQV6-4;Q9NQV6-6;E9PRS0;Q9NQV6-1;Q9NQV6-5;Q9NQV6;Q9NQV6-7	PR domain zinc finger protein 10	PRDM10
NaN	NaN	NaN	15.727	16.863	NaN	NaN	NaN	NaN	NaN	NaN	NaN	57	2	2	51.2	1.7	1.7	159.92	0.00017042	11.154	75076000	3	E9PLY5;E9PLY0;E9PS75	E9PLY5		MACF1
15.7922	NaN	16.1898	NaN	NaN	14.6158	14.9638	15.7684	NaN	NaN	15.6381	NaN	3	3	3	4.3	4.3	4.3	101.94	0.00014166	5.3326	83647000	3	E9PPF2;E9PM19;P29597;H0YE41	E9PPF2;E9PM19;P29597	Tyrosine-protein kinase;Non-receptor tyrosine-protein kinase TYK2	TYK2
NaN	18.9395	21.0997	NaN	21.2144	NaN	NaN	NaN	NaN	NaN	NaN	NaN	3	3	3	25.6	25.6	25.6	17.506	0	38.613	110130000	5	E9PM92;O00193;E9PRZ9;E9PQA1	E9PM92;O00193;E9PRZ9	Small acidic protein	C11orf58;SMAP
16.7564	20.9904	16.2207	18.3705	16.3378	NaN	18.4237	16.9858	19.6578	NaN	21.421	18.467	7	7	7	7	7	7	130.69	0.00016437	9.8164	726910000	7	E9PMC9;Q7Z589-2;Q7Z589;Q7Z589-5;Q7Z589-4;Q7Z589-7;Q7Z589-6;Q7Z589-3;E9PPE6;H0YCS3	E9PMC9;Q7Z589-2;Q7Z589;Q7Z589-5;Q7Z589-4;Q7Z589-7;Q7Z589-6	Protein EMSY	C11orf30;EMSY
NaN	NaN	NaN	NaN	NaN	NaN	20.6489	NaN	20.8886	NaN	NaN	NaN	4	4	4	7.4	7.4	7.4	67.513	0.0022534	2.8955	218850000	4	E9PMH5;Q13490;A0A087X2B2;Q13490-2;E9PNM6;H0YDY3;E9PI77;E9PIW1;Q13489	E9PMH5;Q13490;A0A087X2B2;Q13490-2;E9PNM6;H0YDY3	Baculoviral IAP repeat-containing protein 2	BIRC2
NaN	NaN	18.3196	19.8411	18.6156	NaN	18.9223	18.325	NaN	NaN	NaN	16.6952	6	6	6	22.2	22.2	22.2	39.136	0	12.724	76980000	6	E9PMJ2;J3KP39;Q9BPY3;G3V179;E9PMW3;E9PIM5	E9PMJ2;J3KP39;Q9BPY3;G3V179	Protein FAM118B	FAM118B
NaN	22.137	22.8334	21.3593	22.1906	25.0291	22.0711	20.6406	20.602	23.3538	24.0166	21.5543	2	2	2	7.6	7.6	7.6	28.067	0.0014194	3.3835	1767300000	10	E9PMR4;P48509;E9PRJ3	E9PMR4;P48509;E9PRJ3	Tetraspanin;CD151 antigen	CD151
NaN	NaN	NaN	NaN	NaN	NaN	NaN	NaN	21.651	NaN	NaN	NaN	1	1	1	12.2	12.2	12.2	10.53	0.00015504	7.8476	33718000	1	E9PMT5;P04234	E9PMT5;P04234	T-cell surface glycoprotein CD3 delta chain	CD3D
25.2059	24.6906	28.1361	27.6998	25.1408	27.5356	24.2913	25.5487	24.963	25.2426	25.5988	25.6444	5	5	2	25.7	25.7	8.9	23.673	0	17.216	9818300000	129	E9PMV2	E9PMV2		HLA-DQA1
19.0851	NaN	20.8316	NaN	20.2611	NaN	NaN	21.7035	NaN	21.5778	NaN	NaN	3	3	3	32.7	32.7	32.7	17.132	0	12.587	177950000	6	E9PND3;E9PN10;O00559;O00559-2;E9PJ38	E9PND3;E9PN10;O00559;O00559-2	Receptor-binding cancer antigen expressed on SiSo cells	EBAG9
NaN	NaN	NaN	NaN	NaN	NaN	NaN	NaN	NaN	NaN	NaN	NaN	1	1	1	4.9	4.9	4.9	27.233	0.0040087	2.4567	0	1	E9PN39;Q6P444	E9PN39;Q6P444	Mitochondrial fission regulator 2	MTFR2
18.5742	16.9613	18.4168	16.5068	NaN	NaN	17.0255	19.3755	19.2111	19.3675	17.1911	NaN	7	7	7	18.3	18.3	18.3	57.571	0	25.045	282850000	8	E9PN76;Q8ND24-2;Q8ND24	E9PN76;Q8ND24-2;Q8ND24	RING finger protein 214	RNF214
NaN	20.6067	NaN	22.689	NaN	NaN	NaN	NaN	NaN	NaN	19.7224	NaN	23	2	2	74	7.1	7.1	34.818	0.0014104	3.2654	251740000	8	E9PN89	E9PN89		HSPA8
22.6244	20.9046	26.1749	20.1193	25.7341	24.4481	23.1566	19.6039	NaN	23.3572	NaN	25.3325	8	7	7	53	47.6	47.6	18.661	0	75.787	3620000000	67	E9PNK6;Q16890-5;Q16890;J3KNE7;Q16890-2;E9PPQ1;Q16890-4;Q16890-3;E9PNQ9	E9PNK6;Q16890-5;Q16890;J3KNE7;Q16890-2;E9PPQ1;Q16890-4;Q16890-3;E9PNQ9	Tumor protein D53	TPD52L1
NaN	NaN	NaN	NaN	NaN	NaN	NaN	NaN	16.5922	NaN	NaN	NaN	3	3	3	6.8	6.8	6.8	78.927	0.00013902	4.8908	69376000	4	E9PNL8;Q13574-6;Q13574-2;Q13574-4;Q13574-7;Q13574-5;Q13574-3;Q13574	E9PNL8;Q13574-6;Q13574-2;Q13574-4;Q13574-7;Q13574-5;Q13574-3;Q13574	Diacylglycerol kinase;Diacylglycerol kinase zeta	DGKZ
28.5902	26.5492	30.0819	27.3841	27.7737	28.3493	28.4547	27.5769	27.5071	27.7709	26.9762	28.2814	4	4	4	29.6	29.6	29.6	11.985	0	30.389	31214000000	152	E9PNW4;E9PR17;P13987;H0YET2	E9PNW4;E9PR17;P13987;H0YET2	CD59 glycoprotein	CD59
NaN	NaN	21.5871	21.4859	21.0493	NaN	NaN	21.497	NaN	NaN	NaN	NaN	1	1	1	15.1	15.1	15.1	12.791	0	17.216	52410000	2	F2Z3M0;E9PPN1;H0YCV5;Q8WW01-2;Q8WW01	F2Z3M0;E9PPN1;H0YCV5;Q8WW01-2;Q8WW01	tRNA-splicing endonuclease subunit Sen15	TSEN15
20.7922	19.2582	20.3307	NaN	NaN	NaN	18.9678	NaN	NaN	NaN	NaN	16.7323	5	5	5	28.2	28.2	28.2	28.703	0	20.662	230760000	12	E9PQA6;Q96EY5-3;Q96EY5;E9PLL0;Q96EY5-2;M0QZK6;E9PLZ8;E9PPW1;E9PJW8	E9PQA6;Q96EY5-3;Q96EY5;E9PLL0;Q96EY5-2	Multivesicular body subunit 12A	MVB12A
18.0443	NaN	NaN	21.9242	22.2744	16.2311	18.7595	21.5992	NaN	19.4176	20.1776	NaN	4	4	4	7.7	7.7	7.7	48.832	0.0014086	3.2375	772220000	6	E9PQC4;Q9BZD4;E9PKH1;B1AQT3;B1AQT4;E9PP32	E9PQC4;Q9BZD4;E9PKH1;B1AQT3;B1AQT4;E9PP32	Kinetochore protein Nuf2	NUF2
NaN	NaN	NaN	NaN	NaN	NaN	NaN	NaN	NaN	NaN	NaN	NaN	1	1	1	4.9	4.9	4.9	33.143	0.0040078	2.4558	0	1	E9PQL1;Q8TAV0-5;Q8TAV0-2;Q8TAV0;Q8TAV0-4;Q8TAV0-3	E9PQL1;Q8TAV0-5;Q8TAV0-2;Q8TAV0;Q8TAV0-4;Q8TAV0-3	Protein FAM76A	FAM76A
NaN	NaN	NaN	NaN	NaN	NaN	NaN	NaN	NaN	NaN	NaN	NaN	3	1	1	28.4	9.5	9.5	10.331	0.0090492	1.9783	49743000	1	E9PQW1;Q5EG05-2;Q5EG05	E9PQW1;Q5EG05-2;Q5EG05	Caspase recruitment domain-containing protein 16	CARD16
NaN	16.5287	NaN	NaN	18.2298	18.1998	NaN	NaN	NaN	NaN	NaN	NaN	4	4	4	28.2	28.2	28.2	22.036	0.0001397	5.0128	66279000	4	E9PRT0;E9PSB9;E9PR06;Q9NQC8;Q9NQC8-2;E9PKW0;E9PMR8	E9PRT0;E9PSB9;E9PR06;Q9NQC8;Q9NQC8-2;E9PKW0;E9PMR8	Intraflagellar transport protein 46 homolog	IFT46
26.8516	23.3462	27.2366	26.9351	27.4904	23.7849	25.4822	25.5231	20.5563	27.1898	24.4259	26.6687	1	1	1	10.2	10.2	10.2	10.905	0.0014049	3.2139	6488200000	40	E9PR30;P62861	E9PR30;P62861	40S ribosomal protein S30	FAU
25.7421	27.249	24.3067	23.7145	23.7924	26.6543	25.5306	26.5289	26.7501	23.6434	23.2529	24.5454	9	9	9	52.9	52.9	52.9	20.03	0	114.25	11951000000	150	E9PR44;P02511;E9PNH7;A0A024R3B9;E9PJL7;E9PRA8;E9PRS4;E9PS12;H0YCW8	E9PR44;P02511;E9PNH7;A0A024R3B9;E9PJL7;E9PRA8	Alpha-crystallin B chain	CRYAB
18.2026	19.0539	18.7293	20.6333	20.1854	21.5405	18.9452	16.3148	18.036	20.5853	14.822	17.3748	10	10	10	10.8	10.8	10.8	139.39	0	12.266	1114900000	13	E9PRF4;Q15047-3;Q15047;E9PQM8;Q15047-2;X6RHV1;B0QZE6;E9PS59;X6R732;E9PAP1	E9PRF4;Q15047-3;Q15047;E9PQM8;Q15047-2	Histone-lysine N-methyltransferase SETDB1	SETDB1
21.7436	20.7472	20.1193	22.315	21.8323	24.1981	20.8084	18.7832	19.5897	22.5554	20.5358	18.6646	3	3	3	9.5	9.5	9.5	34.952	0.00014518	5.9283	860090000	6	E9PRM7;Q96BI1	E9PRM7;Q96BI1	Solute carrier family 22 member 18	SLC22A18
NaN	NaN	20.2294	20.3172	22.2199	NaN	19.4261	NaN	19.2307	18.1145	21.2506	20.6447	3	3	2	35.3	35.3	25	12.516	0	13.81	205260000	8	E9PRR7;Q14331;H0YEZ2;E9PLY7;A0A096LP18	E9PRR7;Q14331	Protein FRG1	FRG1
NaN	NaN	NaN	21.4909	NaN	NaN	NaN	21.0484	18.2957	NaN	NaN	NaN	2	2	2	4.4	4.4	4.4	64.217	0.00014255	5.4657	121990000	2	E9PRW4;O94956-2;O94956-4;O94956-3;O94956	E9PRW4;O94956-2;O94956-4;O94956-3;O94956	Solute carrier organic anion transporter family member 2B1	SLCO2B1
NaN	NaN	NaN	15.878	NaN	NaN	NaN	NaN	NaN	NaN	NaN	NaN	16	1	1	27	2.4	2.4	76.569	0.0014124	3.2946	13458000	1	E9PRY8;P29692-2;A0A087X1X7;H0YE72;H0YE58;E9PIZ1;H0YCK7;E9PQC9;E9PKH7;E9PNC8;E9PPY1;E9PJV8;E9PN56;E9PN71;E9PRL0;E9PQR8	E9PRY8;P29692-2;A0A087X1X7;H0YE72	Elongation factor 1-delta	EEF1D
NaN	NaN	NaN	NaN	NaN	NaN	NaN	NaN	NaN	NaN	NaN	NaN	1	1	1	2.1	2.1	2.1	53.458	0.0030826	2.6516	9241000	1	J3KND1;E9PRZ1;Q96ER3	J3KND1;E9PRZ1;Q96ER3	Protein SAAL1	SAAL1
NaN	NaN	NaN	20.9737	NaN	19.456	21.0729	NaN	17.5227	NaN	17.2371	NaN	5	5	5	15.8	15.8	15.8	48.166	0	22.363	281160000	11	E9PS00;Q9Y5Q0;E9PKP8;H0YCN1;E9PPZ4;E9PQC2;H0YED5	E9PS00;Q9Y5Q0	Fatty acid desaturase 3	FADS3
23.0414	19.8705	21.2755	22.4893	22.5813	22.0824	22.192	21.9734	20.0499	21.1885	19.791	21.2244	23	23	23	38.7	38.7	38.7	85.718	0	125.32	4096500000	84	E9PS17;Q96KG9-3;Q96KG9-2;Q96KG9;E9PK59;Q96KG9-4;Q96KG9-5;Q96KG9-6;E9PPN3;H0YCI6;H0YDH0	E9PS17;Q96KG9-3;Q96KG9-2;Q96KG9;E9PK59;Q96KG9-4;Q96KG9-5;Q96KG9-6;E9PPN3	N-terminal kinase-like protein	SCYL1
NaN	NaN	NaN	NaN	NaN	NaN	NaN	NaN	NaN	NaN	NaN	NaN	2	2	2	4.8	4.8	4.8	36.797	0.0073722	2.1298	22690000	2	E9PS74;Q8NBI5;Q8NBI5-2;H0YD64	E9PS74;Q8NBI5;Q8NBI5-2;H0YD64	Solute carrier family 43 member 3	SLC43A3
22.5076	22.3533	24.1356	24.0502	23.216	23.4135	23.8984	22.8554	23.4419	23.5069	23.2867	23.4859	19	19	11	28	28	18.4	92.386	0	201.95	12783000000	97	E9PSI1;E9PMQ9;O15321-2;O15321;E9PL78;E9PJM1;E9PQY7;E9PS99;E9PQI5;E9PQ80;G3V1B9;E9PJC4;E9PNW2;H0YI89	E9PSI1;E9PMQ9;O15321-2;O15321;E9PL78;E9PJM1	Transmembrane 9 superfamily member 1	TM9SF1
NaN	NaN	NaN	NaN	19.6995	NaN	NaN	NaN	NaN	16.2173	NaN	NaN	6	6	5	5.1	5.1	3.9	152	0.0011661	3.4652	261140000	5	F1T0E5;Q9ULU8-2;Q9ULU8-3;Q9ULU8;Q9ULU8-4;H7C4T6;H7C4P2;H7C538;H0Y8B5	F1T0E5;Q9ULU8-2;Q9ULU8-3;Q9ULU8;Q9ULU8-4;H7C4T6	Calcium-dependent secretion activator 1	CADPS
19.5097	15.8593	20.3924	17.8789	18.7338	17.8518	NaN	18.9737	17.2979	18.012	17.2487	18.8933	8	6	6	5.9	4.8	4.8	179.48	0.00015293	7.4368	553470000	9	F2Z2E2;Q86VI3	F2Z2E2;Q86VI3	Ras GTPase-activating-like protein IQGAP3	IQGAP3
NaN	17.1557	19.205	NaN	14.9324	NaN	NaN	NaN	17.9011	NaN	NaN	16.7205	9	6	5	20.9	14.5	12.7	52.584	0.00014835	6.56	90456000	6	F2Z2I2;Q5W015;Q5VX20;Q16875-3;Q16875-2;Q16875;Q16875-4;H0Y483	F2Z2I2;Q5W015;Q5VX20;Q16875-3;Q16875-2;Q16875;Q16875-4;H0Y483	6-phosphofructo-2-kinase/fructose-2,6-bisphosphatase 3;6-phosphofructo-2-kinase;Fructose-2,6-bisphosphatase	PFKFB3
NaN	NaN	NaN	NaN	NaN	NaN	NaN	NaN	NaN	NaN	NaN	NaN	3	3	3	6.7	6.7	6.7	54.714	0.00079177	3.7552	78926000	4	F2Z2V1;Q96C11;Q96C11-3;Q96C11-4;Q96C11-5;C9J015;Q96C11-2;Q96C11-6	F2Z2V1;Q96C11;Q96C11-3;Q96C11-4;Q96C11-5	FGGY carbohydrate kinase domain-containing protein	FGGY
19.2927	19.5275	19.4587	18.0031	20.7043	18.4233	18.7661	16.3731	15.0117	21.6389	16.9102	18.2661	16	16	16	28.8	28.8	28.8	70.834	0	36.471	840650000	21	F2Z2W7;Q8IZ69;Q8IZ69-2;H7C100;C9K041	F2Z2W7;Q8IZ69;Q8IZ69-2	tRNA (uracil-5-)-methyltransferase homolog A	TRMT2A
NaN	15.2689	20.0199	18.2513	19.6448	NaN	NaN	NaN	NaN	17.7457	NaN	15.2797	15	15	15	15.9	15.9	15.9	130.15	0	42.582	641710000	23	F2Z2X4;Q9C0E2	F2Z2X4;Q9C0E2	Exportin-4	XPO4
NaN	NaN	NaN	NaN	NaN	NaN	NaN	NaN	NaN	NaN	NaN	NaN	4	4	3	8.3	8.3	7.1	66.98	0.00015179	7.2343	93573000	4	F2Z357;J3KPC5;X6R8W7;P47736;P47736-2;P47736-4;P47736-3	F2Z357;J3KPC5;X6R8W7;P47736;P47736-2;P47736-4;P47736-3	Rap1 GTPase-activating protein 1	RAP1GAP
NaN	NaN	NaN	NaN	NaN	NaN	NaN	NaN	NaN	NaN	NaN	NaN	1	1	1	2.3	2.3	2.3	84.126	0.0074751	2.0985	5179400	1	F2Z3N3;Q68BL8	F2Z3N3;Q68BL8	Olfactomedin-like protein 2B	OLFML2B
21.1575	17.2257	21.9937	19.3426	20.0606	NaN	19.3529	17.5938	18.2159	20.7437	NaN	14.643	7	7	7	14	14	14	76.325	0	16.028	437150000	11	F5ANJ6;Q9UER7-2;Q9UER7;Q9UER7-3;Q4VX54;Q5STR5	F5ANJ6;Q9UER7-2;Q9UER7;Q9UER7-3	Death domain-associated protein 6	DAXX
22.0925	21.339	21.8359	21.4369	22.324	21.9708	23.1931	20.301	NaN	NaN	NaN	20.0329	5	5	5	28.3	28.3	28.3	28.91	0.00015637	8.111	657720000	7	F5GWD3;Q13889-2;Q13889;F5H6X0;F5GXG6;F5GX35;F5H4K7;H0YFF7;A0A087WYD5	F5GWD3;Q13889-2;Q13889;F5H6X0;F5GXG6;F5GX35;F5H4K7	General transcription factor IIH subunit 3	GTF2H3
NaN	NaN	NaN	NaN	NaN	NaN	NaN	NaN	NaN	NaN	NaN	NaN	1	1	1	20	20	20	7.8659	0.0002702	4.2205	0	1	F5GWE9;F5H252;Q96A58	F5GWE9;F5H252;Q96A58	Ras-related and estrogen-regulated growth inhibitor	RERG
21.9121	NaN	18.996	NaN	19.3147	18.9547	19.6597	NaN	NaN	NaN	NaN	20.3021	4	4	4	24.3	24.3	24.3	18.534	0.00014872	6.6196	381030000	5	F5GWI9;F5GXZ7;F5GZ97;Q9Y3C0;H0YGN0	F5GWI9;F5GXZ7;F5GZ97;Q9Y3C0;H0YGN0	WASH complex subunit CCDC53	CCDC53
NaN	NaN	22.7093	15.8105	NaN	18.9387	21.3099	19.8504	18.7992	20.3272	NaN	13.1998	7	7	7	5.3	5.3	5.3	181.68	0.00016077	9.067	1147800000	9	F5GWN5;O00750	F5GWN5;O00750	Phosphatidylinositol 4-phosphate 3-kinase C2 domain-containing subunit beta	PIK3C2B
21.0461	19.5184	21.038	20.2848	22.9653	20.7444	20.1347	20.7693	19.9486	19.312	20.7142	21.0925	25	25	22	14.5	14.5	13.1	225.5	0	68.962	2736300000	55	F5GWT4;Q9H4A3-2;Q9H4A3;Q9H4A3-5;Q9H4A3-6;Q9H4A3-7;Q9H4A3-4;F6UYG0;H0YH68;A6PVV2;F8W9F9;H0Y7T5;Q96J92-2;Q9Y3S1-3;Q96J92-3;Q96J92;Q9Y3S1-2;Q9Y3S1-4;Q9Y3S1;K7ENT7	F5GWT4;Q9H4A3-2;Q9H4A3;Q9H4A3-5;Q9H4A3-6;Q9H4A3-7;Q9H4A3-4	Serine/threonine-protein kinase WNK1	WNK1
22.0785	21.0285	23.6668	22.027	23.8778	22.1031	21.843	22.2764	21.3906	24.0001	20.4958	22.8486	62	62	45	39.4	39.4	31.1	217.1	0	323.31	17005000000	320	F5GWX5;Q14839;Q14839-2;F2Z2R5;F5H6N4	F5GWX5;Q14839;Q14839-2	Chromodomain-helicase-DNA-binding protein 4	CHD4
20.205	NaN	18.4293	19.4856	NaN	NaN	NaN	NaN	17.0432	NaN	NaN	19.4216	5	5	5	16.3	16.3	16.3	38.62	0	12.609	254170000	5	F5GX09;Q5HYJ3;Q5HYJ3-2;B2R9C2;F5H5F4	F5GX09;Q5HYJ3;Q5HYJ3-2;B2R9C2	Protein FAM76B	FAM76B
NaN	17.5263	NaN	NaN	NaN	NaN	NaN	NaN	NaN	NaN	NaN	NaN	6	6	6	6.6	6.6	6.6	126.08	0.00014355	5.6593	52328000	6	F5GX28;O94953;K7EQ54;O94953-2	F5GX28;O94953	Lysine-specific demethylase 4B	KDM4B
NaN	NaN	NaN	NaN	NaN	NaN	NaN	NaN	NaN	NaN	NaN	NaN	1	1	1	4.6	4.6	4.6	40.856	0.0031992	2.6268	13343000	1	F5GXE6;J3KPV6;P37088;P37088-5;P37088-6;P37088-2	F5GXE6;J3KPV6;P37088;P37088-5;P37088-6;P37088-2	Amiloride-sensitive sodium channel subunit alpha	SCNN1A
24.7486	23.7465	24.6962	26.7023	24.8279	24.2324	25.015	24.622	24.1097	24.6611	23.1302	23.4099	4	4	4	21.4	21.4	21.4	19.77	0	47.941	5970800000	97	F5H5N1;F5GXJ1;O75251-2;O75251;A0A087WXF6;A0A087WTI3	F5H5N1;F5GXJ1;O75251-2;O75251;A0A087WXF6;A0A087WTI3	NADH dehydrogenase [ubiquinone] iron-sulfur protein 7, mitochondrial	NDUFS7
23.6534	NaN	24.0493	24.0536	23.6131	24.0623	25.0957	22.1299	NaN	19.04	19.4442	23.6739	2	2	2	13.3	13.3	13.3	9.3978	0.00013702	4.5284	845490000	13	F5GXK8	F5GXK8		DNAJB11
NaN	NaN	NaN	NaN	18.0552	NaN	18.9713	NaN	18.6892	18.0867	NaN	NaN	5	3	3	2	1.2	1.2	327.55	0.0091517	1.9631	220030000	2	Q5T321;F5GXV7;Q8NFP9;Q8NFP9-3	Q5T321;F5GXV7;Q8NFP9	Neurobeachin	NBEA
NaN	NaN	NaN	NaN	21.2277	NaN	NaN	NaN	NaN	NaN	NaN	NaN	1	1	1	16.3	16.3	16.3	10.863	0.00014512	5.9218	35192000	5	F5GXW6;O95415	F5GXW6;O95415	Brain protein I3	BRI3
26.4485	26.2756	26.8655	27.2175	25.8709	26.807	27.7863	26.7468	27.0308	26.8802	26.451	25.5964	4	4	4	47.1	47.1	47.1	9.5541	0	19.986	14121000000	204	F5GXX5;P61803;F5H895	F5GXX5;P61803;F5H895	Dolichyl-diphosphooligosaccharide--protein glycosyltransferase subunit DAD1	DAD1
18.8334	20.7144	20.9536	20.0081	19.0649	18.6475	15.4299	17.9933	18.4152	16.507	NaN	18.5345	17	17	17	24.7	24.7	24.7	106.12	0	37.611	771440000	22	F5GY05;Q96EK7;Q96EK7-2;Q96EK7-3	F5GY05;Q96EK7;Q96EK7-2	Constitutive coactivator of peroxisome proliferator-activated receptor gamma	FAM120B
23.4891	21.7473	22.5645	23.7831	23.8743	23.7048	24.4817	23.0597	23.8849	22.2134	23.9653	22.9255	12	12	12	40.3	40.3	40.3	44.659	0	127.93	4588500000	102	F5GYQ1;P61421;R4GN72;J3QL14;H3BQJ1;H3BQB4;H3BSG7	F5GYQ1;P61421;R4GN72;J3QL14	V-type proton ATPase subunit d 1	ATP6V0D1
19.1798	NaN	18.1057	NaN	17.3841	NaN	16.9783	NaN	17.5432	NaN	NaN	16.6376	2	2	2	3.6	3.6	3.6	71.361	0.0022576	2.9186	100340000	2	F5GYR0;Q6H8Q1-6;Q6H8Q1-8;Q6H8Q1-3;Q6H8Q1-7;Q6H8Q1-2;Q6H8Q1-5;Q6H8Q1;Q6H8Q1-9;D6RAL0;Q6H8Q1-4	F5GYR0;Q6H8Q1-6;Q6H8Q1-8;Q6H8Q1-3;Q6H8Q1-7;Q6H8Q1-2;Q6H8Q1-5;Q6H8Q1;Q6H8Q1-9;D6RAL0;Q6H8Q1-4	Actin-binding LIM protein 2	ABLIM2
NaN	NaN	22.4159	NaN	20.764	NaN	NaN	NaN	NaN	22.4173	NaN	NaN	3	3	3	22.3	22.3	22.3	23.687	0	44.577	342390000	9	F5GYV5;H7BZV4;F8WCT1;Q66PJ3-7;Q66PJ3-4;Q66PJ3-3;Q66PJ3-2;Q66PJ3;F5H7X4;F8WEP2;Q66PJ3-5	F5GYV5;H7BZV4;F8WCT1;Q66PJ3-7;Q66PJ3-4;Q66PJ3-3;Q66PJ3-2;Q66PJ3;F5H7X4	ADP-ribosylation factor-like protein 6-interacting protein 4	ARL6IP4
NaN	NaN	NaN	NaN	NaN	17.2834	17.5946	NaN	17.7491	NaN	NaN	NaN	4	4	4	15.4	15.4	15.4	28.654	0.0011705	3.5319	88793000	3	H0YFT8;F5GYW0;Q86XR8-2;Q86XR8-4;Q86XR8-5;Q86XR8;H0YGT4;F5H0C6;F5H1B0;Q86XR8-3	H0YFT8;F5GYW0;Q86XR8-2;Q86XR8-4;Q86XR8-5;Q86XR8	Centrosomal protein of 57 kDa	CEP57
25.005	18.4668	20.7234	21.7124	20.4139	18.0667	21.9549	20.622	19.488	19.7273	17.4456	19.9506	15	15	15	33.8	33.8	33.8	64.232	0	91.677	4715100000	33	F5GZ78;P49023-2;P49023;P49023-3;P49023-4;H0YIE4;F5H836	F5GZ78;P49023-2;P49023;P49023-3;P49023-4	Paxillin	PXN
NaN	NaN	NaN	NaN	NaN	NaN	NaN	NaN	NaN	NaN	NaN	NaN	1	1	1	7.9	7.9	7.9	14.145	0.0069064	2.1531	124860000	1	F5GZ99	F5GZ99		KDM5A
18.7095	21.2869	17.5968	20.4323	17.384	17.4756	NaN	19.2059	20.4299	17.1972	22.8887	20.874	2	2	2	1.2	1.2	1.2	235.67	0.0066898	2.1957	2054500000	12	H7BZ41;F5GZB4;Q8IVV2;J3QKX9;J3KRE7;Q8IVV2-3	H7BZ41;F5GZB4;Q8IVV2;J3QKX9;J3KRE7;Q8IVV2-3	Lipoxygenase homology domain-containing protein 1	LOXHD1
NaN	NaN	NaN	19.8344	NaN	NaN	NaN	NaN	NaN	NaN	NaN	NaN	4	4	4	10.3	10.3	10.3	50.699	0.00027137	4.3133	41916000	3	F5GZC2;F5H6C1;F5H1N2;F5H126;O43581;O43581-2	F5GZC2;F5H6C1;F5H1N2;F5H126;O43581;O43581-2	Synaptotagmin-7	SYT7
NaN	NaN	NaN	NaN	NaN	NaN	NaN	NaN	NaN	21.6785	NaN	NaN	3	3	3	74.2	74.2	74.2	7.2241	0.0014115	3.2842	148080000	2	F5GZF0;O14519-2;O14519;E9PKR4;O75956	F5GZF0;O14519-2;O14519	Cyclin-dependent kinase 2-associated protein 1	CDK2AP1
17.0432	NaN	NaN	NaN	NaN	NaN	NaN	NaN	NaN	NaN	NaN	NaN	1	1	1	14.9	14.9	14.9	14.085	0.006464	2.2236	11552000	2	F8WCM7;F8VRJ6;F5GZG6;Q9H3S4	F8WCM7;F8VRJ6;F5GZG6;Q9H3S4	Thiamin pyrophosphokinase 1	TPK1
17.4823	16.6693	NaN	NaN	NaN	16.044	17.5436	NaN	17.082	16.4288	17.8938	NaN	5	5	5	5.5	5.5	5.5	99.294	0.0011723	3.5484	242300000	5	F5GZK2;Q96P44-3;Q96P44;Q96P44-2;H0YDH6	F5GZK2;Q96P44-3;Q96P44	Collagen alpha-1(XXI) chain	COL21A1
23.1968	25.4509	23.5222	22.3181	24.7981	25.0814	25.2517	23.3003	23.7026	24.3637	23.4439	23.8358	20	20	20	39.2	39.2	39.2	64.872	0	323.31	12087000000	234	F5GZS6;J3KPF3;P08195-2;P08195-3;P08195;P08195-4;F5H0E2;H0YFS2;F5GZI0;H0YFX4;F5H867;F5GZR9	F5GZS6;J3KPF3;P08195-2;P08195-3;P08195;P08195-4	4F2 cell-surface antigen heavy chain	SLC3A2
NaN	NaN	NaN	NaN	NaN	NaN	NaN	NaN	NaN	NaN	NaN	NaN	5	3	2	34.3	34.3	17.1	8.577	0.0017735	3.0664	106550000	5	F5GZY7;Q9H0R8;Q9H0R8-2;F5GX12;F5H007;G3V1T7	F5GZY7;Q9H0R8;Q9H0R8-2	Gamma-aminobutyric acid receptor-associated protein-like 1	GABARAPL1
NaN	NaN	NaN	NaN	NaN	NaN	NaN	NaN	NaN	NaN	NaN	NaN	2	2	2	20.7	20.7	20.7	13.373	0.0016474	3.0753	17486000	2	F5GZZ0;S4R3T5;F5H5X2;Q6NS38;Q6NS38-2	F5GZZ0;S4R3T5;F5H5X2;Q6NS38;Q6NS38-2	Alpha-ketoglutarate-dependent dioxygenase alkB homolog 2	ALKBH2
24.8488	23.2177	23.4725	22.5792	22.696	24.3011	25.432	23.7929	24.9599	23.4783	24.9123	23.8369	33	33	33	43.9	43.9	43.9	120.32	0	309.71	22502000000	184	F5GZZ9;Q86VB7-3;C9JHR8;Q86VB7-4;Q86VB7;Q86VB7-2;H0YGZ7;H0YFM0	F5GZZ9;Q86VB7-3;C9JHR8;Q86VB7-4;Q86VB7;Q86VB7-2	Scavenger receptor cysteine-rich type 1 protein M130;Soluble CD163	CD163
17.2168	NaN	NaN	17.9839	18.2455	NaN	NaN	NaN	18.9125	19.2089	18.9665	NaN	10	10	10	15.6	15.6	15.6	84.733	0	39.697	394630000	16	F5H039;Q9NQX3;Q9NQX3-2;G3V582;H0YJ30;G3V4D2;G3V4R0;G3V355;H0YJR5	F5H039;Q9NQX3;Q9NQX3-2;G3V582	Gephyrin;Molybdopterin adenylyltransferase;Molybdopterin molybdenumtransferase	GPHN
NaN	NaN	NaN	NaN	NaN	NaN	NaN	NaN	NaN	NaN	NaN	NaN	1	1	1	7	7	7	45.742	0.0001371	4.5465	4740300	1	F5H061;P19438-3;P19438-2;P19438	F5H061;P19438-3;P19438-2;P19438	Tumor necrosis factor receptor superfamily member 1A;Tumor necrosis factor receptor superfamily member 1A, membrane form;Tumor necrosis factor-binding protein 1	TNFRSF1A
NaN	18.5164	18.3853	16.8478	13.9271	18.7831	17.1652	15.6389	NaN	13.9919	12.5508	13.1	21	19	19	19.3	17.4	17.4	148.12	0	27.912	515580000	18	F5H070;Q9Y4C1;F8WE62;C9J7Q7;C9JC73	F5H070;Q9Y4C1;F8WE62	Lysine-specific demethylase 3A	KDM3A
25.2983	24.108	25.6422	25.4976	26.3701	26.6391	25.5503	23.8456	23.1627	24.2091	23.9363	25.7595	12	12	0	54.8	54.8	0	27.468	0	142.92	12876000000	205	F5H0B0;H0YC42;H0YC44;P55327-8;U3KQQ8	F5H0B0;H0YC42
20.0726	18.236	17.3276	18.7083	19.6397	NaN	17.5359	16.7709	15.9128	18.998	NaN	18.1536	5	5	5	14.2	14.2	14.2	42.722	0.00015423	7.6799	157680000	6	F5H0C4;Q9BRP4-2;Q9BRP4;Q9BRP4-3;F5H0F7;F5H103;F5H3I1;F5H3E9;H0YGB1;F5H5D4	F5H0C4;Q9BRP4-2;Q9BRP4;Q9BRP4-3;F5H0F7;F5H103;F5H3I1	Proteasomal ATPase-associated factor 1	PAAF1
NaN	NaN	NaN	NaN	19.5974	NaN	NaN	17.9254	NaN	NaN	NaN	NaN	8	8	6	13.9	13.9	10.8	83.674	0	24.449	182740000	9	F5H0F9;Q9UJX4;Q9UJX4-3;H0YFB5;F5GY68;Q9UJX4-2;F5H0N1	F5H0F9;Q9UJX4;Q9UJX4-3;H0YFB5	Anaphase-promoting complex subunit 5	ANAPC5
NaN	NaN	NaN	NaN	NaN	NaN	NaN	NaN	NaN	NaN	NaN	NaN	4	4	4	9.2	9.2	9.2	74.824	0.00015172	7.2163	33357000	4	F5H0Q6;Q8N2M8;Q8N2M8-3;K7EM61;Q8N2M8-4;K7EKC9;K7EP11	F5H0Q6;Q8N2M8;Q8N2M8-3;K7EM61;Q8N2M8-4	CLK4-associating serine/arginine rich protein	CLASRP
17.7925	NaN	NaN	17.213	17.863	NaN	NaN	17.5023	NaN	17.7215	NaN	NaN	6	6	6	11.8	11.8	11.8	98.434	0	24.078	233780000	8	F5H0R1;Q9H6E5;H3BRB1;C9JBX0;F8WA97;J3KN81	F5H0R1;Q9H6E5;H3BRB1	Speckle targeted PIP5K1A-regulated poly(A) polymerase	TUT1
NaN	NaN	NaN	NaN	NaN	NaN	NaN	NaN	NaN	NaN	NaN	NaN	2	2	2	19.7	19.7	19.7	13.167	0.00092069	3.7065	37541000	2	H7C2B7;F5H7C4;F5H6G9;F5H199;H0YFW5;Q8IXL7-2;Q8IXL7	H7C2B7;F5H7C4;F5H6G9;F5H199;H0YFW5;Q8IXL7-2;Q8IXL7	Methionine-R-sulfoxide reductase B3	MSRB3
NaN	16.0655	NaN	16.4753	15.4178	NaN	NaN	NaN	NaN	NaN	NaN	NaN	4	4	4	2.3	2.3	2.3	258.35	0.0063473	2.237	44929000	4	F5H1D6;Q07864	F5H1D6;Q07864	DNA polymerase;DNA polymerase epsilon catalytic subunit A	POLE
14.6728	16.5611	NaN	17.2251	18.1218	16.6687	NaN	16.4915	18.4214	NaN	15.9411	16.9912	13	12	12	9.3	8.5	8.5	195.74	0	15.474	318800000	12	F5H1F7;P29375-2;P29375;F5H322;F5GZR8;E7EV89	F5H1F7;P29375-2;P29375	Lysine-specific demethylase 5A	KDM5A
20.1647	NaN	20.5946	20.1089	21.2389	19.8455	17.5997	19.4424	18.8953	19.7329	20.3954	18.6414	3	3	3	10.7	10.7	10.7	32.142	0.0001431	5.556	319480000	4	F5H1M8;Q96MG8-2;Q96MG8;H0YBU4	F5H1M8;Q96MG8-2;Q96MG8	Protein-L-isoaspartate O-methyltransferase domain-containing protein 1	PCMTD1
19.5767	17.853	19.4215	17.6751	17.3951	NaN	19.9948	19.6824	19.5295	19.8037	19.5058	18.8174	10	10	10	11	11	11	112.47	0	19.313	896280000	15	F5H1R4;K7ES98;K7EM85;Q92619;Q92619-2;K7ES92;A0A087X1A3	F5H1R4;K7ES98;K7EM85;Q92619;Q92619-2;K7ES92	Minor histocompatibility protein HA-1;Minor histocompatibility antigen HA-1	HMHA1
NaN	16.5206	19.3662	16.076	18.7686	19.0509	16.0969	18.4826	NaN	18.0165	17.0236	NaN	8	8	8	3.4	3.4	3.4	340.24	0.00016458	9.8538	479400000	7	F5H269;Q9Y485;E7EMZ0	F5H269;Q9Y485	DmX-like protein 1	DMXL1
NaN	NaN	23.4105	22.3527	26.5526	23.781	NaN	23.6707	19.8223	24.2916	20.3908	23.3023	3	3	3	31.3	31.3	31.3	10.767	0	116.81	1746500000	20	F5H2U8;F5H2A4;P52926;F5H6H0;P52926-3;P52926-6;P52926-4;P52926-5;P52926-2	F5H2U8;F5H2A4;P52926	High mobility group protein HMGI-C	HMGA2
19.457	NaN	17.615	NaN	17.5248	16.7835	16.8835	16.1962	NaN	18.7917	NaN	17.9839	9	9	9	15.7	15.7	15.7	91.124	0	36.735	335210000	17	H0Y5D5;F5H2X7;Q9ULV3-5;Q9ULV3-2;Q9ULV3;Q5SYW2;Q9ULV3-3;Q9ULV3-4;Q96KB7	H0Y5D5;F5H2X7;Q9ULV3-5;Q9ULV3-2;Q9ULV3;Q5SYW2;Q9ULV3-3;Q9ULV3-4;Q96KB7	Cip1-interacting zinc finger protein	CIZ1
NaN	NaN	21.8111	22.2137	20.2626	18.5989	19.824	17.985	17.5886	19.2991	NaN	20.7304	9	9	9	31.8	31.8	31.8	35.761	0	13.353	969710000	18	F5H345;P08397-2;P08397;P08397-4;P08397-3;F5GY90;F5H226;F5H0P4;F5H4W5;F5H4X2	F5H345;P08397-2;P08397;P08397-4;P08397-3;F5GY90	Porphobilinogen deaminase	HMBS
23.1426	21.0055	23.3951	22.6355	22.8455	22.4076	24.6084	24.326	22.4874	21.8469	20.4462	23.2693	27	24	24	47.1	42.3	42.3	82.968	0	323.31	9950000000	199	F5H365;Q15436;Q15436-2;G3V4V1;G3V1W4;G3V3G5;G3V2R6;G3V5X8;G3V4Q2;G3V5K1	F5H365;Q15436;Q15436-2	Protein transport protein Sec23A	SEC23A
NaN	NaN	NaN	NaN	NaN	NaN	NaN	NaN	NaN	NaN	NaN	NaN	2	2	2	25.6	25.6	25.6	13.649	0.00027155	4.3285	9177500	3	K7EP40;F5H496;I3L3X1;O95471-2;O95471;I3L3M4;K7EL87	K7EP40;F5H496;I3L3X1;O95471-2;O95471;I3L3M4;K7EL87	Claudin;Claudin-7	CLDN7
22.0706	NaN	17.804	22.108	20.3614	21.3454	22.37	19.8861	17.4468	21.0006	20.8403	NaN	3	3	3	16.2	16.2	16.2	17.555	0.0063496	2.2409	406000000	4	F5H4N4;Q9NR77;F5GZF7;F5GXM0	F5H4N4;Q9NR77	Peroxisomal membrane protein 2	PXMP2
NaN	17.0737	15.7189	NaN	14.8096	NaN	NaN	NaN	NaN	NaN	15.6888	17.6387	9	9	9	7.1	7.1	7.1	163.01	0	13.978	237160000	7	F5H4R1;J3KNB8;F5H538;Q9Y6R4-2;Q9Y6R4;F5H1X6	F5H4R1;J3KNB8;F5H538;Q9Y6R4-2;Q9Y6R4;F5H1X6	Mitogen-activated protein kinase kinase kinase 4	MAP3K4
NaN	NaN	NaN	NaN	19.1103	NaN	NaN	NaN	NaN	NaN	NaN	NaN	10	1	1	55.7	7.2	7.2	31.02	0.00015427	7.6812	50893000	3	F8VY35;F5H4R6;H0YIV4;P55209-2;P55209;F8W0J6;F8W020;F8VUX1;H0YH88;H0YHC3;F8VXI6;F8VVB5;B7Z4K9	F8VY35;F5H4R6;H0YIV4;P55209-2;P55209;F8W0J6;F8W020;F8VUX1;H0YH88;H0YHC3;F8VXI6;F8VVB5	Nucleosome assembly protein 1-like 1	NAP1L1
NaN	16.5307	19.5947	NaN	NaN	NaN	16.0668	NaN	NaN	NaN	NaN	NaN	3	2	2	6.8	5.3	5.3	51.106	0.0022402	2.811	74674000	2	F5H4S8;O95644-17;O95644-8;O95644-11;O95644-3;O95644-10;O95644-2;O95644-5;O95644-4;O95644-6;O95644;K7ER53	F5H4S8;O95644-17;O95644-8;O95644-11;O95644-3;O95644-10;O95644-2;O95644-5;O95644-4;O95644-6;O95644;K7ER53	Nuclear factor of activated T-cells, cytoplasmic 1	NFATC1
NaN	NaN	NaN	NaN	NaN	NaN	NaN	NaN	NaN	NaN	NaN	NaN	2	2	2	9.4	9.4	9.4	33.511	0.00014021	5.0941	37570000	2	F5H4V9;Q16342-3;Q16342	F5H4V9;Q16342-3;Q16342	Programmed cell death protein 2	PDCD2
21.6354	22.5749	23.0236	20.8668	22.0322	21.0068	22.808	21.7367	20.0643	21.5195	19.4964	21.0624	32	2	2	68.2	7.9	7.9	57.73	0	223.47	2302300000	140	F5H5D3;Q9BQE3;F8VVB9;F8VQQ4;F8VS66;F8VRZ4;F8VWV9;F8VX09;F8VRK0;F8W0F6;F8VXZ7	F5H5D3;Q9BQE3	Tubulin alpha-1C chain	TUBA1C
NaN	NaN	NaN	NaN	NaN	21.5498	NaN	NaN	NaN	NaN	18.6029	NaN	2	2	2	8	8	8	31.741	0.0016535	3.1409	82832000	3	F5H5G1;H3BLU2;Q13449;C9J5G3	F5H5G1;H3BLU2;Q13449;C9J5G3	Limbic system-associated membrane protein	LSAMP
22.6073	19.972	21.9937	22.1347	22.9359	21.8678	22.5845	22.2622	20.7159	21.3876	21.8104	21.0477	17	17	17	55.9	55.9	55.9	47.971	0	121.72	2663700000	43	F5H5I6;Q12849;H0Y8R1;H0YAK1;Q12849-5;H0YAM1	F5H5I6;Q12849;H0Y8R1;H0YAK1;Q12849-5	G-rich sequence factor 1	GRSF1
21.5029	23.7507	23.4851	23.8737	23.0962	24.5909	21.6657	21.4593	18.0655	23.6343	17.3692	20.9324	20	20	20	55.5	55.5	55.5	54.202	0	141.36	6127700000	148	F5H5P2;P12694;P12694-2;F5GXU9;M0R0C8;H0YH31	F5H5P2;P12694;P12694-2;F5GXU9;M0R0C8	2-oxoisovalerate dehydrogenase subunit alpha, mitochondrial	BCKDHA
NaN	19.3632	18.5396	16.4834	17.6711	16.3473	20.2271	19.383	19.8225	16.7508	19.3941	18.1498	12	12	11	17.5	17.5	16.2	91.729	0	23.973	635340000	27	F5H5P4;Q96D37;P15498-2;P15498;H0YDG2	F5H5P4;Q96D37;P15498-2;P15498	Proto-oncogene vav	VAV1
NaN	16.4597	17.3876	NaN	17.3635	NaN	17.7778	16.9553	NaN	16.0995	NaN	NaN	10	10	10	21.3	21.3	21.3	65.19	0	16.871	219690000	16	F5H5U2;Q8NHQ9;E7EX41;Q8NHQ9-2	F5H5U2;Q8NHQ9	ATP-dependent RNA helicase DDX55	DDX55
NaN	16.3315	15.273	13.7815	15.1564	15.8295	NaN	13.4885	NaN	NaN	NaN	16.1721	9	9	9	5.4	5.4	5.4	222.7	0	39.403	162280000	9	F5H619;Q86XA9;Q86XA9-2;H7C5W6;H0YIW3	F5H619;Q86XA9;Q86XA9-2;H7C5W6	HEAT repeat-containing protein 5A	HEATR5A
NaN	NaN	NaN	NaN	NaN	NaN	NaN	NaN	NaN	NaN	NaN	NaN	2	2	2	36.2	36.2	36.2	9.2487	0.0016508	3.1179	18258000	2	F5H631;Q92478	F5H631;Q92478	C-type lectin domain family 2 member B	CLEC2B
NaN	18.8219	17.9492	19.3049	18.7653	NaN	18.6513	18.2927	18.5332	NaN	17.9313	NaN	23	1	1	63.3	3.1	3.1	58.772	0.00014432	5.7618	234840000	6	F5H6I7	F5H6I7		ATL3
28.6287	25.2637	26.0372	19.9762	25.3882	27.4195	27.5176	25.9967	26.0474	26.5069	24.5998	26.4578	6	2	2	17.7	8.5	8.5	53.533	0.0044827	2.4129	66573000000	130	F5H6Z0;Q00537-2;Q00537;F8VZY6;F8VQZ9;F8W1S5;E5RIY8;H0YBX5;E5RIU4;E5RJM2;Q96Q40-2;Q96Q40-4;Q96Q40-3;Q96Q40-5;Q96Q40	F5H6Z0;Q00537-2;Q00537	Cyclin-dependent kinase 17	CDK17
23.2538	21.374	23.3687	23.7366	23.9706	22.7489	24.1846	21.1356	20.6174	22.3546	18.7653	22.2815	4	4	4	40.7	40.7	40.7	12.77	0	25.209	1706400000	24	F5H702;Q96GC5-3;Q96GC5;F5H8D0	F5H702;Q96GC5-3;Q96GC5	39S ribosomal protein L48, mitochondrial	MRPL48
18.6667	NaN	18.8125	18.7715	NaN	18.5996	NaN	18.7994	18.2601	19.1867	NaN	18.797	9	9	5	16	16	11	74.9	0	25.59	415720000	11	F5H7D6;H0YNT2;H0YKT5;H0YKN8;H0YL70;Q04726-2;Q04726-7;Q04726-3;Q04726-6;Q04726-5;Q04726-4;Q04726;H0YNI7;H0YLI3;H0YKH0;H0YLW9	F5H7D6;H0YNT2;H0YKT5;H0YKN8;H0YL70;Q04726-2;Q04726-7;Q04726-3;Q04726-6;Q04726-5;Q04726-4;Q04726;H0YNI7	Transducin-like enhancer protein 3	TLE3
NaN	NaN	NaN	NaN	NaN	NaN	NaN	NaN	NaN	17.3128	NaN	NaN	5	4	3	3.8	3.4	2.7	175.43	0.0023602	2.7821	56658000	4	F5H7J9;O75581;H0YGW5	F5H7J9;O75581;H0YGW5	Low-density lipoprotein receptor-related protein 6	LRP6
NaN	NaN	NaN	NaN	NaN	NaN	NaN	NaN	NaN	NaN	NaN	NaN	1	1	1	7.9	7.9	7.9	24.468	0.00053298	3.923	5421600	1	F5H7N8;P78380	F5H7N8;P78380	Oxidized low-density lipoprotein receptor 1;Oxidized low-density lipoprotein receptor 1, soluble form	OLR1
NaN	NaN	19.1073	NaN	21.1213	NaN	20.803	NaN	NaN	19.1934	NaN	NaN	3	3	3	22.6	22.6	22.6	27.048	0	33.272	157770000	6	G5EA44;F5H7W8;Q96C57;H0YF83;F5H3K2;H0YGK4;E7ENF1;F5H8B7	G5EA44;F5H7W8;Q96C57;H0YF83;F5H3K2;H0YGK4;E7ENF1	Uncharacterized protein C12orf43	C12orf43
19.0808	19.2238	18.5463	22.0949	17.4003	17.4355	18.8012	18.7708	20.9104	19.4929	21.2943	NaN	5	5	5	9.4	9.4	9.4	73.182	0.00014114	5.2516	1731600000	5	F5H837;Q08999;Q08999-2;J3KSF7	F5H837;Q08999;Q08999-2	Retinoblastoma-like protein 2	RBL2
NaN	NaN	NaN	18.9347	NaN	NaN	NaN	NaN	NaN	NaN	NaN	NaN	1	1	1	8.8	8.8	8.8	17.278	0.00053591	4.0296	28062000	4	F5H872;Q13503	F5H872;Q13503	Mediator of RNA polymerase II transcription subunit 21	MED21
NaN	21.1663	18.0154	16.4222	NaN	18.2411	18.9391	NaN	NaN	NaN	NaN	15.8424	4	4	4	17.5	17.5	17.5	41.879	0.00016532	10.032	96775000	5	F5H8B0;P08709-2;P08709	F5H8B0;P08709-2;P08709	Coagulation factor VII;Factor VII light chain;Factor VII heavy chain	F7
21.501	18.3067	20.5202	19.3002	22.5188	20.2112	NaN	20.1246	14.1273	21.0407	16.1058	20.0355	10	10	10	24.3	24.3	24.3	66.013	0	28.973	834730000	32	F5H8D7;P18887;M0QYS5;M0R1U8;M0QZ96;M0R0D2	F5H8D7;P18887;M0QYS5	DNA repair protein XRCC1	XRCC1
NaN	NaN	NaN	NaN	NaN	NaN	NaN	NaN	NaN	NaN	NaN	NaN	5	5	5	27.9	27.9	27.9	37.171	0	63.56	286630000	6	F5H8H2;Q03426;F5GXC0;F5H092;F5H163;F5H368	F5H8H2;Q03426;F5GXC0;F5H092	Mevalonate kinase	MVK
NaN	NaN	NaN	NaN	NaN	NaN	NaN	NaN	NaN	NaN	NaN	NaN	4	4	4	7.2	7.2	7.2	98.979	0.0017683	3.026	26484000	4	F6R0L0;Q8NDZ2;Q8NDZ2-4;Q8NDZ2-3	F6R0L0;Q8NDZ2;Q8NDZ2-4;Q8NDZ2-3	SUMO-interacting motif-containing protein 1	SIMC1
24.7633	23.976	22.1736	25.2244	22.9975	22.3354	23.373	24.8109	19.379	24.0719	20.6742	24.309	12	11	11	75.6	70.4	70.4	15.397	0	83.773	6795200000	74	F6RFD5;P60981;P60981-2	F6RFD5;P60981;P60981-2	Destrin	DSTN
NaN	NaN	NaN	NaN	NaN	NaN	NaN	NaN	NaN	NaN	NaN	NaN	1	1	1	5.6	5.6	5.6	21.912	0.0099276	1.9232	0	2	Q5JY88;F6SL11;O95258-2;O95258;O95258-3	Q5JY88;F6SL11;O95258-2;O95258;O95258-3	Brain mitochondrial carrier protein 1	SLC25A14
NaN	NaN	NaN	NaN	NaN	NaN	NaN	NaN	NaN	NaN	NaN	NaN	2	2	2	5.1	5.1	5.1	60.876	0.00013676	4.4874	21591000	2	F6SYP7;P98153-2;P98153;B7Z3C4;A0A087WZA8;P98153-3	F6SYP7;P98153-2;P98153;B7Z3C4;A0A087WZA8;P98153-3	Integral membrane protein DGCR2/IDD	DGCR2
NaN	NaN	19.2904	NaN	17.0343	NaN	18.8823	16.0693	15.0563	17.0453	15.1801	16.1506	9	9	9	23	23	23	61.52	0	21.66	208080000	7	Q5SZR4;F6TB26;Q9Y2W6;Q9Y2W6-3;E9PKN8;E9PQX4;B7ZAG4	Q5SZR4;F6TB26;Q9Y2W6;Q9Y2W6-3	Tudor and KH domain-containing protein	TDRKH
NaN	NaN	17.3275	NaN	NaN	NaN	NaN	NaN	15.6908	NaN	NaN	17.2238	3	3	3	9.4	9.4	9.4	44.082	0.00040252	4.0641	56904000	3	F6TX30;Q9NWX5;Q9NWX5-2	F6TX30;Q9NWX5	Ankyrin repeat and SOCS box protein 6	ASB6
NaN	20.1193	21.33	NaN	22.4828	NaN	18.9983	20.0062	18.7196	23.0151	16.5393	20.0558	10	10	10	30.1	30.1	30.1	48.103	0	50.09	931600000	27	F6VRR5;Q9BY77-2;Q9BY77;Q8WUT1;F8WCX5;Q6R954;F8WEE2	F6VRR5;Q9BY77-2;Q9BY77	Polymerase delta-interacting protein 3	POLDIP3
21.6391	19.5038	21.3852	22.5064	22.7876	21.0033	20.2838	20.5433	NaN	23.0601	NaN	22.58	3	3	3	22.8	22.8	22.8	13.604	0.00015868	8.5968	466120000	10	F6VZ39;Q9H0Z9-2;Q9BX46;Q9H0Z9;E9PSF1;H0YA61;A6NG75;H0Y8S7;Q9BX46-5;Q9BX46-2	F6VZ39;Q9H0Z9-2;Q9BX46;Q9H0Z9;E9PSF1	RNA-binding protein 38;RNA-binding protein 24	RBM38;RBM24
NaN	NaN	NaN	NaN	NaN	NaN	NaN	18.0991	18.6926	18.654	NaN	17.6797	3	3	3	10.4	10.4	10.4	32.85	0.0001418	5.3497	142720000	5	F6X2W2;Q7Z3B1;Q7Z3B1-2	F6X2W2;Q7Z3B1	Neuronal growth regulator 1	NEGR1
19.542	19.8496	19.7116	22.334	22.2295	18.8794	21.9148	20.2897	18.5065	20.558	19.2714	18.2064	16	16	16	39.1	39.1	39.1	54.578	0	36.673	1373500000	44	F6XEV2;Q9BPX6;Q9BPX6-3;Q9BPX6-2;Q9BPX6-5;Q9BPX6-4;E9PQV6;S4R3D7;S4R3V1;S4R3W3	F6XEV2;Q9BPX6;Q9BPX6-3;Q9BPX6-2;Q9BPX6-5;Q9BPX6-4;E9PQV6	Calcium uptake protein 1, mitochondrial	MICU1
NaN	NaN	NaN	NaN	NaN	NaN	NaN	NaN	NaN	NaN	NaN	NaN	1	1	1	16.7	16.7	16.7	8.2912	0.0028434	2.7039	0	1	F8WAX7;F6XHT0;Q9Y6D0	F8WAX7;F6XHT0;Q9Y6D0	Selenoprotein K	SELK
27.4544	26.8743	26.5265	26.7123	26.3901	29.3932	28.488	27.2714	27.2799	27.2778	27.9919	26.8201	2	2	2	13.5	13.5	13.5	14.265	0	62.611	11468000000	78	F8VNT9;F8VV56;F8W022;F8VWK8;P08962-3;P08962-2;P08962	F8VNT9;F8VV56;F8W022;F8VWK8;P08962-3;P08962-2;P08962	Tetraspanin;CD63 antigen	CD63
22.5566	20.6395	21.2289	NaN	20.5603	22.0759	21.0868	20.0074	NaN	21.8222	NaN	21.0573	2	2	2	14.7	14.7	14.7	21.926	0.00014562	6.0297	283930000	3	F8VQD9;Q9BSB4;F8VVA0	F8VQD9;Q9BSB4;F8VVA0	Autophagy-related protein 101	ATG101
NaN	NaN	NaN	NaN	18.2755	NaN	NaN	NaN	NaN	NaN	NaN	16.8348	6	6	6	9.3	9.3	9.3	98.004	0.00016776	10.511	203550000	8	H0YH87;F8WB06;F8VQP2;V9GY86;Q99700-2;Q99700-4;Q99700;Q24JQ7;F8VVY6;F8W0B5;F8VRK6	H0YH87;F8WB06;F8VQP2;V9GY86;Q99700-2;Q99700-4;Q99700;Q24JQ7;F8VVY6	Ataxin-2	ATXN2
20.2337	18.176	19.9791	20.1408	20.9978	17.4613	19.3243	20.4175	17.823	19.6837	17.9579	18.8886	12	12	12	23.8	23.8	23.8	77.053	0	32.226	941520000	31	F8VSC5;Q6P3W7;H0YIK6	F8VSC5;Q6P3W7	SCY1-like protein 2	SCYL2
20.8589	NaN	NaN	20.0825	21.3797	NaN	19.1336	19.7226	NaN	20.5649	19.9969	NaN	1	1	1	9.9	9.9	9.9	14.548	0	12.777	168590000	4	F8VSL3;P25208	F8VSL3;P25208	Nuclear transcription factor Y subunit beta	NFYB
NaN	NaN	NaN	NaN	16.5934	NaN	NaN	17.8143	16.7717	NaN	16.0966	NaN	5	4	4	5.5	4.7	4.7	101.35	0.00013841	4.7843	54575000	5	F8VU11;Q6NWY9-2;Q6NWY9-3;Q6NWY9;H0YII7	F8VU11;Q6NWY9-2;Q6NWY9-3;Q6NWY9	Pre-mRNA-processing factor 40 homolog B	PRPF40B
20.5233	17.118	16.4455	16.5598	18.1083	17.6389	20.0621	NaN	15.7146	17.1888	16.4719	NaN	19	19	19	15.2	15.2	15.2	208.07	0	39.41	655160000	23	J3KPG5;F8VU39;Q9UIF9-2;Q9UIF9-3;Q9UIF9;H0YHL2;H0YHQ7	J3KPG5;F8VU39;Q9UIF9-2;Q9UIF9-3;Q9UIF9	Bromodomain adjacent to zinc finger domain protein 2A	BAZ2A
24.4717	22.5618	24.9251	22.0937	24.3452	22.9476	26.3944	24.6526	25.782	24.9194	23.8475	24.0239	6	6	6	45.6	45.6	45.6	19.814	0	101.33	6159900000	86	F8VU90;Q9NYL4-2;Q9NYL4;H0YHM7;E9PAR0	F8VU90;Q9NYL4-2;Q9NYL4	Peptidyl-prolyl cis-trans isomerase;Peptidyl-prolyl cis-trans isomerase FKBP11	FKBP11
23.8621	23.5729	23.3397	22.3554	22.9216	22.7234	24.5889	23.6057	23.1525	23.1942	21.7305	23.8728	5	5	5	23.2	23.2	23.2	19.531	0.00016609	10.186	2273800000	36	F8VUA2;Q9HD42;F8VVT7;F5H875	F8VUA2;Q9HD42;F8VVT7	Charged multivesicular body protein 1a	CHMP1A
NaN	19.6692	22.0903	21.0719	23.0976	20.2044	19.2108	15.3688	16.851	20.1814	17.1146	18.5776	18	17	16	33.6	33.6	31.3	66.237	0	37.763	1305900000	46	F8VUJ3;Q8N4A0;Q8N4A0-2	F8VUJ3;Q8N4A0;Q8N4A0-2	Polypeptide N-acetylgalactosaminyltransferase;Polypeptide N-acetylgalactosaminyltransferase 4	POC1B-GALNT4;GALNT4
19.6806	15.9401	NaN	17.5945	19.6766	NaN	16.8253	18.805	NaN	15.6549	14.0936	17.0867	8	8	8	16.4	16.4	16.4	58.62	0	18.237	307030000	11	F8VV52;Q9NZN8;Q9NZN8-5;Q9NZN8-2;Q9NZN8-3;Q9NZN8-4;F8VP97;F8VQD8;A0A087X050;F8VVY1;F8VUB4;F8VX63;F8VRS8;F8W145;H0YHT6;F8VQF4;H0YI11;H0YH84	F8VV52;Q9NZN8;Q9NZN8-5;Q9NZN8-2;Q9NZN8-3;Q9NZN8-4	CCR4-NOT transcription complex subunit 2	CNOT2
26.6856	24.1011	25.7394	25.1568	25.7789	24.7897	24.9482	25.3913	24.7231	25.5676	22.639	25.5729	10	8	1	43.1	39.8	4	38.028	0	101.47	10421000000	218	F8VV59;F8W118;B7Z9C2;B3KV44;F8VRJ2	F8VV59;F8W118;B7Z9C2;B3KV44;F8VRJ2	Nucleosome assembly protein 1-like 1	NAP1L1
24.508	17.6028	24.4894	25.7933	26.6596	24.1851	23.6932	23.7689	20.6943	26.4252	23.0608	26.2846	6	6	6	31.3	31.3	31.3	22.34	0	58.342	6796100000	46	F8VVA7;P61923;F8W651;P61923-4;F8VXB1;F8VUC5;F8W156;F8VYZ4;P61923-5;F8VXR1;F8VYK5;P61923-2;P61923-3	F8VVA7;P61923;F8W651;P61923-4;F8VXB1;F8VUC5;F8W156;F8VYZ4;P61923-5;F8VXR1	Coatomer subunit zeta-1	COPZ1
NaN	NaN	NaN	17.0124	17.5623	NaN	15.0598	16.1267	15.3086	NaN	15.4658	16.0611	5	4	4	8.5	7.7	7.7	94.426	0.00014407	5.7291	270630000	5	F8VW41;Q86VP3-4;Q86VP3;Q86VP3-3;Q86VP3-2;F8VX22	F8VW41;Q86VP3-4;Q86VP3;Q86VP3-3;Q86VP3-2;F8VX22	Phosphofurin acidic cluster sorting protein 2	PACS2
NaN	15.1056	17.4934	15.1558	16.052	14.1266	16.5448	15.4939	NaN	17.0847	NaN	NaN	16	16	11	4.9	4.9	3.2	468.65	0	33.103	601020000	19	J3KPF0;F8VWT9;Q9Y4D8-4;Q9Y4D8;Q9Y4D8-2;Q9Y4D8-3	J3KPF0;F8VWT9;Q9Y4D8-4;Q9Y4D8;Q9Y4D8-2	Probable E3 ubiquitin-protein ligase HECTD4	HECTD4
NaN	NaN	22.3252	NaN	21.203	21.868	22.7117	21.7795	20.0551	21.8107	18.0893	NaN	7	7	7	8.9	8.9	8.9	117.42	0	31.482	3845900000	11	F8VWZ8;Q52LW3;Q52LW3-2	F8VWZ8;Q52LW3	Rho GTPase-activating protein 29	ARHGAP29
NaN	NaN	17.6446	NaN	18.247	NaN	16.4047	NaN	NaN	NaN	NaN	NaN	3	3	3	10.6	10.6	10.6	38.441	0.00015359	7.5355	32947000	3	H0YIQ8;F8VXI8;F8VX10;Q9H9L4;H0YHR2;H0YID1;F8VUX5;Q9H9L4-4	H0YIQ8;F8VXI8;F8VX10;Q9H9L4;H0YHR2	KAT8 regulatory NSL complex subunit 2	KANSL2
NaN	NaN	16.5694	NaN	NaN	NaN	NaN	NaN	NaN	NaN	NaN	NaN	34	1	1	37.3	0.9	0.9	136.18	0.0087274	2.017	18401000	1	F8VXC8;Q8TAQ2-2;Q8TAQ2-3;F8VZW6	F8VXC8;Q8TAQ2-2;Q8TAQ2-3	SWI/SNF complex subunit SMARCC2	SMARCC2
NaN	18.324	18.3446	NaN	17.8975	NaN	17.8323	NaN	NaN	18.6846	NaN	17.4499	13	13	13	14.3	14.3	14.3	142.6	0	36.598	353550000	17	F8VXG7;Q99590-2;Q99590;A0A087WTB7	F8VXG7;Q99590-2;Q99590	Protein SCAF11	SCAF11
23.3681	21.9502	21.6474	22.0375	23.112	21.0431	21.3747	20.0386	21.02	22.9589	20.1571	21.7643	16	3	3	52.6	7.9	7.9	34.95	0	52.188	1935200000	33	F8VYE8;P36873;P36873-2;F8VR82;F8W0W8;A0A087WYY5;H0Y3Y6;F8WE71;F8W1A0	F8VYE8;P36873;P36873-2;F8VR82;F8W0W8;A0A087WYY5	Serine/threonine-protein phosphatase;Serine/threonine-protein phosphatase PP1-gamma catalytic subunit	PPP1CC
18.428	19.7894	20.6088	21.2733	22.8958	21.9613	22.1294	19.437	16.5645	21.0778	20.0089	18.1079	7	7	7	27.1	27.1	27.1	34.147	0	14.23	687330000	23	F8VZA2;Q6P1Q0-2;Q6P1Q0;Q6P1Q0-7;F8VP71;F8VVQ3;Q6P1Q0-4;H0YIV5;F8VS60;F8W1Z2;H0YHF4;F8VR33;F8W0R0;Q6P1Q0-5;F8VQE7;F8VTR1;F8VPY5	F8VZA2;Q6P1Q0-2;Q6P1Q0;Q6P1Q0-7;F8VP71;F8VVQ3;Q6P1Q0-4;H0YIV5	LETM1 domain-containing protein 1	LETMD1
NaN	NaN	NaN	NaN	NaN	NaN	NaN	NaN	NaN	NaN	NaN	NaN	15	1	1	64.8	5	5	31.6	0.0001377	4.646	4119900	1	H3BRU6;F8VZX2;B4DXP5;Q15366-5;F8W0G4;F8VXH9;F8W1G6;J3QT27;P57721-2;P57721-3;H3BND9;F8VTZ0;H3BSP4;C9K0A2;F8WC71;C9IZV9;C9J7A9;C9JSA6;C9J5V4	H3BRU6;F8VZX2;B4DXP5;Q15366-5;F8W0G4;F8VXH9	Poly(rC)-binding protein 2	PCBP2
23.8967	20.3003	24.0383	23.2883	24.2374	23.1379	24.4216	23.7832	24.2705	24.6316	23.4251	23.8986	9	8	0	38.4	35	0	29.224	0	85.895	8251500000	81	F8W031;F8VXJ7;F8W1K5;F8VP03;H0YIH9;F8W1U5;Q9Y2B0-2	F8W031;F8VXJ7;F8W1K5		CNPY2
20.1771	NaN	23.8307	21.0629	24.6359	NaN	18.3835	22.9663	20.3794	22.9238	22.1259	22.8223	7	7	7	65.6	65.6	65.6	16.29	0	50.507	1244500000	46	F8W038;Q8IXM2;Q8IXM2-3;H0YIS7;F8W1H0;Q8IXM2-2	F8W038;Q8IXM2;Q8IXM2-3;H0YIS7;F8W1H0;Q8IXM2-2	Chromatin complexes subunit BAP18	C17orf49;BAP18;RNASEK-C17orf49
NaN	NaN	18.7766	19.146	19.7978	19.0607	17.6426	17.9314	17.9247	19.6158	NaN	17.418	4	4	4	10.9	10.9	10.9	43.551	0.00014378	5.6998	122090000	4	F8W057;Q9GZN1;F8VP72;F8W043;F8W0Q1;F8VSD1;G3V1Y1;Q9GZN1-2;F8VRL1	F8W057;Q9GZN1;F8VP72;F8W043;F8W0Q1;F8VSD1;G3V1Y1;Q9GZN1-2	Actin-related protein 6	ACTR6
NaN	19.1518	16.3869	18.1009	19.5979	NaN	20.3414	18.6481	NaN	NaN	NaN	NaN	11	1	1	55.6	7	7	28.392	0.009256	1.9466	139500000	6	F8W0P7	F8W0P7		ATP5B
NaN	NaN	NaN	NaN	NaN	NaN	NaN	NaN	NaN	NaN	NaN	19.1987	2	2	2	8.5	8.5	8.5	35.683	0	12.478	45195000	1	F8W126;Q96EZ8-4;Q96EZ8-3;Q96EZ8;Q96EZ8-2	F8W126;Q96EZ8-4;Q96EZ8-3;Q96EZ8;Q96EZ8-2	Microspherule protein 1	MCRS1
28.1924	25.9697	28.1977	28.2851	28.7678	28.9625	29.119	27.4544	26.8332	29.0403	26.6984	27.0498	20	20	20	80.2	80.2	80.2	25.63	0	323.31	89869000000	528	F8W1A4;P54819-2;P54819;P54819-5;P54819-3;P54819-6;F8VY04;F8VZG5;P54819-4;G3V213;F8VPP1	F8W1A4;P54819-2;P54819;P54819-5;P54819-3;P54819-6;F8VY04;F8VZG5;P54819-4	Adenylate kinase 2, mitochondrial;Adenylate kinase 2, mitochondrial;Adenylate kinase 2, mitochondrial, N-terminally processed	AK2
NaN	NaN	NaN	19.0694	NaN	NaN	NaN	NaN	NaN	NaN	NaN	NaN	1	1	1	2.8	2.8	2.8	44.258	0.003198	2.6195	34469000	1	F8W1B3;Q8WUD6-2;Q8WUD6	F8W1B3;Q8WUD6-2;Q8WUD6	Cholinephosphotransferase 1	CHPT1
NaN	16.5101	NaN	NaN	16.7733	20.51	NaN	NaN	NaN	NaN	NaN	NaN	4	4	4	16.1	16.1	16.1	54.605	0	22.066	74105000	7	F8W1C3;Q99542;Q99542-3;Q99542-5	F8W1C3;Q99542;Q99542-3	Matrix metalloproteinase-19	MMP19
18.9522	18.8094	NaN	17.0373	19.3339	19.091	NaN	17.5473	NaN	19.3453	NaN	17.9931	13	6	6	13.2	6.5	6.5	117.08	0.00014134	5.2954	278190000	4	F8W1F5;Q8IVF7;Q8IVF7-2;Q8IVF7-3	F8W1F5;Q8IVF7;Q8IVF7-2;Q8IVF7-3	Formin-like protein 3	FMNL3
NaN	NaN	19.9458	NaN	NaN	19.7575	19.486	19.83	NaN	20.36	NaN	NaN	5	3	3	17.4	12.5	12.5	37.186	0.0001547	7.7694	166800000	4	F8W1T6;Q15434;F8VQS9;F5H5C8;F8VV01	F8W1T6;Q15434	RNA-binding motif, single-stranded-interacting protein 2	RBMS2
19.5059	14.7244	18.9049	16.2931	18.2045	NaN	NaN	15.8231	15.4945	19.4588	NaN	19.3796	11	11	11	24.7	24.7	24.7	63.112	0	40.478	471500000	18	F8W689;P48382;P48382-2;H0Y4B4;F6UE82;F6X9D6;F6R6G4;F6S3S0;F8WDU3;F8WFE4;F2Z2G0	F8W689;P48382;P48382-2;H0Y4B4	DNA-binding protein RFX5	RFX5
NaN	NaN	19.1781	NaN	19.7684	NaN	NaN	NaN	NaN	NaN	NaN	NaN	7	1	1	21.2	5.2	5.2	41.156	0.00013877	4.8423	44473000	1	F8W6A0;Q8NEY8-3;REV__K7EN69;Q8NEY8-5	F8W6A0;Q8NEY8-3	Periphilin-1	PPHLN1
NaN	18.569	18.4895	18.4481	19.0362	NaN	NaN	NaN	17.7265	NaN	NaN	18.1516	3	3	3	17.2	17.2	17.2	22.763	0.00014249	5.4557	69261000	5	F8W6G5;Q7Z2E3-3;Q7Z2E3-9;Q7Z2E3-11;Q7Z2E3-8;Q7Z2E3-7;Q7Z2E3;C9JZ40;Q7Z2E3-13;Q7Z2E3-5;Q7Z2E3-10;F8WBD6;E7EUY4;F8WBM3;Q6JV79;E7EVB7;C9J8U3;Q7Z2E3-12;Q7Z2E3-6;Q7Z2E3-2;Q7Z2E3-4	F8W6G5;Q7Z2E3-3;Q7Z2E3-9;Q7Z2E3-11;Q7Z2E3-8;Q7Z2E3-7;Q7Z2E3;C9JZ40;Q7Z2E3-13;Q7Z2E3-5;Q7Z2E3-10	Aprataxin	APTX
27.0769	25.4845	27.8498	27.2748	28.4289	28.107	26.0302	27.0605	26.5482	28.441	25.5113	28.0766	22	21	21	61.9	61.9	61.9	33.155	0	323.31	88934000000	987	F8W6I7;P09651-2;P09651;P09651-3;F8VZ49;Q32P51;F8VTQ5;F8VYN5;F8W646;H0YH80	F8W6I7;P09651-2;P09651;P09651-3;F8VZ49;Q32P51;F8VTQ5	Heterogeneous nuclear ribonucleoprotein A1;Heterogeneous nuclear ribonucleoprotein A1, N-terminally processed;Heterogeneous nuclear ribonucleoprotein A1-like 2	HNRNPA1;HNRNPA1L2
NaN	NaN	15.9049	NaN	NaN	15.1357	NaN	NaN	NaN	NaN	NaN	NaN	5	5	5	8.2	8.2	8.2	78.15	0.0011757	3.5897	28665000	5	F8W6N3;Q92560;C9J7L9;H0Y8E8	F8W6N3;Q92560	Ubiquitin carboxyl-terminal hydrolase;Ubiquitin carboxyl-terminal hydrolase BAP1	BAP1
16.5519	NaN	18.8952	18.9861	20.2788	20.2087	NaN	19.1386	18.2508	NaN	18.7555	17.9113	13	12	12	20.9	19.9	19.9	88.716	0	34.21	536360000	19	F8W717;O00423;O00423-3;G3V500;G3V3N9;H0YJK4;H0YJY3;G3V4U5;G3V3J1;G3V5C8;G3V497;G3V4H6;G3V538	F8W717;O00423;O00423-3	Echinoderm microtubule-associated protein-like 1	EML1
24.1638	20.5498	23.5843	19.391	23.9318	21.9505	22.1924	22.7469	22.5559	23.2894	19.9478	22.9236	17	17	17	29.5	29.5	29.5	113.63	0	172.53	5314500000	88	F8W726;Q14157-4;Q14157-1;Q14157-3;Q14157;Q14157-5;Q5VU77;Q5VU79;Q5VU78;Q5VU81;Q5VU80;H0Y5H6;H7C2T8	F8W726;Q14157-4;Q14157-1;Q14157-3;Q14157;Q14157-5	Ubiquitin-associated protein 2-like	UBAP2L
NaN	15.1137	NaN	NaN	16.9974	16.6359	NaN	17.0902	NaN	12.054	NaN	NaN	3	3	3	4.3	4.3	4.3	104.62	0.0080416	2.0588	80735000	2	F8W7A7;Q5BJE1-3;Q5BJE1-2;Q5BJE1-4;Q5BJE1;J3KSU3	F8W7A7;Q5BJE1-3;Q5BJE1-2;Q5BJE1-4;Q5BJE1	Coiled-coil domain-containing protein 178	CCDC178
NaN	NaN	NaN	NaN	NaN	NaN	NaN	NaN	NaN	NaN	NaN	NaN	11	1	1	55.2	11	11	18.565	0	24.56	24618000	2	F8W7C6	F8W7C6		RPL10
27.0115	27.6555	27.175	28.1179	27.7085	28.0737	28.6489	26.3936	24.7196	26.9445	24.3461	26.3276	7	7	7	39.6	39.6	39.6	16.515	0	295.43	20120000000	149	F8W7Q4;Q96A26;E9PH05	F8W7Q4;Q96A26;E9PH05	Protein FAM162A	FAM162A
19.987	19.1104	NaN	NaN	19.4048	NaN	16.5611	18.9357	16.8064	19.3359	16.8891	17.2936	3	3	3	7.1	7.1	7.1	71.133	0.00026991	4.2073	196590000	4	F8W7S1;Q8NAN2-2;Q8NAN2	F8W7S1;Q8NAN2-2;Q8NAN2	Protein FAM73A	FAM73A
17.2375	NaN	17.8752	NaN	NaN	NaN	NaN	18.0943	19.5146	NaN	NaN	17.5273	2	2	2	7.7	7.7	7.7	38.871	0.0092625	1.9577	63493000	2	F8W7W8;Q30201-2;Q30201-8;Q30201-5;Q30201;Q6B0J5;Q30201-4;Q30201-3	F8W7W8;Q30201-2;Q30201-8;Q30201-5;Q30201;Q6B0J5;Q30201-4;Q30201-3	Hereditary hemochromatosis protein	HFE
NaN	18.3442	NaN	NaN	NaN	18.6893	NaN	NaN	NaN	NaN	NaN	NaN	1	1	1	4.2	4.2	4.2	40.613	0.0014106	3.2658	26787000	2	F8W876;P48740-3;P48740-4;P48740;P48740-2	F8W876;P48740-3;P48740-4;P48740;P48740-2	Mannan-binding lectin serine protease 1;Mannan-binding lectin serine protease 1 heavy chain;Mannan-binding lectin serine protease 1 light chain	MASP1
NaN	NaN	NaN	NaN	17.01	NaN	NaN	NaN	16.7581	NaN	NaN	NaN	7	7	7	12.2	12.2	12.2	82.277	0.00017185	11.564	170420000	8	F8W8C2;Q9HBM0;F2Z3A6;Q9HBM0-2	F8W8C2;Q9HBM0;F2Z3A6;Q9HBM0-2	Vezatin	VEZT
NaN	NaN	NaN	NaN	NaN	NaN	NaN	NaN	NaN	NaN	NaN	NaN	2	2	2	11.8	11.8	11.8	21.231	0.0042491	2.4444	37213000	2	H7C4H8;F8W8D3;Q14493;H0YAE8;E7EUV9;Q14493-2	H7C4H8;F8W8D3;Q14493;H0YAE8;E7EUV9;Q14493-2	Histone RNA hairpin-binding protein	SLBP
21.01	19.5838	23.5182	20.165	21.9198	21.4371	20.53	21.2359	18.2224	21.1257	18.4002	20.6744	11	8	2	45.2	36.6	8.8	42.835	0	67.39	1179100000	36	F8W8I6;P31483;Q96B58;E5RGV5;E5RG67;F8WE16	F8W8I6;P31483;Q96B58;E5RGV5	Nucleolysin TIA-1 isoform p40	TIA1
20.4151	NaN	21.8788	20.9217	21.1298	22.2235	21.7365	20.9026	22.0011	22.1482	21.9801	20.6387	7	7	7	17.2	17.2	17.2	47.879	0	52.12	1438100000	20	J3KQ45;F8W8W7;O43493-2;O43493-5;O43493-3;O43493;O43493-4;O43493-6	J3KQ45;F8W8W7;O43493-2;O43493-5;O43493-3;O43493;O43493-4	Trans-Golgi network integral membrane protein 2	TGOLN2
NaN	14.4061	23.7612	22.8454	23.5466	21.5554	17.1242	22.3493	20.1296	23.5072	21.2333	21.0726	17	17	16	35.2	35.2	33.1	66.785	0	246.06	3853600000	95	F8W930;Q9Y6M1-1;Q9Y6M1;Q9Y6M1-5;Q9Y6M1-6;Q9Y6M1-3;Q9Y6M1-4	F8W930;Q9Y6M1-1;Q9Y6M1;Q9Y6M1-5;Q9Y6M1-6;Q9Y6M1-3;Q9Y6M1-4	Insulin-like growth factor 2 mRNA-binding protein 2	IGF2BP2
NaN	NaN	NaN	NaN	NaN	NaN	NaN	NaN	NaN	NaN	NaN	NaN	3	3	3	7.1	7.1	7.1	57.182	0.00013731	4.5754	45044000	3	F8W946;Q9BXM9-2;Q9BXM9;Q8N450;C9JD05;Q9BXM9-3	F8W946;Q9BXM9-2;Q9BXM9;Q8N450;C9JD05	FSD1-like protein	FSD1L
NaN	NaN	NaN	NaN	NaN	NaN	NaN	NaN	NaN	NaN	NaN	NaN	8	1	1	39.8	7.2	7.2	27.809	0.0014119	3.2877	21187000	1	F8W950	F8W950		AIMP2
NaN	15.714	18.4089	16.0916	16.4927	16.2777	NaN	NaN	NaN	NaN	13.5804	13.3786	5	5	5	7.8	7.8	7.8	85.332	0.00016507	9.9719	162920000	6	F8W9E7;Q96BJ8;Q96BJ8-3;Q96BJ8-2	F8W9E7;Q96BJ8;Q96BJ8-3;Q96BJ8-2	Engulfment and cell motility protein 3	ELMO3
16.1162	NaN	19.5632	19.8562	NaN	15.5397	NaN	16.402	14.5964	14.993	16.4863	17.8159	25	21	15	3.8	3.2	2.4	847.96	0	27.331	1355500000	23	F8W9J4;Q03001;E7ERU0;E9PHM6;F6QMI7;E9PEB9;Q03001-8;E7ETB9;Q03001-9;Q5T0V7;Q6P0N6;Q03001-13;H0YBX0	F8W9J4;Q03001;E7ERU0;E9PHM6;F6QMI7;E9PEB9;Q03001-8	Dystonin	DST
NaN	NaN	NaN	NaN	NaN	NaN	NaN	NaN	NaN	NaN	NaN	NaN	7	6	6	8.2	7.5	7.5	121.83	0.00015242	7.3344	65295000	7	Q5SR50;F8W9P4;O00329;O00329-2	Q5SR50;F8W9P4;O00329	Phosphatidylinositol 4,5-bisphosphate 3-kinase catalytic subunit delta isoform	PIK3CD
NaN	NaN	NaN	NaN	NaN	NaN	NaN	NaN	NaN	NaN	18.8815	17.1577	5	5	5	12.4	12.4	12.4	62.192	0.00016197	9.2885	66956000	6	F8W9W2;P43250-3;P43250;P43250-2;D6RHX8;D6RHC7;D6RDA3;D6R9V4;P32298-3;P32298-4;P32298-2;P32298	F8W9W2;P43250-3;P43250;P43250-2;D6RHX8;D6RHC7	G protein-coupled receptor kinase 6	GRK6
22.4125	19.9218	19.8855	20.2936	22.7551	19.1354	20.6423	20.14	20.784	21.9309	20.222	21.2883	17	17	17	33.3	33.3	33.3	73.041	0	72.598	2363200000	35	F8W9X7;Q567U6;H7C050	F8W9X7;Q567U6	Coiled-coil domain-containing protein 93	CCDC93
NaN	NaN	18.6807	19.3557	20.6387	18.9663	19.4728	16.0106	16.2432	17.7386	18.7634	16.7581	2	2	2	10.1	10.1	10.1	29.636	0.00014999	6.8848	184690000	4	F8W9Y0;Q13277-2;Q13277-3;Q13277	F8W9Y0;Q13277-2;Q13277-3;Q13277	Syntaxin-3	STX3
19.6176	16.701	16.4862	16.1688	16.7841	17.4078	NaN	17.1812	NaN	17.3899	NaN	NaN	9	8	8	18.4	16.5	16.5	75.717	0	16.799	253310000	12	F8WA39;Q13613-2;Q13613;Q8NEC6;H0YDX3;E9PPP8;H7BZJ1;E9PIH9;H7C406;F8W764;F8W8S8	F8WA39;Q13613-2;Q13613;Q8NEC6;H0YDX3	Myotubularin-related protein 1	MTMR1
NaN	18.5422	NaN	17.5904	NaN	18.5156	18.9184	15.5721	17.0742	19.0169	16.0649	17.2335	2	2	2	10.6	10.6	10.6	29.353	0.00014751	6.4037	70650000	3	F8WAB8;Q70HW3-2;Q70HW3;H7C430	F8WAB8;Q70HW3-2;Q70HW3;H7C430	S-adenosylmethionine mitochondrial carrier protein	SLC25A26
NaN	20.1398	17.6841	18.7582	20.4494	19.2009	19.5177	18.7626	18.6502	19.8469	NaN	19.851	17	17	17	28	28	28	83.515	0	40.637	666570000	31	F8WAJ0;Q9H8H2;Q9H8H2-2;Q9H8H2-4;Q9H8H2-3	F8WAJ0;Q9H8H2;Q9H8H2-2;Q9H8H2-4	Probable ATP-dependent RNA helicase DDX31	DDX31
NaN	NaN	NaN	NaN	NaN	NaN	NaN	NaN	NaN	NaN	NaN	NaN	1	1	1	1.1	1.1	1.1	113.92	0.0018837	2.9395	10969000	1	F8WAN4;Q9P2Q2	F8WAN4;Q9P2Q2	FERM domain-containing protein 4A	FRMD4A
NaN	NaN	NaN	NaN	NaN	NaN	NaN	16.3586	NaN	16.4643	NaN	NaN	10	6	6	15.2	9.5	9.5	102.5	0.00017053	11.173	119390000	7	F8WBA3;Q15139;A0A087X0K6;O94806;F8VZ98;H0YHL5;O94806-2	F8WBA3;Q15139;A0A087X0K6	Serine/threonine-protein kinase;Serine/threonine-protein kinase D1	PRKD1
NaN	NaN	NaN	NaN	NaN	NaN	NaN	NaN	NaN	NaN	NaN	NaN	1	1	1	37.5	37.5	37.5	5.4702	0	11.971	26269000	0	F8WC14;Q9BSY4;Q9BSY4-2	F8WC14;Q9BSY4;Q9BSY4-2	Coiled-coil-helix-coiled-coil-helix domain-containing protein 5	CHCHD5
18.2522	NaN	18.0748	NaN	NaN	17.9799	NaN	17.562	NaN	NaN	NaN	18.42	3	3	3	21	21	21	24.098	0	34.688	85173000	4	F8WC68;O77932	F8WC68;O77932	Decapping and exoribonuclease protein	DXO
NaN	18.9355	NaN	NaN	24.5137	NaN	21.033	NaN	NaN	20.1017	20.2179	NaN	5	3	3	61.9	40.7	40.7	12.251	0	37.866	327810000	10	J3QRU4;F8WCA0;L7N2F9;P63027	J3QRU4;F8WCA0;L7N2F9;P63027	Vesicle-associated membrane protein 2	VAMP2
27.8978	26.2266	27.8479	27.582	27.864	27.5608	27.2378	27.3004	26.8395	27.5297	27.1602	27.5264	10	10	10	66.9	66.9	66.9	21.058	0	95.283	34929000000	345	F8WCF6;P59998;P59998-3;F8WDD7;H7C0A3;P59998-2;R4GN08;P59998-4;F8WE39;F8WDW3	F8WCF6;P59998;P59998-3;F8WDD7;H7C0A3;P59998-2;R4GN08;P59998-4	Actin-related protein 2/3 complex subunit 4	ARPC4-TTLL3;ARPC4
NaN	NaN	NaN	NaN	NaN	NaN	NaN	NaN	NaN	NaN	NaN	NaN	1	1	1	27.5	27.5	27.5	5.6775	0.0018861	2.9668	27623000	2	F8WCT7;Q8N357	F8WCT7;Q8N357	Solute carrier family 35 member F6	SLC35F6
22.8998	21.1181	22.5091	21.1411	23.148	21.4659	16.0101	21.0747	21.5532	23.3273	20.651	20.9461	40	40	0	32.3	32.3	0	186.18	0	118.32	11735000000	64	F8WD26;J3KP06;Q8WWI1;Q8WWI1-4;Q8WWI1-2	F8WD26;J3KP06;Q8WWI1;Q8WWI1-4;Q8WWI1-2	LIM domain only protein 7	LMO7
NaN	NaN	NaN	NaN	NaN	NaN	19.596	NaN	NaN	NaN	NaN	NaN	1	1	1	9.1	9.1	9.1	17.86	0	12.633	22841000	2	F8WE95;Q8NET5	F8WE95;Q8NET5	NFAT activation molecule 1	NFAM1
NaN	NaN	NaN	NaN	NaN	NaN	20.4739	NaN	19.8313	NaN	19.391	16.9474	1	1	1	3.9	3.9	3.9	36.376	0.0028483	2.732	98721000	2	F8WEC0;Q9H3L0	F8WEC0;Q9H3L0	Methylmalonic aciduria and homocystinuria type D protein, mitochondrial	MMADHC
NaN	NaN	NaN	NaN	17.0379	18.2505	NaN	16.5407	16.2982	NaN	NaN	NaN	3	3	3	9.1	9.1	9.1	58.926	0.00015555	7.9228	59668000	3	F8WEX7;F8WF14;P06276	F8WEX7;F8WF14;P06276	Carboxylic ester hydrolase;Cholinesterase	BCHE
25.4766	23.3733	24.2351	24.9261	25.1269	25.1206	26.087	24.4046	23.3745	25.0097	24.6637	23.7841	6	6	6	51.8	51.8	51.8	9.8703	0	12.382	4516200000	56	F8WF48;Q99442;F8WCJ7	F8WF48;Q99442;F8WCJ7	Translocation protein SEC62	SEC62
24.8386	21.8767	24.4387	23.3058	25.7576	24.0282	20.9593	23.4261	20.2504	23.8603	18.339	23.539	11	11	10	31.8	31.8	29.1	52.269	0	238.41	7128900000	84	F8WJN3;Q16630-3;Q16630;Q16630-2	F8WJN3;Q16630-3;Q16630;Q16630-2	Cleavage and polyadenylation specificity factor subunit 6	CPSF6
21.9644	22.5012	22.5187	20.915	22.3037	23.191	22.7614	21.8013	22.533	22.8047	22.5581	22.3922	18	18	17	27.1	27.1	25	88.645	0	99.847	4610600000	117	G0XQ39;Q13586;E9PNJ4;Q13586-2;H0YDB2;E9PIQ8;E9PRZ7;E9PR09;E9PN27;E9PRE4;E9PR07;E9PJ19;E9PMB4	G0XQ39;Q13586;E9PNJ4;Q13586-2;H0YDB2	Stromal interaction molecule 1	STIM1
NaN	NaN	NaN	NaN	NaN	NaN	NaN	NaN	NaN	NaN	NaN	NaN	2	2	2	9.2	9.2	9.2	34.269	0.0016477	3.0839	24988000	2	G3V0F5;Q9UHY8;Q9UHY8-2;Q7Z674;F8W6C0	G3V0F5;Q9UHY8;Q9UHY8-2;Q7Z674;F8W6C0	Fasciculation and elongation protein zeta-2	FEZ2;DKFZp779C2259
25.1692	25.1546	26.0187	26.4695	25.7394	25.4267	25.1233	24.7233	23.8298	25.3278	23.6598	24.3279	23	23	23	64.3	64.3	64.3	50.054	0	305.84	19344000000	310	G3V0I5;P49821-2;P49821;B4DE93;E9PQP1;E9PMX3;E9PLC6;H0YE81;E9PPR0;E9PJL9;H0YD04;E9PPD6;E9PPS5	G3V0I5;P49821-2;P49821;B4DE93	NADH dehydrogenase [ubiquinone] flavoprotein 1, mitochondrial	NDUFV1
19.3597	22.0764	19.7731	21.8462	20.7609	22.6101	24.4561	18.5588	20.6357	NaN	20.3522	20.167	7	7	7	36.1	36.1	36.1	34.963	0	79.724	1907100000	39	G3V150;O94766-2;O94766;E9PNA1	G3V150;O94766-2;O94766;E9PNA1	Galactosylgalactosylxylosylprotein 3-beta-glucuronosyltransferase 3	B3GAT3
NaN	14.2011	NaN	NaN	15.4108	19.6255	NaN	17.0566	17.9567	18.6937	17.7992	NaN	5	5	5	11.3	11.3	11.3	60.214	0.00014607	6.0925	121860000	6	G3V167;Q9UGN5-2;Q9UGN5;H0YH02	G3V167;Q9UGN5-2;Q9UGN5	Poly [ADP-ribose] polymerase 2	PARP2
22.5719	21.546	22.1716	19.0834	21.923	17.502	21.2736	21.2352	18.1542	21.0515	20.6408	21.0015	14	14	12	50.1	50.1	45.2	40.943	0	30.489	1640000000	38	G3V169;P29466-2;P29466;P29466-3;B4DVD8;P29466-4;H0YEC7;Q5FBZ0;P29466-5	G3V169;P29466-2;P29466;P29466-3;B4DVD8;P29466-4;H0YEC7	Caspase;Caspase-1;Caspase-1 subunit p20;Caspase-1 subunit p10	CASP1
23.9773	21.3795	22.1588	23.5289	22.9676	20.5594	22.1227	20.004	20.1454	23.0657	18.9358	21.5519	13	13	13	29.5	29.5	29.5	57.734	0	89.764	3066500000	78	G3V1A6;P57764;E9PIB2;E9PQ48;E9PNZ0;E9PQR9	G3V1A6;P57764;E9PIB2	Gasdermin-D	GSDMD
21.2503	17.2687	20.9091	22.0097	22.2607	20.1879	20.795	21.9139	20.2996	22.195	19.3432	21.3057	47	47	5	35.7	35.7	5.2	197.46	0	249.39	7809300000	127	G3V1L9;Q07157;H0YKB1;H0YLT6	G3V1L9;Q07157	Tight junction protein ZO-1	TJP1
NaN	17.7368	20.0137	NaN	20.8686	NaN	18.9056	NaN	17.171	19.1399	NaN	NaN	4	4	4	27.7	27.7	27.7	20.247	0	18.614	541320000	6	G3V1P3;Q969J3;Q969J3-2	G3V1P3;Q969J3;Q969J3-2	Loss of heterozygosity 12 chromosomal region 1 protein	LOH12CR1
NaN	NaN	NaN	NaN	NaN	NaN	NaN	NaN	NaN	NaN	NaN	NaN	1	1	1	7.1	7.1	7.1	21.491	0.0011702	3.5284	21746000	1	G3V5S9;G3V1S4;Q9Y324	G3V5S9;G3V1S4;Q9Y324	rRNA-processing protein FCF1 homolog	FCF1
NaN	NaN	NaN	NaN	NaN	NaN	16.534	NaN	NaN	NaN	NaN	NaN	3	3	3	6.2	6.2	6.2	57.84	0.0010514	3.6865	41134000	3	G3V2B5;O15033-2;O15033;H0YJ69;G3V506	G3V2B5;O15033-2;O15033;H0YJ69;G3V506	Apoptosis-resistant E3 ubiquitin protein ligase 1	AREL1
NaN	20.313	NaN	NaN	NaN	NaN	19.9623	NaN	NaN	NaN	NaN	NaN	3	3	2	20.5	20.5	13.1	19.527	0.00015277	7.4133	130960000	4	G3V2D5;G3V2P5;Q07352;G3V515	G3V2D5;G3V2P5;Q07352;G3V515	Zinc finger protein 36, C3H1 type-like 1	ZFP36L1
NaN	NaN	NaN	NaN	NaN	NaN	20.69	NaN	NaN	NaN	19.9169	NaN	2	2	2	17.7	17.7	17.7	14.799	0.00027111	4.2804	33425000	2	G3V2I8;G3V447;Q9Y2K1-2;Q9Y2K1	G3V2I8;G3V447;Q9Y2K1-2;Q9Y2K1	Zinc finger and BTB domain-containing protein 1	ZBTB1
NaN	NaN	NaN	NaN	NaN	NaN	NaN	NaN	NaN	NaN	NaN	NaN	1	1	1	2.4	2.4	2.4	52.679	0.0066786	2.1752	22228000	2	G3V2N2;Q9UIU6	G3V2N2;Q9UIU6	Homeobox protein SIX4	SIX4
NaN	NaN	NaN	NaN	NaN	NaN	NaN	NaN	NaN	NaN	NaN	NaN	3	3	2	17	17	13	22.557	0.00015302	7.4612	52995000	4	G3V2N3;P54821-2;P54821;Q99811;Q96IS3;A6NNA5;O14813;Q99453;Q5XKR4;Q15699;O95076;Q9Y2V3;Q8N693;Q9H161;A6NJT0;Q96QS3	G3V2N3;P54821-2;P54821;Q99811	Paired mesoderm homeobox protein 1;Paired mesoderm homeobox protein 2	PRRX1;PRRX2
NaN	NaN	18.8023	NaN	18.6627	NaN	NaN	NaN	NaN	19.6731	NaN	17.8783	18	2	2	47.5	10.5	10.5	33.57	0	118.19	177450000	10	G3V2Q1;P07910;G3V576;P07910-3;G3V555;G3V5V7;G3V575;B2RXH8;B4DSU6;G3V4M8;G3V2H6;E5RJ39;B3KT61;Q86SE5-2;Q86SE5;Q86SE5-3	G3V2Q1;P07910;G3V576;P07910-3;G3V555;G3V5V7;G3V575	Heterogeneous nuclear ribonucleoproteins C1/C2	HNRNPC
18.1593	NaN	NaN	20.9449	20.306	NaN	NaN	21.0121	NaN	20.4963	NaN	18.0694	2	2	2	17.8	17.8	17.8	14.125	0.00013837	4.7824	167070000	4	G3V2U7;P07311	G3V2U7;P07311	Acylphosphatase;Acylphosphatase-1	ACYP1
15.3092	20.6288	15.59	NaN	NaN	17.5973	18.3806	15.2565	14.0552	19.5849	15.0448	15.334	7	7	7	17.8	17.8	17.8	55.113	0.00017203	11.619	219780000	7	G3V2W1;Q9UK55;CON__ENSEMBL:ENSBTAP00000013050	G3V2W1;Q9UK55	Protein Z-dependent protease inhibitor	SERPINA10
23.0586	23.6688	23.4136	23.233	24.0132	23.3491	24.094	23.0923	21.2759	23.9796	22.3339	21.8631	11	11	9	12.4	12.4	9.2	84.109	0	37.513	9330600000	255	G3V325;O75127;C9JJT5;P56134-4;P56134-2;C9JU26;C9JGL8	G3V325;O75127	Pentatricopeptide repeat-containing protein 1, mitochondrial	ATP5J2-PTCD1;PTCD1
NaN	NaN	NaN	NaN	NaN	NaN	NaN	NaN	NaN	NaN	NaN	NaN	1	1	1	19.8	19.8	19.8	13.049	0.00014092	5.2204	53630000	2	G3V357;P07998	G3V357;P07998	Ribonuclease pancreatic	RNASE1
21.8931	19.9286	20.7332	21.4044	21.2915	22.2801	21.4188	19.5717	21.3438	21.8006	20.0828	21.2628	32	26	24	19.4	16.2	14.2	215.47	0	56.891	5119700000	39	G3V394;Q9Y4I1-3;F8WE88;Q9Y4I1-2;Q9Y4I1;A0A087WY00;F8W6H6;E7ERV5;Q9UES5;O95317	G3V394;Q9Y4I1-3;F8WE88;Q9Y4I1-2;Q9Y4I1;A0A087WY00;F8W6H6	Unconventional myosin-Va	MYO5A
18.8971	17.2374	20.0478	19.2244	21.8406	19.3847	20.2163	19.6882	16.901	20.9131	17.4033	20.0794	17	17	14	29.2	29.2	24.5	84.752	0	85.86	1568100000	45	G3V3G9;Q5TAQ9;V9GY54;Q5TAQ9-2;H0YDY4;Q5TAQ8;V9GZ39;V9GYZ9;V9GYQ9;A6NGE4;P0C7V8	G3V3G9;Q5TAQ9;V9GY54	DDB1- and CUL4-associated factor 8	DCAF8
23.306	19.673	21.9941	21.604	21.6668	22.9485	23.364	23.4614	22.107	25.0296	19.8429	23.9347	31	31	31	26.6	26.6	26.6	189.24	0	255.8	13208000000	213	G3V511;G3V3X5;Q14767	G3V511;G3V3X5;Q14767	Latent-transforming growth factor beta-binding protein 2	LTBP2
NaN	NaN	NaN	NaN	21.0288	NaN	NaN	NaN	NaN	20.9929	NaN	NaN	3	3	3	19	19	19	24.798	0.00014136	5.304	85028000	3	G3V4B8;Q96FK6	G3V4B8;Q96FK6	WD repeat-containing protein 89	WDR89
NaN	NaN	NaN	NaN	NaN	NaN	NaN	NaN	NaN	NaN	NaN	NaN	4	4	3	10.6	10.6	8.8	45.335	0	20.167	71613000	4	G3V4I0;O75356;G3V450;G3V3Y0;REV__Q8N2N9-4;REV__A0A087X037;REV__Q5VUR7;REV__Q5TYW2;REV__Q5SQ80;REV__Q5CZ79;REV__Q4UJ75	G3V4I0;O75356;G3V450	Ectonucleoside triphosphate diphosphohydrolase 5	ENTPD5
NaN	NaN	NaN	NaN	NaN	NaN	NaN	NaN	NaN	NaN	NaN	NaN	1	1	1	10.1	10.1	10.1	12.32	0.0034268	2.551	24743000	1	G3V4I5;Q9P0R6	G3V4I5;Q9P0R6	GSK3-beta interaction protein	GSKIP
17.6612	14.9227	15.5146	17.8668	20.0205	18.3721	NaN	NaN	18.6205	19.9114	17.2072	19.3317	8	8	8	16	16	16	59.718	0	29.907	648480000	9	G3V4K3;Q9H9C1-2;Q9H9C1	G3V4K3;Q9H9C1-2;Q9H9C1	Spermatogenesis-defective protein 39 homolog	VIPAS39
NaN	17.5896	NaN	NaN	NaN	NaN	20.0501	NaN	NaN	NaN	NaN	NaN	2	2	2	9.9	9.9	9.9	24.917	0.0044756	2.3909	32151000	2	G3V4Q5;Q15722	G3V4Q5;Q15722	Leukotriene B4 receptor 1	LTB4R
25.169	21.8677	22.5965	21.6982	21.6677	22.4156	21.8408	24.1808	22.7601	25.0239	20.0798	23.6161	13	13	13	29.4	29.4	29.4	50.881	0	115.84	5923400000	118	G3V4U0;Q9UBX5;G3XA98;H0YJ31;G3V3Y2	G3V4U0;Q9UBX5;G3XA98;H0YJ31	Fibulin-5	FBLN5
20.1338	20.0921	21.2904	21.1331	21.1801	23.0157	21.2843	20.0632	18.2586	23.0097	19.4596	20.0265	28	28	28	39.6	39.6	39.6	91.48	0	107.77	3657400000	86	G3V529;Q9GZR7;Q9GZR7-2;F5GYL3;A0A087WXU8	G3V529;Q9GZR7;Q9GZR7-2;F5GYL3;A0A087WXU8	ATP-dependent RNA helicase DDX24	DDX24
NaN	NaN	NaN	NaN	NaN	NaN	NaN	NaN	NaN	NaN	NaN	NaN	5	5	5	15.8	15.8	15.8	32.245	0.0023597	2.7811	77760000	4	G3V541;Q9H6D7;Q9H6D7-3;H0YIZ6;G3V5A5;Q9H6D7-4;H0YJ09;G3V4X7;G3V2T6;G3V2I5;G3V5Z2	G3V541;Q9H6D7;Q9H6D7-3;H0YIZ6;G3V5A5;Q9H6D7-4	HAUS augmin-like complex subunit 4	HAUS4
26.9419	26.5792	26.3892	26.6714	27.0107	24.9962	27.4871	25.9816	25.5118	26.4238	25.2859	25.2809	2	2	2	19.2	19.2	19.2	11.281	0.007476	2.1007	6822200000	19	G3V556;P56378;P56378-2	G3V556;P56378;P56378-2	6.8 kDa mitochondrial proteolipid	C14orf2;MP68
16.8155	19.9419	20.8692	19.4575	19.0248	20.5084	21.7857	19.6957	17.8945	18.1088	19.2846	18.6684	26	26	26	23.5	23.5	23.5	151.72	0	179.03	2647800000	45	G3V599;O15320-8;O15320-4;O15320-3;O15320-10;O15320;O15320-6;O15320-5;O15320-9;O15320-7;O15320-2;Q96RT6;Q86UF2;A4D2H0;Q8IX94;P0CG41;A4FU28;G3V5K6;G3V3C4;Q8IX95	G3V599;O15320-8;O15320-4;O15320-3;O15320-10;O15320;O15320-6;O15320-5;O15320-9;O15320-7;O15320-2	cTAGE family member 5	CTAGE5
22.1547	22.2349	24.901	22.7982	NaN	NaN	NaN	NaN	NaN	19.8529	NaN	19.5732	1	1	1	9	9	9	15.218	0.0034293	2.5585	2008000000	11	G3V5H2;Q96L50-2;Q96L50	G3V5H2;Q96L50-2;Q96L50	Leucine-rich repeat protein 1	LRR1
NaN	14.913	NaN	NaN	NaN	NaN	15.3142	14.756	13.4128	16.5023	NaN	15.0509	8	8	8	12.5	12.5	12.5	88.422	0	14.407	138050000	8	G3V5N8;Q9HBF4-3;Q9HBF4;Q9HBF4-2	G3V5N8;Q9HBF4-3;Q9HBF4	Zinc finger FYVE domain-containing protein 1	ZFYVE1
20.8712	19.9851	20.0473	21.0681	23.861	22.5616	18.3919	22.3608	NaN	21.6474	20.4942	NaN	8	8	1	36.6	36.6	6.4	22.61	0.00017147	11.444	683090000	12	G3V5T0;G3V267;G3V4T6;G3V3B9;O43708-2	G3V5T0;G3V267;G3V4T6;G3V3B9;O43708-2	Maleylacetoacetate isomerase	GSTZ1
20.1518	19.7973	20.2287	21.8172	21.5241	NaN	21.0171	20.8153	19.7391	19.5566	19.5541	21.5587	15	13	13	50	44.5	44.5	39.178	0	58.278	1254100000	30	G3V5T9;P24941;P24941-2;E7ESI2;Q00526;G3V317;K7EJ83	G3V5T9;P24941;P24941-2;E7ESI2	Cyclin-dependent kinase 2	CDK2
25.9924	24.3242	26.3816	25.8135	26.7893	25.165	24.9156	25.9877	25.0852	26.0106	24.0939	26.065	12	12	12	56.7	56.7	56.7	28.147	0	100.04	22580000000	241	G3V5Z7;P60900;G3V295;P60900-2;G3V3I1;P60900-3;G3V3U4;H0YJC4;G3V4S5;G3V2S7	G3V5Z7;P60900;G3V295;P60900-2;G3V3I1;P60900-3	Proteasome subunit alpha type;Proteasome subunit alpha type-6	PSMA6
21.5759	21.5699	20.8685	18.5029	22.0699	22.3413	22.9085	22.1946	21.8347	22.1541	22.1844	21.4719	17	17	8	16.6	16.6	10	133.48	0	39.408	5486000000	32	G3XAA2;G5E948;O95819-4;O95819-5;E7ENQ1;H7C360;E7EN19;E7ESS2;O95819-2;O95819;O95819-3;E7EX83;C9J840;H7C0P6;C9J338;E7ETN6;I3L2I2;I3L203;H7C3Z6	G3XAA2;G5E948;O95819-4;O95819-5;E7ENQ1;H7C360;E7EN19;E7ESS2;O95819-2;O95819;O95819-3;E7EX83;C9J840;H7C0P6	Mitogen-activated protein kinase kinase kinase kinase 4	MAP4K4
20.4899	21.9528	24.3049	20.807	23.9279	23.2175	22.3196	20.5877	17.608	23.6138	19.8959	22.4764	23	23	23	53.2	53.2	53.2	64.594	0	116.86	3959100000	96	G3XAG1;Q96ME7;Q96ME7-2;Q96ME7-3	G3XAG1;Q96ME7;Q96ME7-2;Q96ME7-3	Zinc finger protein 512	ZNF512
20.9589	20.508	20.7251	20.1921	22.0465	19.2578	21.612	21.8925	20.5126	20.5522	17.4987	20.5297	23	23	14	37.8	37.8	23.8	80.625	0	58.719	2088600000	47	G3XAH6;P51003;P51003-2;G3V3I9;G3V2A0;G3V457;H0YJ00;H0YJL4	G3XAH6;P51003;P51003-2	Poly(A) polymerase alpha	PAPOLA
23.3472	22.378	23.4038	21.7169	21.9552	23.6681	22.4444	23.3823	25.5169	23.6762	25.5647	22.764	58	58	58	39	39	39	200.48	0	323.31	24492000000	458	G3XAI2;P07942;E7EPA6	G3XAI2;P07942	Laminin subunit beta-1	LAMB1
NaN	NaN	NaN	NaN	21.0894	NaN	NaN	NaN	NaN	NaN	NaN	NaN	2	2	2	24.8	24.8	24.8	12.41	0.0077042	2.0795	102440000	2	G3XAI9;Q5BKY9-2;Q5BKY9;C9JUX2;Q8N9E0	G3XAI9;Q5BKY9-2;Q5BKY9;C9JUX2;Q8N9E0	Protein FAM133B;Protein FAM133A	FAM133B;FAM133A
18.2846	21.0589	19.124	15.8819	NaN	17.6429	19.166	NaN	NaN	NaN	NaN	17.9381	12	12	12	22.9	22.9	22.9	81.998	0	24.736	527500000	17	G3XAK1;P26927;Q2TV78;Q2TV78-2;H7C0F8	G3XAK1;P26927;Q2TV78;Q2TV78-2	Hepatocyte growth factor-like protein;Hepatocyte growth factor-like protein alpha chain;Hepatocyte growth factor-like protein beta chain;Putative macrophage stimulating 1-like protein	MST1;MST1L
25.4764	23.6908	25.4114	24.9353	23.2065	26.6371	26.1161	24.2565	24.1116	25.0625	23.6943	23.9474	5	5	5	18.1	18.1	18.1	33.435	0	78.007	7332200000	66	G3XAN4;Q15629-2;Q15629	G3XAN4;Q15629-2;Q15629	Translocating chain-associated membrane protein 1	TRAM1
19.5457	18.731	18.2249	NaN	NaN	19.5191	22.3778	21.9187	20.3237	22.0812	16.4468	21.5174	14	14	12	32.3	32.3	28.7	79.696	0	106.4	2400300000	41	G3XAP6;P49747;P49747-2;CON__ENSEMBL:ENSBTAP00000006074	G3XAP6;P49747;P49747-2	Cartilage oligomeric matrix protein	COMP
16.1167	NaN	NaN	16.1059	NaN	15.1676	14.5663	15.6678	NaN	17.0899	16.0917	14.4826	18	18	17	13.2	13.2	12.7	208.44	0	25.451	422640000	20	G5E933;O95248;O95248-4;H0Y5W8	G5E933;O95248;O95248-4	Myotubularin-related protein 5	SBF1
15.8319	15.1356	NaN	16.7793	18.858	NaN	14.96	NaN	NaN	17.8217	15.0309	16.7848	6	6	4	6.1	6.1	4.6	117.57	0.00014472	5.8272	295870000	7	G5E953;Q13615-3;Q13615-2;Q13615	G5E953;Q13615-3;Q13615-2;Q13615	Myotubularin-related protein 3	MTMR3
NaN	NaN	NaN	NaN	NaN	NaN	NaN	NaN	NaN	NaN	NaN	NaN	18	1	1	60.4	3.4	3.4	46.306	0.00016622	10.197	130160000	1	G5E972;H0YJH7;P42167-3	G5E972;H0YJH7;P42167-3	Lamina-associated polypeptide 2, isoforms beta/gamma;Thymopoietin;Thymopentin	TMPO
18.6494	18.4911	16.5733	19.5646	17.0692	17.164	21.5951	18.3709	14.527	17.4431	NaN	16.2599	20	19	18	24.8	23.8	23.8	105.03	0	42.654	1301700000	42	G5E9A6;P51784;Q5JXD3	G5E9A6;P51784	Ubiquitin carboxyl-terminal hydrolase;Ubiquitin carboxyl-terminal hydrolase 11	USP11
NaN	NaN	NaN	NaN	NaN	NaN	NaN	NaN	13.4206	NaN	NaN	NaN	3	3	3	5.7	5.7	5.7	93.629	0.001769	3.0309	9557800	2	G5E9C5;O76074-2;O76074;C9JGT3	G5E9C5;O76074-2;O76074;C9JGT3	cGMP-specific 3,5-cyclic phosphodiesterase	PDE5A
NaN	NaN	15.6202	NaN	NaN	18.5329	NaN	NaN	NaN	15.5444	NaN	NaN	13	13	13	10.7	10.7	10.7	150.86	0	17.989	274010000	11	G5E9C8;Q07889;Q07889-2;Q07890-2;Q07890;C9K0N6;A0A087X277	G5E9C8;Q07889	Son of sevenless homolog 1	SOS1
NaN	NaN	NaN	NaN	NaN	NaN	NaN	NaN	15.6071	16.4876	NaN	NaN	2	2	2	5	5	5	58.832	0.0028437	2.7041	13216000	2	G5E9D4;Q96EB1;Q96EB1-3;Q96EB1-2	G5E9D4;Q96EB1;Q96EB1-3;Q96EB1-2	Elongator complex protein 4	ELP4
NaN	NaN	NaN	NaN	NaN	NaN	NaN	NaN	NaN	NaN	NaN	NaN	43	1	1	32.7	0.9	0.9	189.67	0.0022525	2.8894	62748000	1	G5E9E7;Q07157-2;A0A087X0K9	G5E9E7;Q07157-2;A0A087X0K9	Tight junction protein ZO-1	TJP1
NaN	NaN	NaN	NaN	NaN	NaN	NaN	NaN	NaN	14.4236	NaN	NaN	4	4	4	8.2	8.2	8.2	76.148	0.00015977	8.8383	20467000	4	G5E9L9;Q8N568-2;Q8N568;Q8N568-3	G5E9L9;Q8N568-2;Q8N568;Q8N568-3	Serine/threonine-protein kinase DCLK2	DCLK2
19.3864	16.931	NaN	19.8022	18.9372	18.7695	18.9387	NaN	17.1258	20.4254	20.4942	18.4586	6	6	6	9.8	9.8	9.8	94.789	0.0001665	10.27	774020000	9	G5E9V4;Q969F9;Q969F9-2;H7C5G2	G5E9V4;Q969F9;Q969F9-2;H7C5G2	Hermansky-Pudlak syndrome 3 protein	HPS3
23.6798	22.54	23.1586	23.1501	24.0351	23.2744	24.5232	22.9407	22.3896	23.8514	21.5349	22.2702	20	20	20	60.5	60.5	60.5	36.805	0	135.17	7125100000	141	G5E9W7;G5E9V5;P82650;H7C5F2;H7C5H3;P82650-2;H7C5L9;C9J5D8	G5E9W7;G5E9V5;P82650;H7C5F2;H7C5H3;P82650-2	28S ribosomal protein S22, mitochondrial	MRPS22
17.2007	NaN	NaN	NaN	18.3944	17.5245	NaN	NaN	15.3404	NaN	NaN	NaN	8	8	8	13.2	13.2	13.2	85.146	0	43.178	243350000	11	G5E9W2;Q9P2E5;Q9P2E5-2;C9JZF7	G5E9W2;Q9P2E5;Q9P2E5-2	Chondroitin sulfate glucuronyltransferase	CHPF2
NaN	22.4491	16.9171	17.2705	NaN	20.78	NaN	NaN	20.1857	21.9662	19.2851	20.6809	4	4	4	7	7	7	79.972	0.00040247	4.0518	787440000	4	H0YAJ5;G5E9Y1;Q92870-2;Q92870;Q92870-4;D6RB55;Q92870-3	H0YAJ5;G5E9Y1;Q92870-2;Q92870;Q92870-4	Amyloid beta A4 precursor protein-binding family B member 2	APBB2
15.8509	NaN	NaN	NaN	20.877	NaN	16.89	NaN	NaN	20.269	15.3855	NaN	3	3	3	6.1	6.1	6.1	51.333	0.0083835	2.0379	123360000	3	Q05CH1;G5E9Y3;Q8WWN8;Q8WWN8-2	Q05CH1;G5E9Y3;Q8WWN8;Q8WWN8-2	Arf-GAP with Rho-GAP domain, ANK repeat and PH domain-containing protein 3	ARAP3
20.0089	21.2621	21.577	22.0205	21.0105	23.0385	22.7748	21.028	21.2564	21.8209	20.8051	21.1131	10	10	1	37.4	37.4	6.5	43.28	0	50.402	1361300000	39	G5E9Z2	G5E9Z2		CLPTM1L
22.7162	22.677	23.1467	22.9553	23.9164	23.1203	23.5926	22.8179	22.324	23.6497	21.5775	22.8051	18	18	18	43	43	43	41.329	0	59.149	4788300000	105	G5EA06;Q92552;Q92552-2;D6RH20;D6RJC7;E5RJ73	G5EA06;Q92552;Q92552-2;D6RH20;D6RJC7	28S ribosomal protein S27, mitochondrial	MRPS27
NaN	NaN	17.6968	NaN	17.8253	20.14	18.9588	20.3645	18.0747	16.8746	18.5219	19.658	3	3	3	9.9	9.9	9.9	53.608	0.0001382	4.7375	143280000	5	G5EA13;O60353-2;O60353;E5RJG0	G5EA13;O60353-2;O60353;E5RJG0	Frizzled-6	FZD6
23.5066	22.3318	23.7152	21.918	23.7323	22.0387	22.4462	21.3445	19.2611	24.2758	20.3733	23.3026	8	8	7	18.3	18.3	16.3	55.142	0	104.18	3328900000	69	G5EA30;Q92879-5;Q92879-2;Q92879-3;Q92879-6;Q92879;Q92879-4;E9PQK4;E9PSH0;E9PKU1;F5H4Y5;F5H0D8;E9PKA1	G5EA30;Q92879-5;Q92879-2;Q92879-3;Q92879-6;Q92879;Q92879-4;E9PQK4;E9PSH0;E9PKU1	CUGBP Elav-like family member 1	CELF1
20.4612	17.752	18.1292	19.2212	19.5504	18.4019	18.713	20.0761	19.4879	19.2229	18.5333	18.4875	8	8	8	12.9	12.9	12.9	91.737	0	19.726	741090000	14	G5EA36;P30260;P30260-2;I3L394;I3L328;I3L2Z8;I3L3H6;F6QPS0	G5EA36;P30260;P30260-2;I3L394	Cell division cycle protein 27 homolog	CDC27
NaN	NaN	NaN	NaN	NaN	NaN	NaN	NaN	19.058	NaN	NaN	NaN	1	1	1	2.5	2.5	2.5	39.942	0.0066866	2.19	72705000	1	G5EA37;K7EK57;Q5MNZ9-2;Q5MNZ9	G5EA37;K7EK57;Q5MNZ9-2;Q5MNZ9	WD repeat domain phosphoinositide-interacting protein 1	WIPI1
NaN	NaN	17.66	NaN	16.6423	NaN	NaN	NaN	18.3836	NaN	NaN	17.7183	4	4	4	15.6	15.6	15.6	34.492	0.00015316	7.4874	84362000	6	G5EA42;Q9NZR1;Q9NZR1-2	G5EA42;Q9NZR1;Q9NZR1-2	Tropomodulin-2	TMOD2
NaN	NaN	20.8664	NaN	NaN	NaN	NaN	21.9078	NaN	NaN	NaN	18.4877	1	1	1	9.2	9.2	9.2	14.965	0.0023635	2.8043	44282000	1	H0YH08;H7BYT4;G5EA50;Q6ZN18-3;Q6ZN18-2;Q6ZN18	H0YH08;H7BYT4;G5EA50;Q6ZN18-3;Q6ZN18-2;Q6ZN18	Zinc finger protein AEBP2	AEBP2
27.205	26.3479	26.8002	26.603	27.2516	26.9633	25.9825	25.9579	25.0882	27.1711	25.0782	26.2484	15	13	4	47.5	41.7	18.2	51.229	0	323.31	43155000000	615	G8JLB6;P31943;E9PCY7;D6RIT2;D6RIU0;D6RBM0;H0YB39;E5RGV0;H0YBD7;E7EN40;H0YBG7;E5RGH4	G8JLB6;P31943;E9PCY7;D6RIT2;D6RIU0;D6RBM0;H0YB39	Heterogeneous nuclear ribonucleoprotein H;Heterogeneous nuclear ribonucleoprotein H, N-terminally processed	HNRNPH1
20.4063	19.3323	19.4273	21.0512	22.7319	19.9895	20.7355	21.2804	20.0664	17.5662	20.3295	21.3215	41	41	34	40.7	40.7	35.2	124.82	0	171.42	3389600000	85	G8JLD3;X6RLX0;Q8IUD2;Q8IUD2-3;Q8IUD2-2;X6RM00;Q8IUD2-4;Q8IUD2-5;K7EPD6;K7EPP6;K7EP25	G8JLD3;X6RLX0;Q8IUD2;Q8IUD2-3;Q8IUD2-2;X6RM00;Q8IUD2-4;Q8IUD2-5	ELKS/Rab6-interacting/CAST family member 1	ERC1
NaN	NaN	NaN	17.4085	NaN	NaN	NaN	NaN	NaN	NaN	NaN	NaN	2	2	2	8.7	8.7	8.7	31.781	0.00040285	4.087	36337000	1	H0Y329;G8JLI5;Q9Y484;Q9Y484-3;Q9Y484-2;H7C5B4;C9J5L0;C9JE01;C9JUS5;C9JBX7;C9J471;C9JYH8	H0Y329;G8JLI5;Q9Y484;Q9Y484-3;Q9Y484-2;H7C5B4;C9J5L0;C9JE01;C9JUS5;C9JBX7;C9J471;C9JYH8	WD repeat domain phosphoinositide-interacting protein 4	WDR45
18.9926	NaN	21.3204	20.8411	21.2329	21.8966	NaN	19.4364	NaN	20.8022	NaN	19.3695	4	4	4	52	52	52	8.5676	0.00014535	5.9689	224140000	8	G8JLQ3;P78537-2;P78537;F8W099;F8W606;A0A087WSV2;F8W036;F8VP73	G8JLQ3;P78537-2;P78537	Biogenesis of lysosome-related organelles complex 1 subunit 1	BLOC1S1
20.8613	21.9363	21.3681	20.8325	22.1011	20.7818	20.7013	20.5628	18.838	22.4057	17.2252	20.6623	14	14	14	29	29	29	66.432	0	50.795	1766000000	30	X6RLT1;H0UI80;Q8IXH7-4;Q8IXH7;Q8IXH7-3	X6RLT1;H0UI80;Q8IXH7-4;Q8IXH7	Negative elongation factor C/D	NELFCD;TH1L
19.1612	18.4946	16.5233	19.8684	19.3851	21.1942	19.2091	17.593	18.6752	20.2167	NaN	20.4327	13	13	13	32.2	32.2	32.2	56.897	0	53.943	899420000	20	H0Y2S1;O43824	H0Y2S1;O43824	Putative GTP-binding protein 6	GTPBP6
NaN	NaN	16.9991	NaN	17.7373	16.202	17.3854	16.2877	NaN	NaN	14.1371	NaN	9	9	9	6.8	6.8	6.8	171.97	0.00016866	10.806	172910000	10	H0Y2V6;Q5SW79-2;Q5SW79-3;Q5SW79;H0Y4T4;E7EWM2;E7EMW0;E5RGW7;H0YB92;E5RG47;Q96L14	H0Y2V6;Q5SW79-2;Q5SW79-3;Q5SW79	Centrosomal protein of 170 kDa	CEP170
19.4134	17.749	19.4807	19.8269	19.9478	19.9519	19.0551	19.5855	18.8498	19.6462	18.6487	19.6412	17	17	17	20.1	20.1	20.1	98.401	0	40.96	1455600000	27	H0Y360;Q01433-2;Q01433;Q01433-3;Q01433-5;Q01433-4;H0YCL9;E9PIJ1;E9PJF6;H0YF16	H0Y360;Q01433-2;Q01433;Q01433-3;Q01433-5;Q01433-4	AMP deaminase 2	AMPD2
22.7106	22.7309	22.6244	22.5785	23.5856	23.7106	26.4424	23.3681	23.5608	24.5901	22.0034	24.1466	12	12	12	47.7	47.7	47.7	32.426	0	49.294	6071900000	122	Q5QPK2;H0Y368;O60762;Q5QPJ9	Q5QPK2;H0Y368;O60762;Q5QPJ9	Dolichol-phosphate mannosyltransferase subunit 1	DPM1
NaN	NaN	NaN	NaN	NaN	16.8296	NaN	NaN	NaN	NaN	20.8493	NaN	3	3	3	3	3	3	117.27	0.0038972	2.4909	228810000	2	S4R2X4;H0Y382;Q5SVK0;H0Y379;Q5SVJ7;Q12791-5;Q12791-2;J3KQ16;Q5SVK5;Q5SVJ9;Q5SVK3;Q5SVJ8;Q12791-4;Q12791;Q12791-7;Q12791-3;H0Y606;H0Y406;H0Y5Z6	S4R2X4;H0Y382;Q5SVK0;H0Y379;Q5SVJ7;Q12791-5;Q12791-2;J3KQ16;Q5SVK5;Q5SVJ9;Q5SVK3;Q5SVJ8;Q12791-4;Q12791;Q12791-7;Q12791-3	Calcium-activated potassium channel subunit alpha-1	KCNMA1
20.1784	14.721	19.661	19.1302	19.8136	NaN	15.1508	18.0894	18.7557	19.5042	13.9662	16.7439	8	6	6	8.4	6.8	6.8	118.06	0.00015193	7.2585	675180000	9	H0Y3A3;Q5VWQ8-3;Q5VWQ8-4;Q5VWQ8-2;Q5VWQ8-5;Q5VWQ8;F6R503;F8WA47	H0Y3A3;Q5VWQ8-3;Q5VWQ8-4;Q5VWQ8-2;Q5VWQ8-5;Q5VWQ8	Disabled homolog 2-interacting protein	DAB2IP
NaN	17.1291	NaN	18.5213	NaN	NaN	15.9584	NaN	15.2658	NaN	19.1011	17.5871	10	7	7	21.5	16.8	16.8	59.51	0	15.801	355790000	12	H0Y3C5;J3KPD6;P08631-3;P08631-2;P08631-4;P08631	H0Y3C5;J3KPD6;P08631-3;P08631-2;P08631-4;P08631	Non-specific protein-tyrosine kinase;Tyrosine-protein kinase HCK	HCK
NaN	NaN	NaN	NaN	NaN	NaN	NaN	NaN	NaN	NaN	NaN	NaN	2	2	2	9.8	9.8	9.8	31.397	0	24.7	20880000	2	H0Y3D0;Q5QPJ3;H0Y473;O75354-2;O75354-3;O75354;H0Y5X0;Q5QPI7;Q5QPJ6;H0Y6Q1;Q5QPI9	H0Y3D0;Q5QPJ3;H0Y473;O75354-2;O75354-3;O75354;H0Y5X0;Q5QPI7;Q5QPJ6;H0Y6Q1;Q5QPI9	Ectonucleoside triphosphate diphosphohydrolase 6	ENTPD6
NaN	15.1029	18.4817	17.4265	16.077	19.536	NaN	23.2142	22.1564	20.2659	19.2701	21.2527	8	8	8	9.6	9.6	9.6	133.85	0	12.499	1416800000	18	H0Y3V5;Q6YHU6-2;Q6YHU6-3;Q6YHU6;Q6YHU6-4;H7BYZ4;Q6YHU6-6;Q6YHU6-5	H0Y3V5;Q6YHU6-2;Q6YHU6-3;Q6YHU6;Q6YHU6-4	Thyroid adenoma-associated protein	THADA
NaN	NaN	NaN	NaN	NaN	NaN	NaN	NaN	NaN	NaN	NaN	NaN	2	2	2	11.1	11.1	11.1	25.309	0.0043668	2.4266	15640000	1	H7C0Z5;H0Y3Z8;Q08334	H7C0Z5;H0Y3Z8;Q08334	Interleukin-10 receptor subunit beta	IL10RB
NaN	17.5207	NaN	NaN	NaN	NaN	18.2038	19.0805	19.8909	NaN	21.943	NaN	4	4	4	4.4	4.4	4.4	138.58	0	35.053	373440000	5	H0Y494;J3KPC8;H0Y4E8;Q9Y2K2-3;Q9Y2K2-4;Q9Y2K2;H7C3X8	H0Y494;J3KPC8;H0Y4E8;Q9Y2K2-3;Q9Y2K2-4;Q9Y2K2;H7C3X8	Serine/threonine-protein kinase SIK3	SIK3
22.5473	23.1161	22.0254	21.871	22.414	22.3023	20.7051	21.4313	19.2616	22.0096	19.1713	22.3368	6	6	6	31.9	31.9	31.9	22.89	0	16.64	1332900000	30	H0Y4B0;O43414-3;O43414-2;O43414;F6QUN3;F6UGJ8	H0Y4B0;O43414-3;O43414-2;O43414;F6QUN3;F6UGJ8	ERI1 exoribonuclease 3	ERI3
NaN	NaN	23.2258	NaN	NaN	NaN	23.5492	22.1744	21.0777	23.0495	NaN	NaN	12	1	1	44.9	4.1	4.1	33.639	0.00015333	7.5029	743900000	6	H0Y4R4	H0Y4R4		TOR1AIP1
26.2114	24.123	26.8142	26.1323	27.3597	24.4305	25.6265	25.0674	16.8751	26.4176	23.5343	26.0343	5	5	1	34.8	34.8	7.1	13.228	0	13.711	6131900000	48	H0Y5B4;H7BZ11;J3KQN4;P83881;H7BY91;H0Y3V9	H0Y5B4;H7BZ11;J3KQN4;P83881	60S ribosomal protein L36a	RPL36A;RPL36A-HNRNPH2
25.8046	20.6646	23.637	24.9554	21.0438	22.9402	22.4633	20.2749	22.1549	24.3173	19.8577	22.0775	12	12	12	29.9	29.9	29.9	58.554	0	42.451	3781000000	52	H0Y5C2;O95260;B4DK25;F5GXE4;O95260-2;B4E107;Q5SQQ1	H0Y5C2;O95260;B4DK25;F5GXE4;O95260-2;B4E107	Arginyl-tRNA--protein transferase 1	ATE1
19.291	NaN	NaN	NaN	NaN	NaN	NaN	NaN	NaN	NaN	NaN	NaN	3	3	3	8.6	8.6	8.6	40.261	0.0014186	3.3779	99850000	4	H0Y5F4;Q8WV93	H0Y5F4;Q8WV93	Lactation elevated protein 1	LACE1
NaN	NaN	NaN	NaN	NaN	22.5494	NaN	NaN	NaN	NaN	NaN	NaN	1	1	1	3.4	3.4	3.4	45.626	0.0069056	2.1526	44308000	3	H0Y5I3;Q53GD3-3;Q53GD3	H0Y5I3;Q53GD3-3;Q53GD3	Choline transporter-like protein 4	SLC44A4
22.1374	21.5483	23.4869	23.131	24.3105	24.4015	25.7214	22.7772	23.7826	23.228	21.4862	23.0292	10	10	10	31.9	31.9	31.9	36.851	0	37.794	3472200000	43	H0Y621;H0Y5K5;Q9Y282;Q9Y282-3;Q9Y282-2;H0Y802;H0Y6Z0;A6PVJ2	H0Y621;H0Y5K5;Q9Y282;Q9Y282-3;Q9Y282-2	Endoplasmic reticulum-Golgi intermediate compartment protein 3	ERGIC3
NaN	NaN	NaN	13.7557	NaN	NaN	NaN	NaN	NaN	NaN	NaN	NaN	7	7	5	10.5	10.5	7.3	107.97	0.00016844	10.741	111830000	4	H0Y626;O95361;B3KP96;K7ENN8;O95361-2;I3L3K9;I3L2F3;Q309B1;J3QKY5;I3L1X9	H0Y626;O95361;B3KP96;K7ENN8;O95361-2;I3L3K9;I3L2F3;Q309B1	Tripartite motif-containing protein 16;Tripartite motif-containing protein 16-like protein	TRIM16;TRIM16L
15.1275	16.5278	19.2435	18.4108	18.2543	18.8651	18.1394	17.0933	15.1209	22.7611	NaN	17.3325	31	31	31	17.2	17.2	17.2	246.6	0	116.68	2321900000	43	H0Y6I0;Q13439-3;Q13439-4;Q13439;Q13439-5;C9JHJ5;A0A087WTW2;E7EVX2	H0Y6I0;Q13439-3;Q13439-4;Q13439;Q13439-5	Golgin subfamily A member 4	GOLGA4
NaN	17.2094	20.9171	17.7338	20.9796	16.3986	NaN	15.9499	17.8314	20.3259	16.6335	16.8753	18	13	12	26.4	23.7	22.6	88.288	0	161.21	753390000	18	H0Y6K2;P25440;P25440-2;P25440-4;P25440-3;U3KQA6;E9PIQ3;H0Y799;H0YDJ7;U3KPW0;E9PKQ9	H0Y6K2;P25440;P25440-2;P25440-4;P25440-3;U3KQA6	Bromodomain-containing protein 2	BRD2
NaN	NaN	NaN	NaN	NaN	NaN	NaN	NaN	NaN	NaN	NaN	NaN	3	3	3	6.9	6.9	6.9	75.311	0.00013678	4.4884	112800000	4	H0Y6K5;H0Y7L6;Q02447-5;Q02447-6;Q02447-2;Q02447;Q02447-4;Q02447-3	H0Y6K5;H0Y7L6;Q02447-5;Q02447-6;Q02447-2;Q02447;Q02447-4;Q02447-3	Transcription factor Sp3	SP3
NaN	NaN	NaN	NaN	16.6012	NaN	NaN	NaN	14.292	18.5262	NaN	13.4929	4	4	4	5.3	5.3	5.3	102.8	0.0023623	2.7907	100610000	3	H0Y6U5;Q86XI2;Q86XI2-2	H0Y6U5;Q86XI2;Q86XI2-2	Condensin-2 complex subunit G2	NCAPG2
19.8341	21.6785	22.4264	19.3264	23.9345	23.5745	22.9127	17.3274	19.9051	21.4755	18.5563	21.4561	10	10	10	32.9	32.9	32.9	31.835	0	16.133	1904300000	21	H0Y714;Q96G21;E7ENR5;B8ZZ47;B9A008;F8WCN0	H0Y714;Q96G21;E7ENR5;B8ZZ47;B9A008	U3 small nucleolar ribonucleoprotein protein IMP4	IMP4
NaN	NaN	NaN	NaN	NaN	NaN	NaN	NaN	NaN	NaN	NaN	NaN	3	3	3	3.4	3.4	3.4	148.57	0.00013808	4.7218	36609000	3	H0Y720;Q9UPQ9-1;Q9UPQ9	H0Y720;Q9UPQ9-1;Q9UPQ9	Trinucleotide repeat-containing gene 6B protein	TNRC6B
NaN	NaN	20.7975	NaN	NaN	NaN	NaN	19.4069	NaN	20.3107	18.9611	19.2088	3	3	3	19.4	19.4	19.4	25.457	0.00016134	9.1905	126960000	5	Q5SP00;H0Y732;P28067;F6S093;A2AAT8	Q5SP00;H0Y732;P28067;F6S093	HLA class II histocompatibility antigen, DM alpha chain	HLA-DMA
23.4913	20.5293	21.3015	23.4369	23.0186	23.2915	24.7924	22.1475	24.5873	21.6684	25.0863	23.7935	5	5	3	19.6	19.6	12.2	30.725	0	15.238	1657900000	53	H0Y755;M9MML0;P08637;C9JC71	H0Y755;M9MML0;P08637	Low affinity immunoglobulin gamma Fc region receptor III-A	FCGR3A
NaN	17.4721	17.8451	NaN	NaN	NaN	NaN	NaN	NaN	18.6338	NaN	NaN	3	3	3	8.9	8.9	8.9	35.227	0.00079271	3.7769	283970000	3	H0Y7A5;Q9BX10-2;Q9BX10-4;Q9BX10;X6RJ09	H0Y7A5;Q9BX10-2;Q9BX10-4;Q9BX10;X6RJ09	GTP-binding protein 2	GTPBP2
29.452	26.8131	29.4759	29.263	29.3135	28.5136	27.3532	28.7212	27.8198	28.8991	27.5436	28.3645	12	12	12	58.8	58.8	58.8	20.762	0	323.31	102070000000	783	H0Y7A7;P62158;E7ETZ0;E7EMB3;Q96HY3;G3V361;G3V226;M0QZ52;F8WBR5;G3V479;C9J7T9;P27482;P02585	H0Y7A7;P62158;E7ETZ0;E7EMB3;Q96HY3;G3V361	Calmodulin	CALM2;CALM1
23.4422	20.7208	21.473	19.4631	19.969	21.5792	19.9665	20.4039	19.0479	21.0733	15.7439	19.3927	21	18	18	16.7	14.4	14.4	190.69	0	32.05	2699100000	27	H0Y7H8;Q8NFD5-4;Q8NFD5;Q8NFD5-2;Q8NFD5-3;H0Y2R3;H0Y3S9	H0Y7H8;Q8NFD5-4;Q8NFD5;Q8NFD5-2;Q8NFD5-3	AT-rich interactive domain-containing protein 1B	ARID1B
NaN	NaN	18.3384	NaN	19.3978	18.8954	18.6525	17.4027	NaN	18.3621	NaN	NaN	5	4	4	11	8.3	8.3	68.007	0	15.321	102900000	9	H7C5A5;H0Y860;Q9P246-3;Q9P246;Q9P246-2;R4GN82;R4GMP0;H7C5K2;R4GNC5	H7C5A5;H0Y860;Q9P246-3;Q9P246;Q9P246-2	Stromal interaction molecule 2	STIM2
21.5212	NaN	NaN	20.7017	NaN	22.4064	20.7771	20.2043	NaN	20.6709	NaN	21.8879	2	2	2	31.3	31.3	31.3	16.805	0	49.977	157870000	10	H0Y870;H0Y861;Q8TDQ4;Q5SSC2;Q9H0R3;H0Y8D0;Q9H0R3-2	H0Y870;H0Y861;Q8TDQ4;Q5SSC2;Q9H0R3;H0Y8D0;Q9H0R3-2	Transmembrane protein 222	TMEM222
28.8483	26.9969	28.0983	28.5133	28.6181	27.9306	26.6147	28.1341	26.6768	28.7217	26.0391	28.0165	17	17	16	51.7	51.7	48.7	29.724	0	276.42	60412000000	634	H0Y8G5;Q14103-3;Q14103;H0YA96;Q14103-4;Q14103-2;D6RAF8;D6RF44;D6RBQ9;D6RD83	H0Y8G5;Q14103-3;Q14103;H0YA96;Q14103-4;Q14103-2;D6RAF8	Heterogeneous nuclear ribonucleoprotein D0	HNRNPD
17.1962	NaN	15.3982	NaN	NaN	NaN	16.3789	15.0813	NaN	NaN	NaN	16.1404	6	6	6	8.3	8.3	8.3	97.827	0	19.775	80664000	8	H0Y8P0;Q86TI0-2;Q86TI0;A0JNU9;H0YA01;C9JIE2	H0Y8P0;Q86TI0-2;Q86TI0;A0JNU9	TBC1 domain family member 1	TBC1D1
23.2992	22.3211	24.3147	22.9416	25.1688	24.0141	21.8093	23.3711	21.626	23.2081	23.6688	22.2523	5	5	5	21	21	21	25.868	0	78.931	3594100000	59	H0Y8X4;O43598;O43598-2	H0Y8X4;O43598;O43598-2	2-deoxynucleoside 5-phosphate N-hydrolase 1	DNPH1
NaN	NaN	NaN	NaN	NaN	NaN	NaN	NaN	NaN	NaN	NaN	NaN	2	2	2	1.2	1.2	1.2	250.01	0.0095884	1.933	0	2	H0Y930;Q86XX4;Q86XX4-2	H0Y930;Q86XX4;Q86XX4-2	Extracellular matrix protein FRAS1	FRAS1
NaN	NaN	NaN	NaN	NaN	NaN	17.0569	NaN	NaN	NaN	NaN	16.5867	4	4	4	20.6	20.6	20.6	37.923	0	30.002	118540000	8	H0Y997;Q96J42-2;Q96J42;H0Y928;D6RBD9;D6RB48	H0Y997;Q96J42-2;Q96J42;H0Y928	Thioredoxin domain-containing protein 15	TXNDC15
NaN	18.951	19.6972	17.425	18.8367	16.8801	19.4356	16.2696	15.7613	17.6993	16.8353	16.1835	5	5	2	11.1	11.1	3.4	52.768	0.0047113	2.3652	80867000	4	H0Y9C1;H0Y9Z5;Q96LI5;Q96LI5-2;H0YA76	H0Y9C1;H0Y9Z5;Q96LI5;Q96LI5-2	CCR4-NOT transcription complex subunit 6-like	CNOT6L
NaN	NaN	21.1998	NaN	NaN	20.5252	17.5752	17.4227	14.7781	18.1356	NaN	NaN	3	3	1	22.8	22.8	6.6	18.644	0.0014168	3.3576	59999000	3	H0Y9D9;J3KN18;Q7Z5Q1-7;Q7Z5Q1-5;Q7Z5Q1-4;Q7Z5Q1-6;Q7Z5Q1-3;Q7Z5Q1;Q8NE35-2;Q8NE35;Q7Z5Q1-8;Q7Z5Q1-9	H0Y9D9;J3KN18;Q7Z5Q1-7;Q7Z5Q1-5;Q7Z5Q1-4;Q7Z5Q1-6;Q7Z5Q1-3;Q7Z5Q1;Q8NE35-2;Q8NE35;Q7Z5Q1-8;Q7Z5Q1-9	Cytoplasmic polyadenylation element-binding protein 2;Cytoplasmic polyadenylation element-binding protein 3	CPEB2;CPEB3
NaN	NaN	NaN	NaN	NaN	NaN	NaN	NaN	NaN	NaN	NaN	NaN	1	1	1	33.3	33.3	33.3	5.7674	0.0011657	3.4584	7229300	1	H0Y9G4;H0Y9S6;P51157-3;P51157-2;P51157	H0Y9G4;H0Y9S6;P51157-3;P51157-2;P51157	Ras-related protein Rab-28	RAB28
NaN	NaN	NaN	NaN	NaN	NaN	NaN	NaN	NaN	NaN	NaN	NaN	1	1	1	12.3	12.3	12.3	15.38	0.0022455	2.8448	8322300	2	H0YA80;H0Y9V2;P63146	H0YA80;H0Y9V2;P63146	Ubiquitin-conjugating enzyme E2 B	UBE2B
NaN	NaN	21.0384	20.3101	21.1228	23.0429	22.6967	19.443	20.3498	21.8937	16.3074	NaN	3	2	2	21	15.1	15.1	13.409	0.0017677	3.0228	436420000	13	H0YA52;Q9H0N5	H0YA52;Q9H0N5	Pterin-4-alpha-carbinolamine dehydratase 2	PCBD2
21.3756	20.6446	21.8813	22.338	19.7447	22.3929	20.7538	17.4427	17.8082	20.6717	17.3881	20.2501	17	17	15	29.7	29.7	27.3	76.773	0	90.316	2576100000	46	H0YAC1;P03952;E9PBC5;C9J075;C9IYG8;C9JCT1	H0YAC1;P03952;E9PBC5	Plasma kallikrein;Plasma kallikrein heavy chain;Plasma kallikrein light chain	KLKB1
NaN	NaN	NaN	NaN	NaN	NaN	NaN	NaN	NaN	NaN	NaN	NaN	2	2	2	34.5	34.5	34.5	9.4985	0.00014128	5.2866	26907000	1	H0YAE0;Q7Z6I8-2;Q7Z6I8	H0YAE0;Q7Z6I8-2;Q7Z6I8	UPF0461 protein C5orf24	C5orf24
16.3509	NaN	16.9301	17.1197	16.795	NaN	16.4193	NaN	NaN	NaN	NaN	16.7359	5	4	4	7.6	6.8	6.8	109.65	0.00016353	9.5985	180150000	7	H0YAN8;O15013-7;O15013-4;O15013-5;O15013-6;O15013	H0YAN8;O15013-7;O15013-4;O15013-5;O15013-6;O15013	Rho guanine nucleotide exchange factor 10	ARHGEF10
17.8282	16.1284	18.756	NaN	18.2342	19.9604	15.6977	15.8088	16.1053	18.9894	17.5438	16.8622	8	8	8	9.7	9.7	9.7	110.09	0	27.059	360010000	9	H0YBR0;Q96Q05-3;Q96Q05;Q96Q05-2	H0YBR0;Q96Q05-3;Q96Q05;Q96Q05-2	Trafficking protein particle complex subunit 9	TRAPPC9
NaN	NaN	NaN	NaN	NaN	NaN	NaN	NaN	NaN	NaN	NaN	NaN	1	1	1	10.8	10.8	10.8	16.924	0.0031984	2.6223	4868000	1	H0YBU3;Q9Y3T6-2;Q9Y3T6	H0YBU3;Q9Y3T6-2;Q9Y3T6	R3H and coiled-coil domain-containing protein 1	R3HCC1
23.8151	22.0597	22.9516	24.1862	22.9039	24.354	23.0463	NaN	NaN	22.3605	21.8521	NaN	1	1	1	7.3	7.3	7.3	11.432	0.002241	2.8191	339170000	5	H0YC40	H0YC40		CD47
NaN	NaN	16.6039	NaN	NaN	NaN	NaN	NaN	18.7194	16.83	22.5933	22.708	1	1	1	2.2	2.2	2.2	52.722	0.0082703	2.0447	693920000	0	H0YC66;Q9H013-2;Q9H013	H0YC66;Q9H013-2;Q9H013	Disintegrin and metalloproteinase domain-containing protein 19	ADAM19
NaN	18.3278	NaN	NaN	NaN	19.2034	15.5425	18.5414	16.8739	NaN	20.5517	19.7107	5	5	5	8.9	8.9	8.9	64.69	0.00027144	4.3259	229070000	5	H0YCY4;Q8IW92;H0YDY6	H0YCY4;Q8IW92	Beta-galactosidase-1-like protein 2	GLB1L2
21.0638	20.8259	18.2248	19.6572	21.4001	19.0551	21.5194	17.0803	21.4789	20.878	NaN	19.9438	2	2	2	10.4	10.4	10.4	36.362	0.0088287	1.995	629630000	6	H0YCZ0;H7BY22;H0YEM9;Q8NCP5-3;Q8NCP5-4;Q8NCP5-2;Q8NCP5;A0A087WV65	H0YCZ0;H7BY22;H0YEM9;Q8NCP5-3;Q8NCP5-4;Q8NCP5-2;Q8NCP5;A0A087WV65	Zinc finger and BTB domain-containing protein 44	ZBTB44
22.3561	22.7467	25.0595	23.8606	22.9259	21.7154	25.3184	22.3641	24.533	22.6613	24.4927	23.3851	6	6	6	34	34	34	22.683	0	47.991	4387400000	80	H0YD13;P16070-18;P16070-12;P16070-14;P16070-13;P16070-11;P16070-10;P16070-16;P16070-8;P16070-17;P16070-6;P16070-4;P16070-3;P16070-7;P16070-5;P16070;H0Y2P0;H0YE40;H0YDW7;H0YCV9;H0Y5E4;P16070-15;P16070-9;E9PKC6;H0YDX6;H0YD17;Q86UZ1;J3KN83;P16070-19	H0YD13;P16070-18;P16070-12;P16070-14;P16070-13;P16070-11;P16070-10;P16070-16;P16070-8;P16070-17;P16070-6;P16070-4;P16070-3;P16070-7;P16070-5;P16070;H0Y2P0;H0YE40;H0YDW7;H0YCV9;H0Y5E4;P16070-15;P16070-9	CD44 antigen	CD44
18.7251	NaN	17.7781	17.0955	18.7909	17.5591	NaN	18.3623	NaN	18.406	NaN	19.4094	7	6	6	11.8	10.5	10.5	71.323	0.00015878	8.6047	248330000	4	H0YD93;Q8WXA3-2;Q8WXA3-3;Q8WXA3;Q8WXA3-4;Q8WXA3-5;X6R3F0;Q5TC51;S4R3P2	H0YD93;Q8WXA3-2;Q8WXA3-3;Q8WXA3;Q8WXA3-4;Q8WXA3-5	RUN and FYVE domain-containing protein 2	RUFY2
NaN	NaN	NaN	NaN	NaN	NaN	NaN	NaN	18.3945	NaN	NaN	NaN	1	1	1	10.2	10.2	10.2	19.249	0.0011726	3.5515	8725000	2	H0YDK7;Q15771	H0YDK7;Q15771	Ras-related protein Rab-30	RAB30
22.1455	19.4886	19.7974	20.876	22.4967	21.4742	21.3547	21.6575	NaN	21.3035	19.4673	19.1888	17	17	17	39.8	39.8	39.8	55.096	0	126.88	2169300000	48	H0YDU8;P53041;A8MU39	H0YDU8;P53041;A8MU39	Serine/threonine-protein phosphatase;Serine/threonine-protein phosphatase 5	PPP5C
18.6156	NaN	NaN	22.0964	22.0456	NaN	NaN	22.284	NaN	21.1882	19.9781	20.157	7	7	3	18.3	18.3	8.7	47.927	0	12.977	1038100000	16	H0YE88;P28347;J3KP52;E9PKB7;H0YEJ9;P28347-2;Q15562;Q15562-2;Q15562-4;H0YGS2;H0Y7B0;H0YCZ6;H0YG62;Q15562-3	H0YE88;P28347;J3KP52;E9PKB7;H0YEJ9;P28347-2	Transcriptional enhancer factor TEF-1	TEAD1
NaN	NaN	20.4903	20.5032	23.5158	NaN	19.9989	19.2825	22.4162	23.9208	20.8395	21.024	6	6	6	50.8	50.8	50.8	20.916	0	41.704	756110000	15	H0YEB6;O60232;G3V1B8;H0YEK1;E9PN57;E9PK41	H0YEB6;O60232;G3V1B8	Sjoegren syndrome/scleroderma autoantigen 1	SSSCA1
NaN	NaN	19.7826	NaN	NaN	NaN	NaN	NaN	NaN	NaN	NaN	NaN	4	4	4	25.3	25.3	25.3	20.98	0	14.044	43467000	4	H0YEI0;Q02833-3;Q02833-2;Q02833	H0YEI0;Q02833-3;Q02833-2;Q02833	Ras association domain-containing protein 7	RASSF7
NaN	NaN	20.4946	20.1195	NaN	NaN	NaN	NaN	19.9154	NaN	17.7184	NaN	3	3	3	14.5	14.5	14.5	24.495	0.00015662	8.1558	124500000	4	H0YEL0;O14893-3;O14893-2;O14893;G5EA29;H0YDP6	H0YEL0;O14893-3;O14893-2;O14893;G5EA29	Gem-associated protein 2	GEMIN2
19.2594	NaN	NaN	NaN	NaN	NaN	NaN	NaN	18.3594	NaN	NaN	NaN	2	2	2	7.7	7.7	7.7	29.02	0.0017715	3.0463	64121000	2	H0YEX9;P57087-2;P57087;P57087-3	H0YEX9;P57087-2;P57087;P57087-3	Junctional adhesion molecule B	JAM2
NaN	NaN	20.7091	NaN	19.9006	20.8331	NaN	NaN	NaN	NaN	NaN	NaN	9	1	1	53.6	7.8	7.8	22.006	0	19.093	125920000	3	H0YGR4;Q9Y3B8;H0YG54;F5GYG5;Q9Y3B8-2;F5GX07;H0YG83;H0YH58;F5H784;H0YF66;F5H7P1;Q9BTR4;F5H6P8;H0YG37	H0YGR4;Q9Y3B8;H0YG54;F5GYG5;Q9Y3B8-2;F5GX07;H0YG83;H0YH58	Oligoribonuclease, mitochondrial	REXO2
NaN	NaN	NaN	NaN	NaN	NaN	NaN	NaN	NaN	NaN	NaN	NaN	1	1	1	8.3	8.3	8.3	13.551	0.009938	1.9301	8335600	1	H0YGX6;Q8TC05-4;Q8TC05	H0YGX6;Q8TC05-4;Q8TC05	Nuclear protein MDM1	MDM1
NaN	NaN	NaN	NaN	NaN	NaN	NaN	NaN	NaN	NaN	NaN	NaN	5	4	4	15.3	13.6	13.6	47.597	0.00016345	9.581	59483000	4	H0YH69;Q9HBU6;Q9HBU6-2;H0YFP7;Q5SXX7;Q9NVF9-3;Q9NVF9;Q9NVF9-2	H0YH69;Q9HBU6	Ethanolamine kinase 1	ETNK1
NaN	NaN	NaN	18.0254	NaN	NaN	16.971	17.0674	17.6463	15.0907	NaN	NaN	7	7	7	12.8	12.8	12.8	73.366	0.00015669	8.1664	200140000	7	H0YHE2;Q8WYA0;F8W1J4;Q8WYA0-3;H0YIR4	H0YHE2;Q8WYA0;F8W1J4;Q8WYA0-3	Intraflagellar transport protein 81 homolog	IFT81
NaN	19.3582	24.1009	17.7802	24.4779	21.4592	19.5509	21.7696	20.658	24.1361	20.5361	23.3442	9	9	2	18.5	18.5	4.6	59.075	0	86.964	3695500000	40	H0YHG0;Q6Y2X3;H0YHH1;H0YIP3;H0YHR6	H0YHG0
18.6323	19.2435	20.7663	NaN	20.237	20.5026	19.4099	NaN	19.7993	NaN	20.9618	NaN	3	3	3	16.9	16.9	16.9	26.674	0.00079197	3.7576	156930000	2	H0YI02;J3KPG1;Q96QF0-5;Q96QF0-7;Q96QF0-6;Q96QF0-3;Q96QF0-4;Q96QF0-2;Q96QF0;Q96QF0-8;H0YI66;F8VNX9	H0YI02;J3KPG1;Q96QF0-5;Q96QF0-7;Q96QF0-6;Q96QF0-3;Q96QF0-4;Q96QF0-2;Q96QF0;Q96QF0-8	Rab-3A-interacting protein	RAB3IP
17.1135	NaN	18.037	15.7992	19.0293	17.1882	18.0652	20.3049	19.367	17.7364	18.1256	18.68	13	13	13	19.4	19.4	19.4	89.691	0	30.17	804480000	22	H0YI08;Q9Y6F6-5;Q9Y6F6-4;Q9Y6F6-9;Q9Y6F6-7;Q9Y6F6-3;Q9Y6F6;Q9Y6F6-2;Q9Y6F6-6;Q9Y6F6-8;E9PJ61	H0YI08;Q9Y6F6-5;Q9Y6F6-4;Q9Y6F6-9;Q9Y6F6-7;Q9Y6F6-3;Q9Y6F6;Q9Y6F6-2;Q9Y6F6-6;Q9Y6F6-8;E9PJ61	Protein MRVI1	MRVI1
25.0038	21.533	22.256	22.5325	23.5079	23.9554	25.834	24.7083	24.4725	22.8786	24.1027	22.6276	9	9	9	34.8	34.8	34.8	28.188	0	108.69	4162000000	91	H0YI09;Q9H8H3;F8VQX6	H0YI09;Q9H8H3;F8VQX6	Methyltransferase-like protein 7A	METTL7A
NaN	18.525	21.9655	21.7737	23.19	21.2993	21.3276	19.5077	21.1262	21.972	20.4084	21.0672	7	7	7	21	21	21	59.162	0	27.985	1018600000	12	H0YIE9;O94952-1;O94952	H0YIE9;O94952-1;O94952	F-box only protein 21	FBXO21
NaN	NaN	NaN	NaN	NaN	NaN	NaN	NaN	NaN	NaN	NaN	NaN	1	1	1	15.3	15.3	15.3	9.8242	0.0017706	3.043	13793000	1	H0YIM9;Q8WUH1;Q8WUH1-2	H0YIM9;Q8WUH1;Q8WUH1-2	Protein Churchill	CHURC1-FNTB;CHURC1
NaN	NaN	NaN	18.549	19.4282	NaN	NaN	NaN	NaN	NaN	NaN	18.454	1	1	1	10.5	10.5	10.5	16.537	0.0087131	1.9979	45921000	1	H0YIN2;Q8N6Q8	H0YIN2;Q8N6Q8	Methyltransferase-like protein 25	METTL25
17.0619	18.7097	19.0824	20.0039	19.2762	19.8725	21.7218	NaN	NaN	18.5148	NaN	NaN	5	5	5	32.1	32.1	32.1	18.606	0.00016846	10.742	232440000	9	H0YIV9;O43716;F8VRU3	H0YIV9;O43716;F8VRU3	Glutamyl-tRNA(Gln) amidotransferase subunit C, mitochondrial	GATC
NaN	NaN	NaN	NaN	NaN	NaN	NaN	NaN	NaN	NaN	NaN	NaN	2	2	2	16.6	16.6	16.6	19.431	0.00015286	7.4315	34856000	2	H0YJ92;P51948-2;P51948;H0YJF2	H0YJ92;P51948-2;P51948;H0YJF2	CDK-activating kinase assembly factor MAT1	MNAT1
NaN	NaN	20.3168	NaN	21.2672	NaN	23.1431	19.8425	20.1477	21.2299	NaN	21.1012	6	6	4	36.8	36.8	27.9	20.732	0.00016155	9.2235	1032700000	10	H0YJV7;P25490;H0YJU4;Q96MM3	H0YJV7;P25490	Transcriptional repressor protein YY1	YY1
NaN	20.8495	24.0986	21.8033	22.1453	23.9585	21.9635	21.6309	21.2913	21.8758	21.0973	20.0182	4	4	4	62.8	62.8	62.8	8.3403	0	35.52	739020000	16	H0YK61;Q5J8M3;S4R329;H0YNK0;H0YNK8;Q5J8M3-3;Q5J8M3-2;H0YMH5;H0YLP8;H0YN63	H0YK61;Q5J8M3;S4R329;H0YNK0;H0YNK8;Q5J8M3-3;Q5J8M3-2;H0YMH5;H0YLP8	ER membrane protein complex subunit 4	EMC4
27.8985	26.3319	27.7434	27.8879	27.7152	27.2388	27.0608	27.1202	26.089	27.7354	26.4614	27.0196	7	7	7	35.9	35.9	35.9	19.072	0	31.581	37734000000	158	H0YKD8;P46779;P46779-2;P46779-3;H0YMF4;P46779-4;P46779-5;H0YLP6	H0YKD8;P46779;P46779-2;P46779-3;H0YMF4;P46779-4;P46779-5;H0YLP6	60S ribosomal protein L28	RPL28
NaN	NaN	NaN	22.8905	17.1488	26.6464	NaN	NaN	NaN	17.724	NaN	NaN	2	2	2	14	14	14	18.349	0.0014095	3.2549	1263900000	5	H0YKJ9;O60637-3;O60637-2;O60637;H0YMH8	H0YKJ9;O60637-3;O60637-2;O60637;H0YMH8	Tetraspanin-3	TSPAN3
NaN	NaN	18.4467	17.6516	NaN	17.0035	NaN	17.4333	NaN	NaN	NaN	NaN	2	2	2	4.6	4.6	4.6	49.058	0.00014654	6.1662	94240000	2	H0YLB7;H0YKU8;Q6JHV3;H0YMI4;Q9Y6I4-2;Q9Y6I4;H0YM72;H0YL81;H0YLG0	H0YLB7;H0YKU8;Q6JHV3;H0YMI4;Q9Y6I4-2;Q9Y6I4;H0YM72;H0YL81;H0YLG0	Ubiquitin carboxyl-terminal hydrolase;Ubiquitin carboxyl-terminal hydrolase 3	USP3
NaN	NaN	NaN	NaN	NaN	NaN	NaN	NaN	NaN	NaN	NaN	NaN	1	1	1	6.3	6.3	6.3	20.762	0.0087264	2.0155	18945000	1	H0YKZ9;H0YLT0;Q8WW43-2;Q8WW43	H0YKZ9;H0YLT0;Q8WW43-2;Q8WW43	Gamma-secretase subunit APH-1B	APH1B
29.8451	28.9531	30.2464	27.7836	28.5355	30.4113	29.8272	28.7025	29.0721	29.1271	29.367	29.3046	4	4	4	36.9	36.9	36.9	13.972	0	148.95	80848000000	196	H0YL18;P61769;H0YLF3;F5H6I0	H0YL18;P61769;H0YLF3;F5H6I0	Beta-2-microglobulin;Beta-2-microglobulin;Beta-2-microglobulin form pI 5.3	B2M
NaN	16.1675	NaN	NaN	16.0551	NaN	14.5967	NaN	NaN	NaN	NaN	NaN	1	1	1	2.2	2.2	2.2	60.664	0.0033145	2.5881	25541000	1	H0YLA6;H0YL38;Q6N043-4;Q6N043-3;Q6N043-2;Q6N043	H0YLA6;H0YL38;Q6N043-4;Q6N043-3;Q6N043-2;Q6N043	Zinc finger protein 280D	ZNF280D
NaN	NaN	NaN	NaN	NaN	NaN	NaN	NaN	NaN	NaN	NaN	NaN	2	1	1	10.7	5.4	5.4	23.398	0.003428	2.5563	8991100	2	H0YLI7;P59780;H0YLX6;H0YN38;P59780-2	H0YLI7;P59780;H0YLX6;H0YN38;P59780-2	AP-3 complex subunit sigma-2	AP3S2
NaN	NaN	NaN	NaN	NaN	NaN	NaN	NaN	NaN	NaN	NaN	NaN	1	1	1	1	1	1	137.46	0.0036661	2.5343	0	1	H0YLX2;Q2KHR2-2;Q2KHR2	H0YLX2;Q2KHR2-2;Q2KHR2	DNA-binding protein RFX7	RFX7
NaN	NaN	NaN	NaN	NaN	NaN	NaN	NaN	NaN	NaN	NaN	NaN	2	2	2	8.2	8.2	8.2	39.317	0.0014152	3.333	21162000	2	H0YM15;J3KNL7;Q8NBR6-2;Q8NBR6	H0YM15;J3KNL7;Q8NBR6-2;Q8NBR6	Protein FAM63B	FAM63B
19.131	15.4728	14.4723	14.6645	19.063	16.1504	16.4304	16.2585	NaN	17.3769	14.1709	16.214	24	24	14	13.5	13.5	7.8	263.25	0	80.152	869590000	40	H0YM23;O75179-7;O75179-2;O75179;O75179-6;O75179-4;O75179-3;H0YLQ3;O75179-5	H0YM23;O75179-7;O75179-2;O75179;O75179-6;O75179-4;O75179-3	Ankyrin repeat domain-containing protein 17	ANKRD17
NaN	NaN	15.8746	NaN	14.9008	NaN	NaN	NaN	NaN	15.7101	NaN	NaN	3	3	3	3.7	3.7	3.7	104.56	0.00013935	4.9381	53749000	3	J3KMZ9;H0YMD1;P01130-2;P01130-3;P01130-6;P01130-4;P01130-5;P01130;H0YMQ3;H0YM92	J3KMZ9;H0YMD1;P01130-2;P01130-3;P01130-6;P01130-4;P01130-5;P01130;H0YMQ3;H0YM92	Low-density lipoprotein receptor	LDLR
19.9486	21.6797	22.8192	20.9065	22.6306	19.9282	19.8378	20.8164	20.2227	22.3886	17.6342	22.9919	10	7	7	18.6	15.1	15.1	53.762	0	16.881	1529400000	10	H0YMG7;O94788-2;O94788;O94788-4;O94788-3;H0YKL3;Q9UED3	H0YMG7;O94788-2;O94788;O94788-4;O94788-3	Retinal dehydrogenase 2	ALDH1A2
26.3899	24.0973	25.4744	24.5073	25.5793	25.5808	25.6884	25.1673	19.6927	25.6881	21.648	25.3395	5	2	2	34	12	12	11.345	0	15.018	3861800000	33	H0YMV8;Q71UM5;C9JLI6;C9J1C5	H0YMV8;Q71UM5;C9JLI6	40S ribosomal protein S27;40S ribosomal protein S27-like	RPS27L
27.7537	25.6634	27.6679	27.7589	27.9307	26.8451	25.437	27.0681	24.9531	27.1943	24.5941	26.574	10	10	8	48.6	48.6	48.6	19.997	0	323.31	27075000000	200	H0YN26;P39687;O95626;O43423;H7BZ09	H0YN26;P39687	Acidic leucine-rich nuclear phosphoprotein 32 family member A	ANP32A
19.3479	20.1249	18.8367	19.9506	NaN	NaN	20.8797	20.2601	21.2313	19.2416	19.517	20.7373	6	1	1	33	7.4	7.4	21.868	0	13.483	272930000	17	H0YNE9;Q92930	H0YNE9;Q92930	Ras-related protein Rab-8B	RAB8B
25.5234	24.2976	25.2556	25.4046	25.9069	25.6593	25.7565	25.0019	25.6645	25.5323	25.6335	25.2106	6	6	6	27	27	27	18.651	0	39.119	8981600000	150	H0YNG3;P67812-4;P67812;P67812-3;P67812-2;H0YNX5;H0YKT4;H0YNA5	H0YNG3;P67812-4;P67812;P67812-3;P67812-2;H0YNX5;H0YKT4;H0YNA5	Signal peptidase complex catalytic subunit SEC11;Signal peptidase complex catalytic subunit SEC11A;Signal peptidase I	SEC11A
NaN	NaN	NaN	NaN	NaN	NaN	21.2126	NaN	17.9286	NaN	17.425	NaN	2	2	2	17.2	17.2	17.2	15.377	0.0011663	3.4701	52084000	4	H0YNH6;Q9Y3B6	H0YNH6;Q9Y3B6	ER membrane protein complex subunit 9	EMC9
NaN	15.7374	NaN	17.2265	NaN	15.5793	NaN	NaN	NaN	15.1313	NaN	NaN	8	8	8	20.1	20.1	20.1	62.886	0	29.251	120280000	11	H0YNP1;O94923	H0YNP1;O94923	D-glucuronyl C5-epimerase	GLCE
20.7873	20.2588	21.8396	20.8998	22.2367	21.4294	21.8229	21.8916	20.9577	20.3236	20.6113	21.5613	3	3	3	2.6	2.6	2.6	144.47	0.00013763	4.63	3041500000	30	H0YNU5;P54132	H0YNU5;P54132	Bloom syndrome protein	BLM
18.6965	NaN	20.8078	21.4994	20.7188	18.4616	17.8433	19.8353	16.8292	20.0366	17.5741	18.1453	2	2	2	1.4	1.4	1.4	119.54	0.0087182	2.003	1170000000	4	H3BLT9;Q7RTR2-4;Q7RTR2;Q7RTR2-2;Q7RTR2-3	H3BLT9;Q7RTR2-4;Q7RTR2;Q7RTR2-2;Q7RTR2-3	Protein NLRC3	NLRC3
24.6584	24.8892	25.2744	24.0505	24.2311	23.7569	24.6828	24.9923	22.8462	24.7408	22.696	23.7923	11	11	11	41.4	41.4	41.4	34.684	0	111.98	7620300000	163	H3BLU7;O43488;H7C5H7;Q8NHP1;O95154	H3BLU7;O43488	Aflatoxin B1 aldehyde reductase member 2	AKR7A2
NaN	NaN	NaN	NaN	NaN	NaN	NaN	15.1209	17.4152	NaN	16.4935	NaN	3	3	3	3.7	3.7	3.7	165.69	0.00016455	9.8523	45142000	4	H3BLX4;Q96JM2-2;Q96JM2;Q96JM2-3;H0Y6H9	H3BLX4;Q96JM2-2;Q96JM2;Q96JM2-3	Zinc finger protein 462	ZNF462
26.9312	26.1716	26.8151	26.7206	27.2824	26.6506	26.4466	26.2552	25.2651	27.351	25.2386	26.5798	37	37	28	55.1	55.1	43.4	80.439	0	323.31	75491000000	782	H3BLZ8;Q92841;Q92841-1;Q92841-3;Q92841-2	H3BLZ8;Q92841;Q92841-1;Q92841-3;Q92841-2	Probable ATP-dependent RNA helicase DDX17	DDX17
22.2299	18.3575	21.6318	18.3997	22.3191	16.9387	19.8258	19.8656	NaN	20.8542	17.6862	20.3229	11	11	11	22.9	22.9	22.9	71.921	0	25.93	1034700000	35	H3BM14;H3BM74;Q9Y5A7-2;Q9Y5A7;F8WDB6;C9JRT6;C9J7X7;F8WDL9;H7C5N1	H3BM14;H3BM74;Q9Y5A7-2;Q9Y5A7;F8WDB6;C9JRT6	NEDD8 ultimate buster 1	NUB1
NaN	NaN	19.9818	20.9739	NaN	NaN	NaN	18.8181	NaN	18.016	NaN	NaN	5	5	5	52.5	52.5	52.5	15.022	0	16.417	167900000	5	H3BM67;H3BUP2;H3BUN4;O60936-2;O60936-3;O60936;H3BQJ5;J3QLT7	H3BM67;H3BUP2;H3BUN4;O60936-2;O60936-3;O60936	Nucleolar protein 3	NOL3
NaN	NaN	NaN	NaN	NaN	NaN	NaN	NaN	NaN	NaN	NaN	NaN	1	1	1	8.4	8.4	8.4	19.143	0.0005322	3.9041	16143000	1	H3BM84;Q9BZW5-2;Q9BZW5	H3BM84;Q9BZW5-2;Q9BZW5	Transmembrane 6 superfamily member 1	TM6SF1
NaN	NaN	21.099	20.1121	22.2569	NaN	NaN	NaN	NaN	NaN	20.0041	NaN	3	2	2	52.1	36.6	36.6	7.6866	0.0001581	8.4893	206080000	5	H3BQ52;H3BMD8;P56211-2;P56211;H3BTD3	H3BQ52;H3BMD8;P56211-2;P56211;H3BTD3	cAMP-regulated phosphoprotein 19	ARPP19
NaN	NaN	NaN	NaN	NaN	NaN	NaN	NaN	NaN	NaN	NaN	NaN	2	2	2	8.7	8.7	8.7	24.259	0.00066322	3.8463	79644000	3	H3BVG3;H3BMF2;Q96S16-2;Q96S16	H3BVG3;H3BMF2;Q96S16-2;Q96S16	JmjC domain-containing protein 8	JMJD8
20.5772	20.725	20.7624	21.0049	21.1554	22.5341	22.0554	20.697	20.7121	20.3054	20.1852	16.3034	5	5	5	11.9	11.9	11.9	61.105	0.00017206	11.634	647800000	38	H3BMF4;Q9H2V7-3;Q9H2V7-2;Q9H2V7;Q9H2V7-4;H3BR82;H3BPT8;H3BPQ9;Q9H2V7-5;H3BT44	H3BMF4;Q9H2V7-3;Q9H2V7-2;Q9H2V7;Q9H2V7-4;H3BR82	Protein spinster homolog 1	SPNS1
NaN	18.1781	NaN	NaN	NaN	NaN	NaN	NaN	NaN	NaN	NaN	NaN	2	2	2	2.7	2.7	2.7	84.943	0.0093688	1.9417	20794000	2	H3BMJ2;Q6ZRI6-2;Q6ZRI6	H3BMJ2;Q6ZRI6-2;Q6ZRI6	Uncharacterized protein C15orf39	C15orf39
24.5354	23.0908	24.8013	24.8593	25.8298	25.1319	25.1075	23.4182	23.3696	25.5179	23.1323	24.4478	6	6	6	37	37	37	24.561	0	92.94	5154000000	148	H3BV80;H3BMM9;H3BTC0;Q15287-3;Q15287-2;Q15287;H3BPG5;H3BMS0	H3BV80;H3BMM9;H3BTC0;Q15287-3;Q15287-2;Q15287;H3BPG5;H3BMS0	RNA-binding protein with serine-rich domain 1	RNPS1
17.8465	15.5864	NaN	NaN	17.0179	14.8252	14.0782	18.2001	17.9064	16.2074	NaN	17.7062	13	13	13	11.5	11.5	11.5	194.39	0	43.59	283040000	14	H3BMQ0;P49815-7;P49815-6;P49815-5;P49815-3;P49815-2;P49815-4;P49815;H3BQK4;I3L3B1	H3BMQ0;P49815-7;P49815-6;P49815-5;P49815-3;P49815-2;P49815-4;P49815	Tuberin	TSC2
20.1446	20.7444	20.5452	NaN	20.2822	19.6213	22.4931	20.5703	19.9392	19.8586	21.7478	20.3686	26	25	25	27.3	26.3	26.3	128.54	0	64.294	2722900000	61	H3BN02;P20702;Q13349	H3BN02;P20702	Integrin alpha-X	ITGAX
21.4966	NaN	20.8167	20.2318	20.9193	20.9068	21.9949	22.7515	22.6021	21.6611	22.8991	21.012	2	2	2	21.3	21.3	21.3	13.21	0.0094737	1.9349	1114500000	5	H3BN06;H3BU39;H3BUD5;J3KSR6;Q96MX0-2;Q96MX0	H3BN06;H3BU39;H3BUD5;J3KSR6;Q96MX0-2;Q96MX0	CKLF-like MARVEL transmembrane domain-containing protein 3	CMTM3
NaN	19.9948	NaN	NaN	NaN	NaN	NaN	NaN	NaN	NaN	NaN	NaN	1	1	1	33.3	33.3	33.3	6.1608	0.0036684	2.5376	17777000	1	H3BPR6;H3BU57;H3BN13;H3BST1;Q9UL45-2;Q9UL45	H3BPR6;H3BU57;H3BN13;H3BST1;Q9UL45-2;Q9UL45	Biogenesis of lysosome-related organelles complex 1 subunit 6	BLOC1S6
NaN	NaN	NaN	NaN	NaN	NaN	NaN	NaN	NaN	NaN	NaN	NaN	3	2	2	13.7	11.1	11.1	29.587	0.00015518	7.8639	67370000	3	H3BN64;H3BRM1;H3BRF9;Q96K21-4;Q96K21-3;Q96K21-2;Q96K21;H3BUW6	H3BN64;H3BRM1;H3BRF9;Q96K21-4;Q96K21-3;Q96K21-2;Q96K21;H3BUW6	Abscission/NoCut checkpoint regulator	ZFYVE19
NaN	NaN	NaN	NaN	NaN	18.6977	NaN	NaN	NaN	17.8534	NaN	NaN	3	3	3	17.3	17.3	17.3	28.402	0.00014697	6.2742	62508000	4	H3BN86;Q8TD49;Q9H1A3-2;Q9H1A3;H3BM54;H3BQD2	H3BN86;Q8TD49;Q9H1A3-2;Q9H1A3;H3BM54	Methyltransferase-like protein 9	METTL9;PAP1
22.604	21.8626	24.2409	23.9571	23.0103	25.3218	25.5784	21.5893	20.7214	23.5924	23.7127	23.0214	8	3	3	31.6	11.8	11.8	27.168	0.00015092	7.0315	4573700000	29	H3BN98;H3BPJ2;F5GXP4;Q15041	H3BN98
22.0345	19.8752	23.0338	22.1014	23.7999	23.0885	22.3793	20.1297	20.5948	21.3293	19.9155	21.1607	26	26	26	47.8	47.8	47.8	88.761	0	277.16	6062600000	135	H3BND4;Q6P996-4;Q6P996-5;Q6P996;Q6P996-3;Q86XE2;Q6P996-2;J3KNK7;Q6P474;H3BNL6;H3BU11;H3BQ54	H3BND4;Q6P996-4;Q6P996-5;Q6P996;Q6P996-3	Pyridoxal-dependent decarboxylase domain-containing protein 1	PDXDC1
NaN	NaN	NaN	18.5822	NaN	NaN	NaN	NaN	NaN	NaN	16.7641	NaN	3	3	3	27.1	27.1	27.1	12.455	0.00053569	4.0168	89647000	4	H3BNK2;O43325	H3BNK2;O43325	LYR motif-containing protein 1	LYRM1
19.0907	14.7222	23.4884	19.5181	23.6203	20.7056	24.9664	17.559	17.2222	20.6453	15.3461	21.8938	21	21	21	59.4	59.4	59.4	58.14	0	229.89	5345600000	100	H3BRN4;H3BNQ7;P80404;H3BPW8;H3BMJ9;H3BRJ1;H3BRT1	H3BRN4;H3BNQ7;P80404	4-aminobutyrate aminotransferase, mitochondrial	ABAT
NaN	18.6533	19.8554	NaN	19.421	NaN	20.9855	16.5007	NaN	19.9106	NaN	18.6437	3	3	3	23.9	23.9	23.9	16.848	0.00014331	5.6232	137430000	6	H3BNT4;Q99547;H3BSB3;H3BNK8;H3BU96	H3BNT4;Q99547;H3BSB3	M-phase phosphoprotein 6	MPHOSPH6
NaN	NaN	NaN	NaN	22.9355	NaN	NaN	NaN	NaN	NaN	17.074	NaN	1	1	1	18.7	18.7	18.7	8.721	0.0014023	3.18	62768000	4	H3BPN3;H3BUK6;H3BP13;Q9UL33-2;Q9UL33	H3BPN3;H3BUK6;H3BP13;Q9UL33-2;Q9UL33	Trafficking protein particle complex subunit 2-like protein	TRAPPC2L
23.8294	19.7816	22.2022	23.6015	22.8846	23.3396	22.8614	23.2917	23.0161	24.3977	20.6766	22.8266	15	15	15	33.1	33.1	33.1	61.999	0	119.15	5641300000	154	H3BP20;P06865;H3BS10;H3BU85;H3BTD4;A0A087WUJ7;P06865-2;H3BRP6;A0A087WTY2;H3BVH8;H3BT62;H3BQ04	H3BP20;P06865;H3BS10	Beta-hexosaminidase;Beta-hexosaminidase subunit alpha	HEXA
19.1992	16.4553	19.8156	23.4279	23.4864	NaN	23.5407	19.9021	18.6027	23.5036	NaN	19.7479	6	6	6	29.4	29.4	29.4	21.871	0.00017007	11.087	1189800000	18	H3BP28;Q99807;Q99807-2;I3L1T0;H3BSZ3;H3BS11;H3BTN8	H3BP28;Q99807;Q99807-2;I3L1T0	5-demethoxyubiquinone hydroxylase, mitochondrial	COQ7
NaN	NaN	NaN	NaN	NaN	NaN	NaN	NaN	NaN	NaN	NaN	NaN	1	1	1	35.4	35.4	35.4	7.6997	0.00015246	7.3518	10914000	1	H3BP47;Q4G0I0	H3BP47;Q4G0I0	Protein CCSMST1	C16orf91;CCSMST1
20.8207	20.0366	21.9671	20.8785	22.1107	19.9126	19.363	20.489	20.0815	20.8467	19.5995	20.922	216	215	1	35	34.9	0.1	856.87	0	323.31	27209000000	562	H3BPE1;H3BQK9;E9PNZ4;H0Y314;H0YD69;H0Y4F5	H3BPE1;H3BQK9		MACF1
27.2482	26.2431	26.9437	26.7438	27.4547	26.879	27.2434	26.6671	25.0615	27.3606	26.2468	26.1936	10	10	8	16.3	16.3	13.7	53.496	0	204.39	35108000000	346	H3BPE7;P35637-2;P35637	H3BPE7;P35637-2;P35637	RNA-binding protein FUS	FUS
22.0572	20.5076	24.2258	24.15	23.5063	22.3585	22.3971	21.9238	21.7807	22.6455	20.7715	22.258	8	8	8	48.5	48.5	48.5	26.305	0	34.395	2452200000	35	H3BPK3;Q16775-2;Q16775;H3BPQ4;H3BQW8;Q16775-3;H3BV79	H3BPK3;Q16775-2;Q16775;H3BPQ4;H3BQW8	Hydroxyacylglutathione hydrolase, mitochondrial	HAGH
NaN	18.5912	18.1169	NaN	17.548	NaN	NaN	NaN	16.1981	NaN	17.8719	NaN	4	4	4	11.6	11.6	11.6	44.905	0.00014567	6.0364	71943000	4	H3BPU4;Q9UGJ1-2;Q9UGJ1	H3BPU4;Q9UGJ1-2;Q9UGJ1	Gamma-tubulin complex component 4	TUBGCP4
NaN	NaN	NaN	NaN	NaN	NaN	NaN	NaN	NaN	NaN	NaN	NaN	2	2	2	6.1	6.1	6.1	64.289	0.0001587	8.5969	12738000	2	H7C112;H3BPZ0;Q6PCT2-2;Q6PCT2-3;Q6PCT2;H3BVB1;H3BME1	H7C112;H3BPZ0;Q6PCT2-2;Q6PCT2-3;Q6PCT2;H3BVB1;H3BME1	F-box/LRR-repeat protein 19	FBXL19
NaN	NaN	NaN	NaN	NaN	NaN	NaN	NaN	NaN	NaN	NaN	NaN	1	1	1	39.1	39.1	39.1	4.9158	0.0031996	2.6279	23355000	1	H3BQ58;H3BTX7;Q96A37-2;Q96A37-3;Q96A37	H3BQ58;H3BTX7;Q96A37-2;Q96A37-3;Q96A37	RING finger protein 166	RNF166
NaN	NaN	NaN	NaN	NaN	13.8594	NaN	NaN	NaN	NaN	NaN	NaN	18	2	2	46.3	9.1	9.1	54.499	0	24.969	21575000	3	H3BQK0;Q9UMR2;Q9UMR2-2;Q9UMR2-4;Q9UMR2-3;H3BN59;H3BMQ5	H3BQK0;Q9UMR2;Q9UMR2-2;Q9UMR2-4;Q9UMR2-3	ATP-dependent RNA helicase DDX19B	DDX19B
NaN	14.5193	NaN	17.4762	16.4699	NaN	15.782	13.2743	NaN	15.723	NaN	NaN	10	10	10	13.1	13.1	13.1	93.287	0	12.744	202600000	10	H3BQQ2;Q86UK7-2;Q86UK7-3;Q86UK7	H3BQQ2;Q86UK7-2;Q86UK7-3;Q86UK7	Zinc finger protein 598	ZNF598
17.813	17.1945	NaN	NaN	18.957	NaN	NaN	18.5206	NaN	NaN	NaN	NaN	1	1	1	12.9	12.9	12.9	14.657	0.0079262	2.0628	56900000	2	H3BQW1;J3KMW5;Q9BQD7	H3BQW1;J3KMW5;Q9BQD7	Protein FAM173A	FAM173A
24.7126	20.5849	23.346	22.9855	21.2001	23.8741	19.565	24.5155	24.5496	25.0884	22.7921	25.1343	9	9	9	21.6	21.6	21.6	67.752	0	23.54	6915300000	12	H3BRB3;Q14807-2;Q14807;H3BTH5	H3BRB3;Q14807-2;Q14807	Kinesin-like protein;Kinesin-like protein KIF22	KIF22
NaN	NaN	NaN	NaN	22.2018	NaN	NaN	NaN	NaN	NaN	NaN	NaN	4	4	4	37.4	37.4	37.4	15.795	0	44.821	146200000	6	H3BRD2;P55789;H3BRW3;H3BQQ4;P55789-2	H3BRD2;P55789;H3BRW3;H3BQQ4;P55789-2	Sulfhydryl oxidase;FAD-linked sulfhydryl oxidase ALR	GFER
20.5675	NaN	19.2319	19.5398	19.8095	20.3101	17.8387	20.8676	20.4056	20.0956	NaN	19.7501	5	5	5	22.4	22.4	22.4	24.417	0.00014374	5.6877	439180000	4	H3BRI5;O95149;H3BSK1;H3BUB4;H3BQR0;H3BTA6	H3BRI5;O95149;H3BSK1;H3BUB4	Snurportin-1	SNUPN
22.6839	20.3581	20.8316	17.4853	18.9505	19.4409	21.7164	19.0282	19.017	21.5644	18.6917	21.1935	8	8	7	12.3	12.3	11.3	108.68	0	17.279	1526600000	9	H3BRJ5;F5GZP3;Q8IWR1;C9J614;C9J9F0;C9IZE0;C9JE08;C9IY67	H3BRJ5;F5GZP3;Q8IWR1;C9J614	Tripartite motif-containing protein 59	TRIM59
23.3214	19.5973	23.464	22.5177	25.5475	23.4624	22.1521	22.5636	19.767	23.5236	NaN	22.6013	9	9	9	31.3	31.3	31.3	32.64	0	28.558	2337400000	39	H3BRL3;O14562;H3BUM8	H3BRL3;O14562;H3BUM8	Ubiquitin domain-containing protein UBFD1	UBFD1
21.5073	16.8677	19.9078	20.1107	20.5983	NaN	20.4099	19.9801	NaN	19.9097	16.5593	16.7978	4	4	4	26.7	26.7	26.7	18.703	0.00014257	5.4874	224020000	5	H3BRQ0;Q96CD2;H3BSE3;H3BQB0;Q96CD2-2;H3BU63;H3BU34;H3BPW5	H3BRQ0;Q96CD2;H3BSE3;H3BQB0;Q96CD2-2;H3BU63	Phosphopantothenoylcysteine decarboxylase	PPCDC
14.1431	16.1023	22.5182	19.6088	17.8128	16.2492	14.2133	NaN	18.5466	17.0712	19.9283	NaN	6	6	5	12	12	10.2	56.668	0.00015535	7.8795	320130000	6	H3BS42;Q9H5H4;I3L538;K7EIH1;K7EL41;L0B1S6;Q6ZN79;A8MWA4;O60304-2;O60304;Q7Z3V5;Q6ECI4	H3BS42;Q9H5H4	Zinc finger protein 768	ZNF768
22.6055	21.9942	24.0213	23.9936	23.8864	23.5109	23.7296	21.5973	21.4	24.0979	20.2556	22.2562	13	13	13	32.4	32.4	32.4	50.783	0	102.59	3663500000	67	H3BSM7;Q96GQ5;H3BR29;Q96GQ5-2;H3BTA0;H3BS97	H3BSM7;Q96GQ5;H3BR29;Q96GQ5-2	RUS1 family protein C16orf58	C16orf58
NaN	NaN	NaN	NaN	16.9819	NaN	NaN	NaN	NaN	NaN	NaN	13.9155	5	5	5	12.5	12.5	12.5	63.681	0.00016464	9.8629	68003000	5	H3BSW6;Q2VPK5-5;Q2VPK5;Q2VPK5-3;H3BNM3;H3BNU5	H3BSW6;Q2VPK5-5;Q2VPK5;Q2VPK5-3	Cytoplasmic tRNA 2-thiolation protein 2	CTU2
19.4992	17.7431	19.5741	19.0506	18.2275	17.0474	NaN	16.5539	NaN	19.0598	NaN	20.1296	3	3	3	15.7	15.7	15.7	23.816	0.00014919	6.6916	117970000	4	H3BSZ9;H3BTI0;Q9H0B8-3;Q9H0B8-2;Q9H0B8;H3BTP0;O43692	H3BSZ9;H3BTI0;Q9H0B8-3;Q9H0B8-2;Q9H0B8	Cysteine-rich secretory protein LCCL domain-containing 2	CRISPLD2
21.8466	20.8125	21.4349	20.5308	15.8673	19.3641	22.7991	21.4184	21.8001	20.7791	21.8119	21.3835	13	13	12	37.2	37.2	34.4	47.757	0	46.191	1382500000	27	H3BTH8;Q96S86;H3BRY4;H3BT26;Q86UW8	H3BTH8;Q96S86	Hyaluronan and proteoglycan link protein 3	HAPLN3
NaN	18.2871	18.5353	NaN	19.6032	NaN	NaN	15.0328	NaN	18.9815	NaN	NaN	1	1	1	4.9	4.9	4.9	30.758	0.0017657	3.0131	77176000	2	H3BTN6;Q9H6L2-3;Q9H6L2;Q9H6L2-2	H3BTN6;Q9H6L2-3;Q9H6L2;Q9H6L2-2	Transmembrane protein 231	TMEM231
28.3443	28.4034	29.6194	29.43	28.92	30.57	28.1903	26.3991	26.2258	28.7199	24.7234	27.3586	1	1	1	22.9	22.9	22.9	7.6697	0.0099195	1.9164	30648000000	137	H3BTQ6	H3BTQ6		TAF1C
NaN	NaN	NaN	NaN	NaN	NaN	NaN	NaN	18.712	NaN	NaN	NaN	1	1	1	21.4	21.4	21.4	9.5056	0.00079218	3.7581	10451000	2	H3BTX0;Q9BTK6	H3BTX0;Q9BTK6	PAXIP1-associated glutamate-rich protein 1	PAGR1
NaN	NaN	NaN	NaN	NaN	NaN	NaN	19.2326	19.6376	21.1554	NaN	NaN	3	3	3	29.3	29.3	29.3	13.812	0.00026998	4.2091	98516000	3	H3BU49;Q9Y2Y0-2;Q9Y2Y0;H3BM52	H3BU49;Q9Y2Y0-2;Q9Y2Y0	ADP-ribosylation factor-like protein 2-binding protein	ARL2BP
NaN	17.8669	20.2209	18.0049	20.4485	17.2967	21.461	18.6542	17.8082	20.709	19.3182	19.49	5	5	5	14.7	14.7	14.7	43.229	0	44.212	535330000	29	H3BU86;O14662-2;O14662-4;O14662-5;O14662;C9K0W8;O14662-6;Q96NX8;F8W9Z6;B7ZBM8;B7ZBM4;B7ZBM5;O14662-3;E9PND6;H0YEW0	H3BU86;O14662-2;O14662-4;O14662-5;O14662;C9K0W8;O14662-6;Q96NX8;F8W9Z6;B7ZBM8	Syntaxin-16	STX16-NPEPL1;STX16
NaN	NaN	NaN	NaN	NaN	NaN	NaN	NaN	NaN	NaN	NaN	NaN	2	2	2	16	16	16	23.475	0.00015131	7.1557	98605000	3	H3BUV4;Q9NWW5;H3BRN7;H3BNF1;H3BTY4;H3BUT1;Q9NWW5-2	H3BUV4;Q9NWW5;H3BRN7;H3BNF1;H3BTY4;H3BUT1;Q9NWW5-2	Ceroid-lipofuscinosis neuronal protein 6	CLN6
19.2838	NaN	NaN	21.8299	20.5043	NaN	NaN	NaN	20.9867	NaN	17.239	NaN	7	7	7	56.8	56.8	56.8	18.169	0	15.516	267220000	6	H3BV23;Q96S82;H3BUV9;H3BSQ2	H3BV23;Q96S82;H3BUV9	Ubiquitin-like protein 7	UBL7
20.7396	20.5213	21.0439	NaN	20.6775	NaN	20.8613	20.8595	20.6473	20.5027	20.1356	21.9497	2	2	2	5.2	5.2	5.2	61.933	0.0074804	2.1044	490330000	4	H3BVF7;Q0P6H9	H3BVF7;Q0P6H9	Transmembrane protein 62	TMEM62
20.9821	NaN	20.6888	23.5845	23.6218	21.567	22.3747	21.7333	20.5894	21.8663	NaN	21.1768	4	1	1	23.5	11.2	11.2	11.658	0.00015129	7.1542	1001700000	11	H6UMI1;O95166;I3L3J4	H6UMI1;O95166	Gamma-aminobutyric acid receptor-associated protein	GABARAP
24.9392	24.1131	25.2858	25.7711	24.5898	24.2725	25.1653	22.3302	24.1567	24.3117	26.1541	23.338	10	10	10	56.6	56.6	56.6	22.109	0	114.59	7237300000	130	H7BXD5;P28676;H7C2Z6;C9JIZ3;C9JWQ8;C9JV47	H7BXD5;P28676;H7C2Z6;C9JIZ3	Grancalcin	GCA
18.081	16.7462	19.8336	19.3668	19.8479	20.0556	19.7948	21.161	20.9781	20.6487	20.448	21.5406	7	7	7	6.9	6.9	6.9	111.28	0	21.169	845760000	10	H7BXF5;Q9H0E3;Q9H0E3-3;Q9H0E3-2	H7BXF5;Q9H0E3;Q9H0E3-3;Q9H0E3-2	Histone deacetylase complex subunit SAP130	SAP130
19.4559	18.4423	19.3464	18.5299	19.4126	19.5723	17.6566	NaN	19.7721	19.8251	16.9486	NaN	9	9	9	21	21	21	77.434	0	79.118	1259300000	19	H7BXK9;Q9NP58-4;Q9NP58;Q2M3G0-1;Q2M3G0	H7BXK9;Q9NP58-4;Q9NP58	ATP-binding cassette sub-family B member 6, mitochondrial	ABCB6
NaN	NaN	NaN	NaN	NaN	NaN	NaN	NaN	NaN	NaN	NaN	NaN	7	1	1	25.6	7.1	7.1	32.071	0.00079313	3.7838	5659900	1	H7BY36	H7BY36		EWSR1
NaN	NaN	NaN	NaN	NaN	NaN	NaN	NaN	NaN	NaN	NaN	NaN	2	2	2	3.7	3.7	3.7	116.59	0.00015081	7.01	78382000	3	H7BY57;O94856-4;O94856-12;O94856-9;H7C0L6;X6RKN2;O94856-10;O94856-3;O94856-8;O94856-11;O94856-6;O94856-7;O94856-13;O94856-5;O94856	H7BY57;O94856-4;O94856-12;O94856-9;H7C0L6;X6RKN2;O94856-10;O94856-3;O94856-8;O94856-11;O94856-6;O94856-7;O94856-13;O94856-5;O94856	Neurofascin	NFASC
24.2049	22.6201	25.0471	23.2056	24.5041	22.946	23.6905	22.999	21.6952	23.4661	21.9757	23.7804	13	13	13	56.3	56.3	56.3	30.358	0	173.89	5174600000	90	H7BY58;P22061;P22061-2;F6S8N6;C9J0F2;F8WDT3;F8WAV5;F8WAX2;H7C4X2	H7BY58;P22061;P22061-2;F6S8N6	Protein-L-isoaspartate O-methyltransferase;Protein-L-isoaspartate(D-aspartate) O-methyltransferase	PCMT1
23.2258	21.9375	21.6018	22.1184	22.6499	21.7301	23.2614	22.8396	21.7769	21.3757	21.0215	21.5593	9	9	9	20.3	20.3	20.3	49.095	0	25.336	1813900000	25	Q5JRG1;H7BYF2;Q9BVL2-2;Q9BVL2-3;Q9BVL2	Q5JRG1;H7BYF2;Q9BVL2-2;Q9BVL2-3;Q9BVL2	Nucleoporin p58/p45	NUPL1
18.9536	18.4236	17.6608	17.9252	19.4466	17.5949	18.4603	NaN	15.0729	14.094	11.8509	NaN	12	12	12	17.2	17.2	17.2	109.13	0	45.658	641410000	16	H7BYN4;Q02241-2;Q02241;B4E1K0;H0YKQ5;H0YME6;H0YMJ4	H7BYN4;Q02241-2;Q02241;B4E1K0	Kinesin-like protein;Kinesin-like protein KIF23	KIF23
NaN	16.6989	NaN	NaN	NaN	NaN	NaN	NaN	NaN	NaN	NaN	NaN	7	3	3	15	8.5	8.5	60.522	0.0001385	4.8066	31711000	3	H7BYP4;Q9H930-2;Q9H930;Q9H930-1;Q9H930-3;Q13342-3;Q13342-6;Q13342-5;Q13342	H7BYP4;Q9H930-2;Q9H930;Q9H930-1	Nuclear body protein SP140-like protein	SP140L
NaN	NaN	NaN	14.968	NaN	NaN	NaN	NaN	NaN	NaN	18.9594	NaN	3	3	3	3.4	3.4	3.4	88.995	0.0029637	2.6866	38104000	3	H7BYP9;O15068-5;O15068-4;O15068-3;O15068-2;O15068-6;O15068-8;O15068-10;O15068-9;O15068;H0Y7A3;H3BLT1;H7C2S1;H0Y4M6	H7BYP9;O15068-5;O15068-4;O15068-3;O15068-2;O15068-6;O15068-8;O15068-10;O15068-9;O15068;H0Y7A3;H3BLT1;H7C2S1;H0Y4M6	Guanine nucleotide exchange factor DBS	MCF2L
21.615	22.6383	20.2409	20.9796	20.6105	20.4505	20.493	19.5437	NaN	22.208	20.3237	19.7028	12	12	4	36.5	36.5	14.8	49.064	0	27.022	1126100000	35	H7BYT1;P48730-2;P48730;B0QY35;B0QY34;H0Y645;B0QY36;J3QQI9;H0Y2N6;B4DLF1;J3KRM8	H7BYT1;P48730-2;P48730;B0QY35;B0QY34;H0Y645;B0QY36	Casein kinase I isoform delta	CSNK1D;CSNK1E
NaN	NaN	NaN	NaN	NaN	NaN	NaN	NaN	NaN	NaN	NaN	NaN	2	2	2	11.7	11.7	11.7	23.928	0.0083865	2.0416	35840000	1	H7BYV6;Q9NQY0-2;Q9NQY0	H7BYV6;Q9NQY0-2;Q9NQY0	Bridging integrator 3	BIN3
23.205	22.9237	24.0145	24.7452	24.5621	23.5146	24.0682	23.8456	24.1538	23.717	23.8068	22.501	23	4	0	68.1	14.5	0	28.747	0	31.318	4616500000	41	H7BYY1;F5H7S3;B7Z596;P09493-2	H7BYY1;F5H7S3;B7Z596;P09493-2		TPM1
NaN	NaN	NaN	NaN	NaN	NaN	NaN	NaN	NaN	NaN	NaN	NaN	1	1	1	24.2	24.2	24.2	6.9658	0.00015949	8.7767	23511000	1	H7BZ70;Q53RY4-2;Q53RY4	H7BZ70;Q53RY4-2;Q53RY4	Keratinocyte-associated protein 3	KRTCAP3
25.9843	24.0326	24.5983	26.1857	25.3909	26.9508	26.2804	25.1737	24.9987	25.1106	25.3201	25.4499	8	1	1	58.5	11.4	11.4	13.519	0	88.448	10449000000	148	H7BZJ3	H7BZJ3		PDIA3
NaN	16.6959	NaN	NaN	NaN	NaN	NaN	NaN	20.306	NaN	NaN	NaN	3	3	2	14.5	14.5	9.1	39.499	0.0001387	4.8286	47711000	3	H7BZK6;P62068-4;P62068-3;P62068;P62068-2	H7BZK6;P62068-4;P62068-3;P62068	Ubiquitin carboxyl-terminal hydrolase 46	USP46
NaN	NaN	NaN	NaN	NaN	18.2481	NaN	20.0717	19.7092	NaN	NaN	NaN	2	2	2	18.1	18.1	18.1	18.13	0.00079344	3.7855	30793000	6	H7BZY9;Q8WTS1	H7BZY9;Q8WTS1	1-acylglycerol-3-phosphate O-acyltransferase ABHD5	ABHD5
19.8737	18.5841	21.0918	20.9772	21.2837	18.7496	19.4352	20.504	18.8209	19.2719	NaN	19.5029	12	12	12	40.7	40.7	40.7	42.542	0	63.52	968190000	30	H7C0E5;O75312;H7BZM7;H7C449	H7C0E5;O75312;H7BZM7	Zinc finger protein ZPR1	ZPR1
NaN	NaN	20.5921	18.4913	21.3877	18.5026	18.1724	17.809	NaN	19.3715	NaN	18.4925	3	3	3	18.8	18.8	18.8	24.751	0.0093677	1.9413	98013000	4	H7C0G7;Q9H9Q4;C9JWV4;Q9H9Q4-2;G5E9Q8	H7C0G7;Q9H9Q4;C9JWV4;Q9H9Q4-2	Non-homologous end-joining factor 1	NHEJ1
NaN	16.2965	NaN	NaN	21.2201	22.7872	21.235	NaN	17.8524	19.2419	19.0675	19.2643	3	3	3	9.9	9.9	9.9	36.898	0	12.177	624220000	13	H7C0X4;Q92685;C9J7S5;Q92685-2;F8WF93;H7BZZ2;F8WE30	H7C0X4;Q92685;C9J7S5;Q92685-2	Dol-P-Man:Man(5)GlcNAc(2)-PP-Dol alpha-1,3-mannosyltransferase	ALG3
NaN	NaN	16.2371	16.9838	16.2993	NaN	NaN	NaN	NaN	NaN	NaN	NaN	28	2	2	84.2	8.5	8.5	39.001	0.00015272	7.4085	56302000	3	H7C144	H7C144		ACTN4
NaN	17.0347	17.2651	NaN	18.8269	NaN	NaN	NaN	18.492	18.2641	NaN	NaN	9	5	4	18.2	10.6	8.5	59.741	0.00016181	9.2598	227020000	6	H7C155;P04049;P04049-2	H7C155;P04049;P04049-2	RAF proto-oncogene serine/threonine-protein kinase	RAF1
19.0958	18.066	NaN	17.6323	NaN	NaN	NaN	NaN	NaN	NaN	NaN	NaN	1	1	1	6.9	6.9	6.9	23.758	0.0016506	3.1152	53971000	1	H7C1A0;Q9HC62-2;Q9HC62	H7C1A0;Q9HC62-2;Q9HC62	Sentrin-specific protease 2	SENP2
22.7293	21.3868	22.5518	22.0361	24.0138	23.1311	22.1149	20.902	19.0795	21.782	20.6544	21.5476	6	6	4	29.8	29.8	22	22.065	0	40.562	1141500000	35	H7C1E4;P61966;P61966-2;B8ZZZ1;Q96PC3-3;Q96PC3-4;Q96PC3;Q96PC3-2	H7C1E4;P61966;P61966-2	AP-1 complex subunit sigma-1A	AP1S1
NaN	NaN	NaN	NaN	NaN	NaN	NaN	NaN	NaN	15.5201	NaN	14.8609	5	5	5	5.6	5.6	5.6	119.04	0.00014514	5.9251	34272000	5	H7C1N2;O75128-3;O75128;O75128-7;O75128-2;J3KR05;O75128-6;H7C2C4;O75128-5;O75128-4	H7C1N2;O75128-3;O75128;O75128-7;O75128-2;J3KR05;O75128-6	Protein cordon-bleu	COBL
24.0817	22.8899	26.118	21.8017	25.7987	25.1149	25.6095	23.587	24.4024	25.2219	22.6975	24.5655	2	2	2	21.8	21.8	21.8	14.872	0	28.113	1686500000	40	H7C1N3;O15155;C9JTT8;Q68DU7;O15155-2	H7C1N3;O15155;C9JTT8;Q68DU7;O15155-2	BET1 homolog	BET1;DKFZp781C0425
19.7737	17.5922	18.6741	15.7924	20.0661	NaN	18.5807	17.7894	NaN	19.0566	NaN	17.9284	11	11	11	25	25	25	74.494	0	30.509	414170000	13	H7C1U3;Q5T0F9-2;Q5T0F9;H0Y517;Q5T0F9-3;Q5T0F9-4	H7C1U3;Q5T0F9-2;Q5T0F9;H0Y517;Q5T0F9-3	Coiled-coil and C2 domain-containing protein 1B	CC2D1B
24.2392	23.2926	24.2639	24.6191	24.2136	25.5631	25.2057	23.4214	23.1139	24.9024	22.4358	23.8858	5	5	5	35.4	35.4	35.4	20.08	0	31.907	3596800000	74	H7C1U8;Q9BUR5;Q9BUR5-2;G3V1B6	H7C1U8;Q9BUR5;Q9BUR5-2	Apolipoprotein O	APOO
16.7623	NaN	NaN	22.9447	20.4846	21.3104	NaN	NaN	19.661	19.9119	NaN	17.5645	5	5	5	35	35	35	18.219	0	14.384	325320000	12	H7C285;O95858	H7C285;O95858	Tetraspanin-15	TSPAN15
23.1733	22.7955	24.9032	23.7544	25.6775	24.6674	23.5881	21.9929	21.9226	24.2835	21.6369	22.8639	13	13	13	34.9	34.9	34.9	40.684	0	77.537	6777500000	90	H7C2Q8;Q99848	H7C2Q8;Q99848	Probable rRNA-processing protein EBP2	EBNA1BP2
NaN	NaN	NaN	21.6008	NaN	NaN	21.275	NaN	NaN	NaN	NaN	NaN	3	3	3	17.5	17.5	17.5	25.43	0.00015002	6.894	84471000	4	H7C2V0;O60427;H0YB97	H7C2V0;O60427;H0YB97	Fatty acid desaturase 1	FADS1
NaN	NaN	19.5942	18.0409	NaN	19.2091	NaN	15.9609	NaN	19.186	NaN	16.0703	5	5	5	3	3	3	189.56	0.00040236	4.0503	253950000	4	H7C3H4;Q9BYW2-2;Q9BYW2;H7BZ93;C9JG86;H7BXT4;Q9BYW2-3	H7C3H4;Q9BYW2-2;Q9BYW2;H7BZ93;C9JG86;H7BXT4;Q9BYW2-3	Histone-lysine N-methyltransferase SETD2	SETD2
NaN	NaN	NaN	NaN	NaN	NaN	21.2599	NaN	22.6713	NaN	NaN	21.5561	1	1	1	14.6	14.6	14.6	10.067	0.0033117	2.5735	81335000	3	H7C3S5;Q9C0K7-3;Q9C0K7-2;Q9C0K7	H7C3S5;Q9C0K7-3;Q9C0K7-2;Q9C0K7	STE20-related kinase adapter protein beta	STRADB
NaN	22.0481	21.5589	21.3991	22.5759	20.8799	21.4402	18.5194	18.7617	21.3211	16.589	19.6769	7	7	0	25.1	25.1	0	37.434	0	11.922	780060000	24	H7C417	H7C417
NaN	NaN	NaN	NaN	NaN	NaN	NaN	NaN	NaN	NaN	NaN	NaN	5	1	1	43.4	11	11	19.358	0.001409	3.2418	7691300	2	H7C4L8;H7C4T3	H7C4L8		PARP12
NaN	19.5442	NaN	NaN	19.386	NaN	17.2143	15.7924	NaN	14.7285	16.6758	17.9851	6	5	5	6.3	5.5	5.5	111.03	0.00015908	8.6992	250160000	5	H7C4W6;Q9Y2G3;H7C575;H0Y8C7	H7C4W6;Q9Y2G3	Phospholipid-transporting ATPase;Probable phospholipid-transporting ATPase IF	ATP11B
NaN	NaN	17.9021	17.273	17.8101	19.2422	NaN	16.6675	19.7787	18.4667	NaN	19.3417	3	3	3	6.3	6.3	6.3	62.066	0.00015574	7.9826	204450000	4	H9KV50;Q9NZV5-2;Q9NZV5	H9KV50;Q9NZV5-2;Q9NZV5	Selenoprotein N	SEPN1
NaN	14.1409	16.9297	18.1692	15.3343	14.7398	NaN	NaN	15.9875	18.2127	NaN	16.4704	3	3	3	0.9	0.9	0.9	314.46	0.0022542	2.9011	167930000	2	H9KVB4;O15417;H7BXS9;O15417-2	H9KVB4;O15417	Trinucleotide repeat-containing gene 18 protein	TNRC18
27.523	23.187	25.4427	25.1268	25.1674	24.6605	24.6294	25.2854	23.8477	25.1347	23.0007	25.2115	13	13	0	39.2	39.2	0	42.208	0	53.072	16236000000	100	I3L0A0;Q13404-1;Q13404-7;Q13404-2;G3V2F7;Q13404-6;F8W924	I3L0A0;Q13404-1;Q13404-7;Q13404-2;G3V2F7	Ubiquitin-conjugating enzyme E2 variant 1	TMEM189-UBE2V1;UBE2V1
NaN	NaN	NaN	NaN	NaN	NaN	NaN	NaN	NaN	NaN	NaN	NaN	3	3	3	12.1	12.1	12.1	34.94	0.00015152	7.1887	101120000	3	I3L0B8;Q3SY17;Q9H1U9	I3L0B8;Q3SY17;Q9H1U9	Solute carrier family 25 member 52;Solute carrier family 25 member 51	SLC25A52;SLC25A51
22.6727	22.6617	23.4297	23.0912	24.4751	23.6433	23.7177	22.8565	20.3713	23.7092	22.1298	22.5336	6	6	5	38.2	38.2	34.7	25.72	0	23.659	2230600000	60	I3L0E3;Q9Y2R5;E9PE17	I3L0E3;Q9Y2R5;E9PE17	28S ribosomal protein S17, mitochondrial	hCG_1984214;MRPS17
NaN	NaN	NaN	19.7657	NaN	21.6783	NaN	NaN	18.9878	NaN	20.4234	NaN	2	2	2	5.7	5.7	5.7	34.721	0.0024823	2.7665	165180000	3	I3L0L6;Q9H6Y7;K7EN24;I3L462;I3L2Y3	I3L0L6;Q9H6Y7;K7EN24;I3L462;I3L2Y3	E3 ubiquitin-protein ligase RNF167	RNF167
24.1358	23.6373	24.2484	24.126	24.3267	22.5339	23.4519	23.3974	23.3932	23.978	23.1277	23.3656	35	35	34	51.2	51.2	50.2	82.091	0	193.65	14293000000	276	I3L0N3;P46459;P46459-2;I3L2G1;I3L0L3;K7EQD6;I3L338;I3L4Q9	I3L0N3;P46459;P46459-2	Vesicle-fusing ATPase	NSF
19.1708	NaN	NaN	20.5504	23.187	22.6432	NaN	NaN	NaN	NaN	NaN	NaN	4	4	4	20.2	20.2	20.2	24.706	0.00014489	5.8626	330790000	7	I3L0U2;Q9Y6M0-3;Q9Y6M0-2;Q9Y6M0;I3L3C7	I3L0U2;Q9Y6M0-3;Q9Y6M0-2;Q9Y6M0;I3L3C7	Testisin	PRSS21
NaN	NaN	NaN	NaN	NaN	NaN	NaN	NaN	NaN	NaN	NaN	18.4776	5	5	5	21.6	21.6	21.6	33.524	0	22.187	71444000	6	I3L0U5;Q6PK04	I3L0U5;Q6PK04	Coiled-coil domain-containing protein 137	CCDC137
NaN	20.036	21.2571	NaN	NaN	NaN	NaN	21.4419	21.25	20.0356	NaN	NaN	5	5	5	33	33	33	20.083	0	19.749	227120000	9	I3L0X5;I3L4C3;O75391;I3L0Q5	I3L0X5;I3L4C3;O75391	Sperm-associated antigen 7	SPAG7
NaN	NaN	NaN	NaN	17.7634	NaN	NaN	NaN	NaN	NaN	NaN	NaN	2	2	2	15.9	15.9	15.9	18.133	0.001402	3.175	72202000	2	I3L121;I3L3S9;J3KNW5;Q96AJ1-2;Q96AJ1;I3L1J4	I3L121;I3L3S9;J3KNW5;Q96AJ1-2;Q96AJ1;I3L1J4	Clusterin-associated protein 1	CLUAP1
19.842	NaN	18.0631	20.558	21.2572	NaN	18.8544	20.0296	20.1653	NaN	20.8673	NaN	4	4	4	26.2	26.2	26.2	23.03	0.00013864	4.8244	295390000	3	I3L1D9;I3L4B2;O95476;I3L3K5;I3L4W0;I3L2R5;I3L0X6	I3L1D9;I3L4B2;O95476;I3L3K5;I3L4W0;I3L2R5;I3L0X6	CTD nuclear envelope phosphatase 1	CTDNEP1
16.2981	18.6001	NaN	NaN	17.7273	NaN	NaN	NaN	NaN	NaN	NaN	16.4675	5	5	5	10.7	10.7	10.7	47.313	0.00014624	6.129	161730000	7	I3L1H5;Q9BZG8;Q9BZG8-3;Q9BZG8-2;I3L3X9	I3L1H5;Q9BZG8;Q9BZG8-3;Q9BZG8-2;I3L3X9	Diphthamide biosynthesis protein 1	DPH1
NaN	NaN	NaN	NaN	NaN	19.9838	17.6488	19.1072	NaN	NaN	NaN	NaN	1	1	1	12.9	12.9	12.9	11.244	0.007142	2.1428	13140000	1	I3L4B1;I3L1K6;I3L532;P12829	I3L4B1;I3L1K6;I3L532;P12829	Myosin light chain 4	MYL4
26.6749	27.3247	26.3119	27.0989	28.6145	26.7459	27.0536	26.226	26.0305	26.936	26.1757	25.8072	18	18	18	68.6	68.6	68.6	32.182	0	323.31	41490000000	487	I3L1P8;Q02978;Q02978-2	I3L1P8;Q02978;Q02978-2	Mitochondrial 2-oxoglutarate/malate carrier protein	SLC25A11
NaN	18.6258	21.3475	NaN	20.4148	NaN	NaN	NaN	NaN	20.5962	NaN	18.0444	7	7	6	27.3	27.3	27.3	32.725	0	49.179	333070000	12	I3L1Q2;Q8WUZ0;Q8WUZ0-2;I3L4D5;F8WE18;F8WDZ4;Q9BQE9-3;Q4VC05	I3L1Q2;Q8WUZ0;Q8WUZ0-2	B-cell CLL/lymphoma 7 protein family member C	BCL7C
NaN	NaN	18.2389	NaN	17.7447	NaN	NaN	17.472	NaN	19.394	NaN	NaN	3	3	3	13.4	13.4	13.4	28.697	0.0049332	2.296	42786000	2	I3L1Q3;Q8TE02;Q8TE02-4;I3L2A9;I3L2T0;I3L3N8;I3L437;Q8TE02-3;Q8TE02-2;I3L1A8;I3L200	I3L1Q3;Q8TE02;Q8TE02-4;I3L2A9;I3L2T0;I3L3N8;I3L437;Q8TE02-3;Q8TE02-2	Elongator complex protein 5	ELP5
NaN	NaN	22.3452	NaN	21.9797	NaN	NaN	19.7772	19.2543	18.108	NaN	19.2208	4	4	3	36.8	36.8	27.1	15.604	0.00016628	10.208	257320000	6	I3L1Y9;Q96CP2;I3L4I0	I3L1Y9;Q96CP2;I3L4I0	FLYWCH family member 2	FLYWCH2
NaN	NaN	NaN	NaN	NaN	NaN	NaN	NaN	NaN	NaN	NaN	NaN	2	2	2	43.5	43.5	43.5	5.2408	0	13.95	54101000	2	I3NI21;I3L288;I3NI23;Q96B96;Q96B96-2	I3NI21;I3L288;I3NI23;Q96B96;Q96B96-2	Promethin	TMEM159
NaN	NaN	NaN	NaN	17.7997	NaN	NaN	NaN	NaN	NaN	NaN	NaN	26	1	1	25.3	1.1	1.1	138.23	0.0029644	2.6888	49058000	2	I3L2B0;I3L4B5;I3L318	I3L2B0		CLUH
17.9216	16.7969	19.2005	19.2662	18.7433	18.0816	18.1616	18.7164	15.9303	18.1188	16.8523	17.4762	10	10	10	11.5	11.5	11.5	118.82	0	20.51	464860000	21	I3L2C7;P57678;I3L4M4;I3L4A4;I3L399	I3L2C7;P57678	Gem-associated protein 4	GEMIN4
NaN	18.3458	18.469	18.8572	19.8401	18.5103	NaN	NaN	NaN	17.8231	NaN	NaN	1	1	1	8	8	8	19.219	0.0018885	2.9831	40759000	4	I3L2H6;I3L2Q9;Q9H2F3-2;Q9H2F3	I3L2H6;I3L2Q9;Q9H2F3-2;Q9H2F3	3 beta-hydroxysteroid dehydrogenase type 7	HSD3B7
NaN	NaN	17.2092	NaN	NaN	NaN	NaN	NaN	NaN	NaN	NaN	NaN	15	15	15	10.7	10.7	10.7	257.75	0	29.502	185700000	17	I3L2J0;Q96RK0;I3L2I4	I3L2J0		CIC
NaN	NaN	NaN	NaN	NaN	NaN	NaN	NaN	NaN	NaN	NaN	NaN	2	2	2	15.4	15.4	15.4	15.808	0.00014497	5.8858	26344000	3	R4GNJ4;I3L2J7;I3L2P0;Q86XT9;H3BML8;I3L4B3	R4GNJ4;I3L2J7;I3L2P0;Q86XT9;H3BML8;I3L4B3	Insulin-like growth factor-binding protein 3 receptor	TMEM219
17.9911	NaN	NaN	NaN	20.373	NaN	NaN	15.0805	NaN	17.4825	NaN	NaN	7	7	6	15.3	15.3	13.3	78.375	0	20.799	142040000	9	I3L2N2;O14641;I3L2W9;I3L0M7;I3L0Z8	I3L2N2;O14641;I3L2W9;I3L0M7	Segment polarity protein dishevelled homolog DVL-2	DVL2
NaN	20.789	NaN	NaN	21.6397	22.304	NaN	21.7358	NaN	NaN	NaN	NaN	1	1	1	57.7	57.7	57.7	2.8373	0.00053191	3.8954	66094000	1	I3L3J9;I3NI53;I3L2W5;Q14894	I3L3J9;I3NI53;I3L2W5;Q14894	Ketimine reductase mu-crystallin	CRYM
NaN	NaN	NaN	18.7138	NaN	NaN	NaN	NaN	NaN	17.6926	NaN	NaN	3	3	3	23.4	23.4	23.4	14.632	0.0005317	3.8882	114940000	2	I3L383;I3L3R1;P31273;P17481;V9GYH0;A0A087X222;P13378-3;P09630-2;P09629;Q00444;P17509;P31268;P31267;P09630;P17482;P31274;P09067;P20719;P13378-2;P13378;P28356	I3L383;I3L3R1;P31273;P17481	Homeobox protein Hox-C8;Homeobox protein Hox-B8	HOXB8;HOXC8
22.0157	22.149	21.3824	20.8711	22.7598	20.3106	20.6167	21.002	18.7566	20.0403	23.4345	19.9759	11	11	2	37.3	37.3	6.6	38.861	0	52.183	2017700000	53	I3L448;Q5TC12;A8MRA7;Q5TC12-2;H0YD21;H0YEW4;H0YCA6;H0YDD6	I3L448;Q5TC12;A8MRA7;Q5TC12-2;H0YD21;H0YEW4	ATP synthase mitochondrial F1 complex assembly factor 1	ATPAF1
NaN	15.0264	18.3751	19.0566	22.1232	19.3449	NaN	16.8566	18.3207	18.8478	NaN	15.4101	8	8	8	25.2	25.2	25.2	51.686	0.00016163	9.2368	181140000	10	J3KQU4;I3L4I4;O75674-2;O75674;I3NI44;B7Z9E2;I3L3T4;I3L367;I3L4G0;I3L1Q1;I3L4N3;I3L1G1;I3L0N2;I3L3M3	J3KQU4;I3L4I4;O75674-2;O75674;I3NI44;B7Z9E2;I3L3T4;I3L367;I3L4G0;I3L1Q1;I3L4N3;I3L1G1	TOM1-like protein 1	TOM1L1
NaN	NaN	19.4229	NaN	21.9764	NaN	NaN	19.8568	NaN	21.2205	NaN	21.0226	4	4	1	23.6	23.6	6.4	21.915	0.00014682	6.2297	269050000	6	I3L4Q4;Q9BUL5-4;Q9BUL5;I3L410;I3L1N0;Q9BUL5-3	I3L4Q4;Q9BUL5-4;Q9BUL5;I3L410;I3L1N0;Q9BUL5-3	PHD finger protein 23	PHF23
NaN	18.5661	NaN	NaN	NaN	NaN	21.2632	NaN	NaN	NaN	NaN	NaN	2	2	2	11.7	11.7	11.7	18.775	0.00066225	3.8226	96445000	4	I3NI29;Q9NRY6;I3L4F5;I3L161;I3L3X5	I3NI29;Q9NRY6;I3L4F5;I3L161;I3L3X5	Phospholipid scramblase 3	TMEM256-PLSCR3;PLSCR3
16.2887	NaN	NaN	NaN	17.1227	15.2238	NaN	NaN	NaN	NaN	15.5953	16.2758	25	14	14	7.5	5.2	5.2	430.25	0	28.763	384010000	17	I6L894;Q01484-5;Q01484-2;Q01484;E9PHW9;D6RHE1;B7Z651;E9PCH6;H0Y931;Q01484-7;D6R9U4;H0YAG3;H0Y8Y2;D6RIY9	I6L894;Q01484-5;Q01484-2;Q01484;E9PHW9;D6RHE1;B7Z651	Ankyrin-2	ANK2
NaN	15.6484	NaN	NaN	17.1728	NaN	17.0103	NaN	NaN	NaN	14.504	NaN	7	7	7	9.6	9.6	9.6	133.38	0.00017074	11.239	186940000	8	J3KMZ7;Q9H0H0;J3KRH0	J3KMZ7;Q9H0H0	Integrator complex subunit 2	INTS2
21.2742	20.0575	21.6837	21.4821	23.271	21.4363	20.0909	20.445	19.8559	22.6045	NaN	20.7759	11	11	10	37	37	35.3	45.78	0	38.932	1463000000	43	J3KMZ8;Q92785;Q92785-2;E9PN04;C8C3P2;Q92782-3;Q92782;Q92782-2	J3KMZ8;Q92785;Q92785-2	Zinc finger protein ubi-d4	DPF2
20.4907	21.5604	22.7229	20.9071	22.5946	21.1318	19.7414	20.5969	20.2656	21.6048	19.969	21.6142	51	51	0	33.9	33.9	0	207.62	0	249.97	7121400000	137	J3KN01;P55196;P55196-5;Q5TIG5;P55196-6	J3KN01;P55196;P55196-5;Q5TIG5;P55196-6	Afadin	MLLT4
13.058	18.9006	17.4563	17.0349	17.8697	17.4044	17.2666	18.1495	16.9605	18.8801	15.925	17.5242	31	31	31	19.1	19.1	19.1	236.83	0	72.406	1019300000	42	J3KN10;P42356;P42356-2;A4QPH2-3;A4QPH2;A4QPH2-2;A8MTF1;Q8N8J0	J3KN10;P42356	Phosphatidylinositol 4-kinase alpha	PI4KA
21.6035	19.1536	21.6997	20.9639	21.4182	19.9678	20.2425	21.1562	18.9612	21.0856	18.2285	20.9347	13	13	9	32.4	32.4	24.9	53.327	0	54.136	1137200000	39	J3KN32;Q9UKL0	J3KN32;Q9UKL0	REST corepressor 1	RCOR1
NaN	NaN	NaN	17.7019	NaN	NaN	16.9684	16.8428	NaN	NaN	NaN	16.5811	3	3	3	6.4	6.4	6.4	48.844	0.00053469	3.9833	47927000	2	J3KN59;Q12982;Q12982-2;H7C096	J3KN59;Q12982;Q12982-2;H7C096	BCL2/adenovirus E1B 19 kDa protein-interacting protein 2	BNIP2
NaN	20.6503	23.451	21.9609	24.8522	21.1412	22.6057	20.1301	19.7582	20.1289	21.4756	22.6576	25	2	0	55.4	4.9	0	33.222	0	23.161	2404200000	10	J3KN67;D6RGJ6	J3KN67		TPM3
NaN	15.1885	17.4343	NaN	NaN	NaN	NaN	NaN	NaN	NaN	NaN	NaN	6	6	6	6.3	6.3	6.3	128.11	0	13.095	75047000	7	J3KN75;Q0IIM8;Q0IIM8-2;Q0IIM8-3;H0Y552;D6RFZ2;D6RC82	J3KN75;Q0IIM8;Q0IIM8-2;Q0IIM8-3	TBC1 domain family member 8B	TBC1D8B
22.942	23.1859	22.4098	23.0017	23.5726	23.5194	24.8383	23.5293	21.4395	23.4047	22.2508	22.0459	10	10	10	22.3	22.3	22.3	48.519	0	21.276	4227400000	45	S4R3Q9;J3KNA0;Q15070-2;Q15070;E7EVY0;C9JC63;Q15070-3	S4R3Q9;J3KNA0;Q15070-2;Q15070;E7EVY0	Mitochondrial inner membrane protein OXA1L	OXA1L
19.7721	23.2492	21.4934	25.7267	22.9192	NaN	23.2539	20.925	21.1646	21.5955	26.2872	NaN	8	8	8	35.8	35.8	35.8	19.591	0	139.57	5112500000	40	J3KNB4;P49913	J3KNB4;P49913	Cathelicidin antimicrobial peptide;Antibacterial protein FALL-39;Antibacterial protein LL-37	CAMP
23.5472	19.4412	21.7795	21.7495	23.8096	20.6889	20.7992	20.2757	20.1543	19.7468	22.9863	20.5307	7	7	7	32.2	32.2	32.2	27.086	0	22.338	1333400000	11	J3KNF4;O14618;E9PP76;E9PK03	J3KNF4;O14618;E9PP76	Copper chaperone for superoxide dismutase;Superoxide dismutase [Cu-Zn]	CCS
20.2039	21.287	21.6493	22.0364	NaN	17.5507	21.5259	21.659	21.0548	21.8928	21.5072	19.57	6	6	6	2.1	2.1	2.1	290.54	0.0038958	2.4862	4995900000	12	J3KNF5;O15078;O15078-2;F8VS29;S4R322	J3KNF5;O15078;O15078-2	Centrosomal protein of 290 kDa	CEP290
22.1613	23.9224	24.3888	25.896	24.876	24.4566	25.2932	23.3844	23.2753	24.8526	24.5101	22.8923	6	6	6	62	62	62	16.694	0	177.71	3582300000	83	J3KNF8;H3BUX2;O43169;D6RFH4;J3QR91	J3KNF8;H3BUX2;O43169;D6RFH4	Cytochrome b5 type B	CYB5B
18.0801	NaN	17.5191	18.9109	19.0631	17.3638	16.7366	NaN	14.5658	17.41	19.4419	16.0143	16	16	16	25.7	25.7	25.7	89.5	0	75.224	932740000	28	J3KNI1;Q9H9E3-3;Q9H9E3;Q9H9E3-2;J3KRB5;H3BMV9;H3BSD2;H3BQB2	J3KNI1;Q9H9E3-3;Q9H9E3;Q9H9E3-2	Conserved oligomeric Golgi complex subunit 4	COG4
NaN	NaN	NaN	NaN	NaN	NaN	NaN	NaN	NaN	NaN	NaN	NaN	1	1	1	2.3	2.3	2.3	80.163	0.0066954	2.2048	8525100	1	J3KNJ3;Q9Y3Q0	J3KNJ3;Q9Y3Q0	N-acetylated-alpha-linked acidic dipeptidase 2	NAALAD2
NaN	NaN	NaN	19.7584	NaN	NaN	NaN	NaN	18.7072	NaN	NaN	NaN	4	4	4	10.6	10.6	10.6	46.918	0.00014031	5.11	75984000	4	J3KNL2;Q8WYJ6;Q8WYJ6-2	J3KNL2;Q8WYJ6	Septin-1	2001-09-01
19.8188	18.6715	20.2497	19.9773	21.8703	19.7485	21.6652	19.839	19.9741	20.9449	19.6027	21.5146	30	30	30	18.1	18.1	18.1	251.89	0	76.171	3113800000	68	J3KNL6;O15027-2;O15027-4;O15027-3;O15027;O15027-5;X6RGP5;Q8N9G1	J3KNL6;O15027-2;O15027-4;O15027-3;O15027;O15027-5;X6RGP5	Protein transport protein Sec16A	SEC16A
NaN	NaN	NaN	19.6795	20.7915	NaN	NaN	15.9785	17.2172	18.837	18.8919	18.2177	8	8	8	26.3	26.3	26.3	46.886	0	22.132	255950000	11	J3KNN3;P15735-2;P15735;H3BP07;H3BTW6;H3BTI9;H3BN16	J3KNN3;P15735-2;P15735;H3BP07;H3BTW6	Phosphorylase b kinase gamma catalytic chain, liver/testis isoform	PHKG2
21.1125	19.4505	21.0874	19.9631	21.7251	19.5688	20.6096	19.8457	17.2854	21.0008	22.1738	20.8844	22	22	18	37.7	37.7	32.3	71.648	0	80.881	2358700000	38	J3KNN5;Q9UJV9;H0Y8L8;D6RGI7	J3KNN5;Q9UJV9	Probable ATP-dependent RNA helicase DDX41	DDX41
17.0935	18.5556	18.3542	NaN	19.2207	NaN	NaN	16.9957	17.429	16.3179	NaN	NaN	5	5	5	10	10	10	64.279	0.00015265	7.3892	182020000	6	J3KNN7;Q7Z569;Q7Z569-2	J3KNN7;Q7Z569;Q7Z569-2	BRCA1-associated protein	BRAP
17.3893	NaN	18.0159	20.8793	19.4188	16.9466	14.777	15.3517	NaN	NaN	NaN	17.2048	10	10	10	14.1	14.1	14.1	92.765	0.00017229	11.728	463210000	14	J3KNP4;Q9NPR2-2;Q9NPR2;H0YMZ3;H0YN49;H0YMR1;H0YLN3;H0YMD6	J3KNP4;Q9NPR2-2;Q9NPR2;H0YMZ3	Semaphorin-4B	SEMA4B
23.3605	20.0731	22.7801	23.886	22.7322	22.0113	19.4581	23.3927	22.8651	22.9603	22.2449	22.5435	13	13	11	32.8	32.8	30.8	46.589	0	98.533	4408400000	111	J3KNQ4;Q9NVD7;E9PS97;Q9NVD7-2	J3KNQ4;Q9NVD7;E9PS97	Alpha-parvin	PARVA
18.1411	NaN	18.9341	18.664	19.6971	15.3108	18.3532	14.8558	18.068	14.1441	14.6215	18.6352	4	4	4	3.2	3.2	3.2	143.23	0.0017672	3.0214	282130000	3	J3KNS1;Q9UPW5-2;Q9UPW5;Q9UPW5-3;Q5VZW3	J3KNS1;Q9UPW5-2;Q9UPW5;Q9UPW5-3	Cytosolic carboxypeptidase 1	AGTPBP1
17.8264	17.7219	17.8143	17.3228	18.4146	17.5638	17.1279	17.132	16.9132	17.9871	NaN	16.1872	5	5	5	2.1	2.1	2.1	304.21	0.00014791	6.4803	438060000	5	J3KNV1;O60281;O60281-2;E5RJG2;E5RFE6	J3KNV1;O60281;O60281-2	Zinc finger protein 292	ZNF292
23.897	22.9187	24.8502	24.2613	23.3811	22.6304	23.9885	23.6059	20.6017	23.6576	19.9891	24.7966	17	17	17	51.4	51.4	51.4	44.205	0	204.53	10879000000	114	J3KNW4;Q14192;F8WDA8;U3KQT4;Q14192-2;C9J3S8	J3KNW4;Q14192	Four and a half LIM domains protein 2	FHL2
NaN	NaN	NaN	NaN	NaN	NaN	NaN	NaN	NaN	NaN	NaN	NaN	2	2	2	2.8	2.8	2.8	78.766	0.006697	2.2141	0	2	J3KNX4;Q2TAK8-2;Q2TAK8;Q2TAK8-3	J3KNX4;Q2TAK8-2;Q2TAK8;Q2TAK8-3	PWWP domain-containing protein MUM1	MUM1
NaN	NaN	NaN	NaN	NaN	NaN	NaN	NaN	NaN	NaN	NaN	NaN	3	3	3	5.6	5.6	5.6	103.77	0.0011693	3.517	11409000	2	J3KNZ9;Q9HAH7;Q9HAH7-1	J3KNZ9;Q9HAH7;Q9HAH7-1	Probable fibrosin-1	FBRS
28.2798	25.3663	27.9256	27.3678	28.4627	27.6188	26.9358	26.7925	25.4112	28.3308	23.3777	27.6939	6	6	4	43.1	43.1	31.5	15.156	0	75.4	24744000000	163	J3QL05;J3KP15;Q01130-2;Q01130	J3QL05;J3KP15;Q01130-2;Q01130	Serine/arginine-rich splicing factor 2	SRSF2
NaN	20.2913	19.6673	NaN	22.161	NaN	19.9953	NaN	NaN	21.3951	NaN	NaN	4	4	4	14.9	14.9	14.9	37.933	0.00016303	9.5055	244810000	7	J3KP33;P04637-5;P04637-6;P04637-2;P04637-3;P04637-4;P04637;E7EMR6;E7EQX7;A0A087WZU8;E7ESS1;P04637-8;P04637-9;P04637-7;E9PCY9;S4R334;E9PFT5;A0A087WXZ1;A0A087WT22;A0A087X1Q1	J3KP33;P04637-5;P04637-6;P04637-2;P04637-3;P04637-4;P04637;E7EMR6;E7EQX7;A0A087WZU8;E7ESS1;P04637-8;P04637-9;P04637-7	Cellular tumor antigen p53	TP53
NaN	NaN	NaN	21.8319	NaN	NaN	NaN	NaN	NaN	NaN	21.6921	NaN	3	3	3	12	12	12	30.975	0.0030845	2.6665	150170000	1	J3KPA1;P54108;P54108-2;P54108-3;I3L0A1	J3KPA1;P54108;P54108-2;P54108-3	Cysteine-rich secretory protein 3	CRISP3
NaN	18.118	19.9617	18.1092	20.4956	17.9474	19.0769	15.4323	18.8224	20.5129	19.0615	NaN	5	5	5	22.5	22.5	22.5	30.59	0	13.155	217190000	11	J3KPD3;Q9Y580;F5GXV8;F5GY08;F5H606;I3L521;F5H674;G3V1T9	J3KPD3;Q9Y580;F5GXV8;F5GY08;F5H606;I3L521	RNA-binding protein 7	RBM7
NaN	NaN	NaN	NaN	NaN	NaN	NaN	NaN	NaN	NaN	NaN	NaN	1	1	1	14.5	14.5	14.5	17.006	0.0087202	2.0095	2549500	1	Q6XGZ2;J3KPK2;J3KQ52;P10144	Q6XGZ2;J3KPK2;J3KQ52;P10144	Granzyme B	GZMB
22.9764	18.3641	20.8051	19.9164	22.5532	NaN	22.4541	18.5933	NaN	19.9406	NaN	19.067	3	3	3	42.2	42.2	42.2	14.882	0.00017191	11.573	331720000	10	S4R360;J3KPP0;S4R2Z7;Q9Y6G3	S4R360;J3KPP0;S4R2Z7;Q9Y6G3	39S ribosomal protein L42, mitochondrial	MRPL42
23.1822	22.0852	23.1527	23.7036	24.2879	23.1116	22.3406	20.2979	20.4963	23.0035	20.5631	22.6745	11	11	6	27	27	13.5	58.22	0	171.67	5411600000	94	J3KPP4;O95232;C9JL41;H0YA81;O95232-2;D6RHH0;H7C5U7;U3KQT3;E7EN55	J3KPP4;O95232	Luc7-like protein 3	LUC7L3
NaN	NaN	NaN	NaN	NaN	NaN	NaN	11.9965	NaN	13.8539	NaN	NaN	3	3	3	5.2	5.2	5.2	80.798	0.0011791	3.652	60208000	4	R4GN15;J3KPQ4;Q9BRR9-4;Q9BRR9-3;Q9BRR9-5;Q9BRR9-2;Q9BRR9;H0YI36;H0YI33	R4GN15;J3KPQ4;Q9BRR9-4;Q9BRR9-3;Q9BRR9-5;Q9BRR9-2;Q9BRR9;H0YI36	Rho GTPase-activating protein 9	ARHGAP9
18.979	18.3402	19.4205	21.1821	21.034	19.7617	22.672	20.905	20.7426	19.2676	22.5501	NaN	9	9	9	27.1	27.1	27.1	45.489	0	96.532	1124000000	19	J3KPS0;Q9NXW2;Q9NXW2-2;V9GYN7;V9GY70	J3KPS0;Q9NXW2;Q9NXW2-2;V9GYN7	DnaJ homolog subfamily B member 12	DNAJB12
21.1642	18.1074	NaN	18.8565	NaN	NaN	20.7837	17.6096	NaN	NaN	19.7555	NaN	11	11	11	43.3	43.3	43.3	42.692	0	32.119	642400000	17	J3KPT4;Q9H4I3;Q9H4I3-2	J3KPT4;Q9H4I3;Q9H4I3-2	TraB domain-containing protein	TRABD
25.5372	24.0947	25.7207	24.6581	26.0197	24.1295	23.1451	24.8575	23.1309	24.9257	22.7584	25.0578	22	22	22	48.3	48.3	48.3	46.937	0	133.18	18970000000	179	J3KQ32;Q9NTK5;Q9NTK5-3;Q9NTK5-2;C9JCJ9;C9JTK6	J3KQ32;Q9NTK5;Q9NTK5-3;Q9NTK5-2	Obg-like ATPase 1	OLA1
20.1773	NaN	21.2501	21.9691	22.4621	NaN	20.3693	22.0549	19.472	NaN	NaN	19.72	5	5	5	23.5	23.5	23.5	26.424	0	96.652	752420000	16	J3KQ34;Q9H9Q2;J3QT73;A0A087X1P5;Q9H9Q2-2;J3KQ41;Q9H9Q2-3	J3KQ34;Q9H9Q2;J3QT73;A0A087X1P5;Q9H9Q2-2	COP9 signalosome complex subunit 7b	COPS7B
24.8802	23.6679	25.5983	24.8528	25.4554	24.3508	25.9169	24.0317	24.0433	24.8336	23.6443	23.8719	6	6	6	51.7	51.7	51.7	19.325	0	80.455	4219700000	104	J3KQ48;Q9Y3E5	J3KQ48;Q9Y3E5	Peptidyl-tRNA hydrolase 2, mitochondrial	PTRH2
21.4283	21.9385	19.8045	21.5233	NaN	NaN	23.4488	20.3231	19.1605	20.3442	21.2595	20.1229	6	6	5	25.3	25.3	22.5	28.8	0	12.165	763810000	12	J3KQ72;Q9NRD1	J3KQ72;Q9NRD1	F-box only protein 6	FBXO6
25.418	22.3251	25.4412	25.6347	24.6943	26.6648	23.218	21.9147	23.088	23.0926	23.3799	22.7247	5	4	4	32.5	26.8	26.8	24.059	0	16.672	4455200000	51	J3KQ99;P20036;H0Y6F8	J3KQ99;P20036;H0Y6F8	HLA class II histocompatibility antigen, DP alpha 1 chain	HLA-DPA1
NaN	NaN	NaN	NaN	NaN	NaN	NaN	NaN	NaN	NaN	NaN	NaN	2	2	2	3.8	3.8	3.8	100.46	0.00015392	7.6153	26441000	3	J3KQH6;P78364	J3KQH6;P78364	Polyhomeotic-like protein 1	PHC1
NaN	17.0575	NaN	20.1452	NaN	NaN	20.8297	18.6574	19.223	NaN	NaN	NaN	4	4	4	8	8	8	72.647	0.00015103	7.078	240760000	6	J3KQI6;Q9BX79;Q9BX79-6;Q9BX79-5;Q9BX79-4;Q9BX79-3;I3NI08;I3L2B6;Q9BX79-2	J3KQI6;Q9BX79;Q9BX79-6;Q9BX79-5;Q9BX79-4;Q9BX79-3;I3NI08	Stimulated by retinoic acid gene 6 protein homolog	STRA6
23.5218	20.0066	23.5077	22.7532	23.8735	23.4042	21.3165	21.2909	20.2361	23.1603	21.7378	21.3445	13	13	13	39.4	39.4	39.4	35.922	0	99.365	3780000000	108	J3KQJ1;Q8NBJ7;C9JL30;A8MXB9;C9J660;H7C3B2;F8WA42;Q8NBJ7-2;Q8NBJ7-3;E9PBT8;J3QT17;Q8NBJ7-5;E9PG02;F8WEX5;F8WEV7;F8WES7;Q8NBJ7-4	J3KQJ1;Q8NBJ7;C9JL30;A8MXB9;C9J660;H7C3B2;F8WA42;Q8NBJ7-2;Q8NBJ7-3;E9PBT8	Sulfatase-modifying factor 2	SUMF2
24.2683	21.9307	25.426	22.9688	24.1083	23.9388	24.7468	24.2142	24.6018	25.2584	22.7429	25.2627	10	10	1	26.9	26.9	3.8	48.915	0	94.706	9864800000	128	J3KQL8	J3KQL8		APOL2
NaN	NaN	NaN	NaN	15.9046	NaN	NaN	NaN	NaN	NaN	NaN	NaN	10	10	10	9.2	9.2	9.2	171.76	0	28.337	124000000	10	J3KQR7;Q9Y4F5-3;Q9Y4F5-2;Q9Y4F5	J3KQR7;Q9Y4F5-3;Q9Y4F5-2;Q9Y4F5	Centrosomal protein of 170 kDa protein B	CEP170B
21.6909	20.4171	22.3471	18.9465	22.7342	20.2632	21.8794	21.8154	22.0853	22.6585	19.6754	21.8852	5	5	5	31.3	31.3	31.3	20.501	0	26.274	770600000	21	J3KR35;Q8WUD4;S4R331;C9JUN5	J3KR35;Q8WUD4	Coiled-coil domain-containing protein 12	CCDC12
25.7167	24.3408	24.7003	25.7866	25.6886	23.7698	24.5077	24.9024	22.1987	24.5156	22.7568	24.6051	13	13	13	56.6	56.6	56.6	31.44	0	146.4	10865000000	222	J3KR44;Q96FW1;F5GYN4;F5H6Q1;F5GYJ8;F5H3F0;Q96FW1-2	J3KR44;Q96FW1;F5GYN4;F5H6Q1;F5GYJ8;F5H3F0	Ubiquitin thioesterase OTUB1	OTUB1
21.7243	22.6066	20.7124	22.2665	20.3928	19.6789	21.623	21.9214	23.2503	21.7504	24.2328	21.1768	4	4	4	5.1	5.1	5.1	79.483	0.0035487	2.5506	3228800000	7	J3KR69;Q9H892;Q9H892-2;E9PKU6;A8MTE9;H0YDB4;E9PIB6;E9PP06;C9JPY5;E9PIS6;E9PJI9;C9J1D2	J3KR69;Q9H892;Q9H892-2;E9PKU6;A8MTE9	Tetratricopeptide repeat protein 12	TTC12
NaN	17.6698	18.9031	18.251	19.8655	18.6968	18.56	17.8607	14.165	20.2028	15.9249	16.7444	16	16	16	29.6	29.6	29.6	78.948	0	79.021	1001400000	30	J3KR72;P49848;P49848-3;P49848-2;C9JFL8;C9JTY6;C9JIS2;C9J088;E5RKA5;F8WEJ7;C9J7C4;E5RHA1;C9JHQ8	J3KR72;P49848;P49848-3;P49848-2;C9JFL8;C9JTY6	Transcription initiation factor TFIID subunit 6	TAF6
21.2968	20.1037	20.0769	19.4449	21.8108	18.2196	18.0965	19.994	15.6513	19.7131	16.7117	19.4344	27	27	27	27.6	27.6	27.6	136.55	0	200.41	2527900000	68	J3KR97;Q9BTW9;Q9BTW9-4;Q9BTW9-5;I3L439;I3L163;I3L3H4;I3L131;I3L143;I3L0V3;I3L4D2;I3L500;I3L120;Q9BTW9-3;I3L1S3;Q9BTW9-2	J3KR97;Q9BTW9;Q9BTW9-4;Q9BTW9-5	Tubulin-specific chaperone D	TBCD
18.485	NaN	18.107	14.3912	14.9955	18.9558	17.2215	15.836	13.2036	17.6443	17.0153	16.8615	25	25	25	9.5	9.5	9.5	398.84	0	57.09	1100000000	27	J3KRA9;Q96Q15-2;Q96Q15;Q96Q15-3;Q96Q15-4;H3BQN7;I3L144;I3L400;I3L0W2;A0A087WXM7;E9PNP6	J3KRA9;Q96Q15-2;Q96Q15;Q96Q15-3;Q96Q15-4	Serine/threonine-protein kinase SMG1	SMG1
NaN	NaN	NaN	NaN	NaN	NaN	NaN	NaN	NaN	NaN	NaN	NaN	1	1	1	9.2	9.2	9.2	16.544	0.0048233	2.3301	16184000	2	J3KRC5;Q7Z6J9-2;Q7Z6J9	J3KRC5;Q7Z6J9-2;Q7Z6J9	tRNA-splicing endonuclease subunit Sen54	TSEN54
NaN	NaN	NaN	NaN	NaN	NaN	NaN	NaN	NaN	17.3395	NaN	NaN	2	2	2	6.7	6.7	6.7	51.912	0.00014491	5.863	9623900	2	J3KRP0;Q96KN2	J3KRP0;Q96KN2	Beta-Ala-His dipeptidase	CNDP1
NaN	20.5547	21.7859	NaN	21.208	NaN	NaN	20.8565	NaN	21.5777	21.0842	NaN	3	3	3	65.5	65.5	65.5	6.3371	0.0018911	3.003	138040000	3	J3KRP6;J3QS72;X6R3J2;J3QQM2;J3KT74;J3QQW2;Q15532-2;Q15532;F5GWN1;J3QSB3;J3QSG1;J3QQW6;J3QLJ7;J3QQX5;J3KT22;B4DLD3	J3KRP6;J3QS72;X6R3J2;J3QQM2;J3KT74;J3QQW2;Q15532-2;Q15532;F5GWN1	Protein SSXT	SS18
NaN	17.7188	NaN	17.1916	18.5478	17.7302	16.3812	19.867	18.5937	16.916	NaN	15.721	6	6	6	6.6	6.6	6.6	101.9	0.00014225	5.4184	339730000	4	J3KRR7;Q9NQC7-2;Q9NQC7;H3BS09;H3BTB8;H3BSW9;H3BPZ5	J3KRR7;Q9NQC7-2;Q9NQC7;H3BS09;H3BTB8;H3BSW9	Ubiquitin carboxyl-terminal hydrolase CYLD	CYLD
NaN	18.7773	19.5182	22.1309	22.9669	20.5093	21.6158	20.9112	NaN	20.3981	NaN	20.0951	9	9	9	43.8	43.8	43.8	21.905	0	19.448	1337900000	22	J3KS15;Q14197;J3QRF8	J3KS15;Q14197	Peptidyl-tRNA hydrolase ICT1, mitochondrial	ICT1
20.5259	18.9539	20.5621	21.1528	19.2021	18.6596	23.5145	20.8129	NaN	19.7949	20.0059	20.7257	7	7	7	57.6	57.6	57.6	14.209	0	67.915	585210000	14	J3KS81;Q8N511;J3KRW7	J3KS81;Q8N511;J3KRW7	Transmembrane protein 199	TMEM199
NaN	18.0245	18.1528	19.0791	NaN	NaN	NaN	NaN	NaN	18.2615	NaN	NaN	3	2	2	19.2	15.9	15.9	23.806	0.00015382	7.6003	52410000	2	J3KSG1;J3QRK1;Q719H9;J3QLL6	J3KSG1;J3QRK1;Q719H9	BTB/POZ domain-containing protein KCTD1	KCTD1
NaN	NaN	NaN	19.6772	18.0539	NaN	NaN	16.7008	18.615	NaN	NaN	NaN	1	1	1	10.3	10.3	10.3	16.706	0.0028486	2.7331	28863000	3	J3KSJ8;J3KT77;Q9UD71	J3KSJ8;J3KT77;Q9UD71	Protein phosphatase 1 regulatory subunit 1B	PPP1R1B
NaN	NaN	17.1266	NaN	17.4903	NaN	NaN	NaN	NaN	17.498	NaN	NaN	4	3	3	14.2	12	12	38.429	0.000161	9.1428	54454000	3	J3QRT6;J3KSZ7;O43236-5;O43236-2;O43236-3;O43236;O43236-4;J3QRU3;J3QLR2;J3QLA8;O43236-6	J3QRT6;J3KSZ7;O43236-5;O43236-2;O43236-3;O43236;O43236-4;J3QRU3;J3QLR2;J3QLA8;O43236-6	Septin-4	2004-09-01
NaN	18.9552	NaN	NaN	NaN	20.2097	20.6019	18.9735	20.4985	NaN	16.8132	NaN	2	2	2	25	25	25	10.976	0.0014195	3.3895	304540000	7	J3KT68;Q5BJF2	J3KT68;Q5BJF2	Transmembrane protein 97	TMEM97
NaN	14.9223	17.0293	17.1283	18.812	17.3901	17.8395	20.2047	20.0259	17.9869	17.4254	16.1811	6	6	6	15.1	15.1	15.1	48.575	0.00015279	7.4155	203320000	17	J3KTA1;Q96IG2-2;Q96IG2;J3QKL3	J3KTA1;Q96IG2-2;Q96IG2	F-box/LRR-repeat protein 20	FBXL20
25.5908	24.1743	25.2056	23.5052	25.2553	24.3919	24.9516	24.3566	23.6042	25.4176	23.1425	24.681	32	23	23	51.6	37.6	37.6	69.086	0	117.67	18496000000	332	J3KTA4;P17844;P17844-2;J3QSF1;J3KRZ1;J3QRQ7;J3QR02;J3KRX8;X6RLV5;J3QRN5;J3QLG9;J3QR62	J3KTA4;P17844;P17844-2	Probable ATP-dependent RNA helicase DDX5	DDX5
NaN	NaN	NaN	NaN	NaN	NaN	NaN	NaN	NaN	NaN	NaN	NaN	1	1	1	6.9	6.9	6.9	21.616	0.0023614	2.787	4869300	1	J3KTD4;Q96CN5	J3KTD4;Q96CN5	Leucine-rich repeat-containing protein 45	LRRC45
29.1917	26.3676	28.7936	28.4135	28.8774	28.4979	27.5501	27.402	26.142	27.9915	26.5542	28.1749	11	11	11	36.8	36.8	36.8	23.134	0	70.627	36682000000	237	J3QR09;J3KTE4;P84098;J3QL15	J3QR09;J3KTE4;P84098;J3QL15	Ribosomal protein L19;60S ribosomal protein L19	RPL19
[truncated: 6,979 more rows]
